# Supplementary material for: Identification of Gene Expression Signatures for Phenotype-Specific Drug Targeting of Cardiac Fibrosis
Source: Int J Mol Sci. 2023 Apr 18;24(8):7461. doi: 10.3390/ijms24087461 (PMC10139067; doi:10.3390/ijms24087461)
Supplement: Supplementary file 1 [file ijms-24-07461-s001.zip]

Archive with 4 entries (4 files):
- ijms-2324655-figures.pdf
- Supplementary File S1.xlsx
- Supplementary File S2.xlsx
- Supplementary File S3.xlsx
