# Supplementary material for: Identification of Gene Expression Signatures for Phenotype-Specific Drug Targeting of Cardiac Fibrosis
Source: Int J Mol Sci. 2023 Apr 18;24(8):7461. doi: 10.3390/ijms24087461 (PMC10139067; doi:10.3390/ijms24087461)
Supplement: Supplementary file 1 [file ijms-24-07461-s001.zip › Supplementary File S1.xlsx]

## Sheet: GO_MolecularFunction
Cluster	adj.Pval	nGenes	Pathways	Genes
A	0.00110315	29	DNA-binding transcription activator activity	ENSSSCG00000000006 ENSSSCG00000000084 ENSSSCG00000000736 ENSSSCG00000002383 ENSSSCG00000002755 ENSSSCG00000002867 ENSSSCG00000003201 ENSSSCG00000004795 ENSSSCG00000005190 ENSSSCG00000005385 ENSSSCG00000005437 ENSSSCG00000009865 ENSSSCG00000010224 ENSSSCG00000010814 ENSSSCG00000011264 ENSSSCG00000011514 ENSSSCG00000013735 ENSSSCG00000015871 ENSSSCG00000016986 ENSSSCG00000017403 ENSSSCG00000023243 …
A	0.00110315	28	DNA-binding transcription activator activity, RNA polymerase II-specific	ENSSSCG00000000006 ENSSSCG00000000084 ENSSSCG00000000736 ENSSSCG00000002383 ENSSSCG00000002755 ENSSSCG00000002867 ENSSSCG00000003201 ENSSSCG00000004795 ENSSSCG00000005190 ENSSSCG00000005385 ENSSSCG00000005437 ENSSSCG00000010224 ENSSSCG00000010814 ENSSSCG00000011264 ENSSSCG00000011514 ENSSSCG00000013735 ENSSSCG00000015871 ENSSSCG00000016986 ENSSSCG00000017403 ENSSSCG00000023243 ENSSSCG00000024152 …
A	0.00313216	40	DNA-binding transcription factor activity, RNA polymerase II-specific	ENSSSCG00000000006 ENSSSCG00000000084 ENSSSCG00000000736 ENSSSCG00000002383 ENSSSCG00000002755 ENSSSCG00000002867 ENSSSCG00000003201 ENSSSCG00000004223 ENSSSCG00000004795 ENSSSCG00000005190 ENSSSCG00000005385 ENSSSCG00000005437 ENSSSCG00000006310 ENSSSCG00000006328 ENSSSCG00000009592 ENSSSCG00000009865 ENSSSCG00000010224 ENSSSCG00000010814 ENSSSCG00000011264 ENSSSCG00000011514 ENSSSCG00000011746 …
A	0.00424514	33	RNA polymerase II cis-regulatory region sequence-specific DNA binding	ENSSSCG00000000006 ENSSSCG00000000084 ENSSSCG00000000736 ENSSSCG00000002383 ENSSSCG00000002755 ENSSSCG00000002867 ENSSSCG00000004795 ENSSSCG00000005190 ENSSSCG00000005437 ENSSSCG00000006231 ENSSSCG00000006310 ENSSSCG00000009592 ENSSSCG00000009865 ENSSSCG00000010224 ENSSSCG00000011514 ENSSSCG00000011746 ENSSSCG00000011810 ENSSSCG00000013397 ENSSSCG00000013735 ENSSSCG00000015871 ENSSSCG00000017403 …
A	0.00424514	45	DNA-binding transcription factor activity	ENSSSCG00000000006 ENSSSCG00000000084 ENSSSCG00000000736 ENSSSCG00000002383 ENSSSCG00000002388 ENSSSCG00000002755 ENSSSCG00000002867 ENSSSCG00000003201 ENSSSCG00000004223 ENSSSCG00000004795 ENSSSCG00000005190 ENSSSCG00000005385 ENSSSCG00000005437 ENSSSCG00000005965 ENSSSCG00000006310 ENSSSCG00000006328 ENSSSCG00000009592 ENSSSCG00000009865 ENSSSCG00000010224 ENSSSCG00000010814 ENSSSCG00000011106 …
A	0.00638428	37	RNA polymerase II transcription regulatory region sequence-specific DNA binding	ENSSSCG00000000006 ENSSSCG00000000084 ENSSSCG00000000736 ENSSSCG00000002383 ENSSSCG00000002755 ENSSSCG00000002867 ENSSSCG00000003201 ENSSSCG00000004795 ENSSSCG00000005190 ENSSSCG00000005437 ENSSSCG00000006231 ENSSSCG00000006310 ENSSSCG00000009592 ENSSSCG00000009865 ENSSSCG00000010224 ENSSSCG00000010814 ENSSSCG00000011514 ENSSSCG00000011746 ENSSSCG00000011810 ENSSSCG00000013397 ENSSSCG00000013735 …
A	0.00638428	19	Receptor ligand activity	ENSSSCG00000008701 ENSSSCG00000008959 ENSSSCG00000009642 ENSSSCG00000011277 ENSSSCG00000011398 ENSSSCG00000012277 ENSSSCG00000015403 ENSSSCG00000015770 ENSSSCG00000015894 ENSSSCG00000016983 ENSSSCG00000017723 ENSSSCG00000020970 ENSSSCG00000022331 ENSSSCG00000032115 ENSSSCG00000035077 ENSSSCG00000035524 ENSSSCG00000036213 ENSSSCG00000036520 ENSSSCG00000038610
A	0.00674487	5	Steroid hormone receptor activity	ENSSSCG00000000006 ENSSSCG00000001835 ENSSSCG00000002388 ENSSSCG00000006328 ENSSSCG00000010814
A	0.00707955	7	Nuclear receptor activity	ENSSSCG00000000006 ENSSSCG00000005385 ENSSSCG00000006328 ENSSSCG00000010814 ENSSSCG00000015871 ENSSSCG00000017403 ENSSSCG00000026427
B	2.20212e-05	16	Heparin binding	ENSSSCG00000001695 ENSSSCG00000004192 ENSSSCG00000005751 ENSSSCG00000009361 ENSSSCG00000010908 ENSSSCG00000013260 ENSSSCG00000013351 ENSSSCG00000014047 ENSSSCG00000014362 ENSSSCG00000015250 ENSSSCG00000016233 ENSSSCG00000023611 ENSSSCG00000027466 ENSSSCG00000032474 ENSSSCG00000034656 ENSSSCG00000036512
B	6.71154e-05	18	Glycosaminoglycan binding	ENSSSCG00000001695 ENSSSCG00000001832 ENSSSCG00000004192 ENSSSCG00000005751 ENSSSCG00000009361 ENSSSCG00000010908 ENSSSCG00000011443 ENSSSCG00000013260 ENSSSCG00000013351 ENSSSCG00000014047 ENSSSCG00000014362 ENSSSCG00000015250 ENSSSCG00000016233 ENSSSCG00000023611 ENSSSCG00000027466 ENSSSCG00000032474 ENSSSCG00000034656 ENSSSCG00000036512
B	6.9594e-05	19	Sulfur compound binding	ENSSSCG00000001695 ENSSSCG00000004192 ENSSSCG00000005751 ENSSSCG00000009361 ENSSSCG00000010908 ENSSSCG00000013260 ENSSSCG00000013351 ENSSSCG00000014047 ENSSSCG00000014362 ENSSSCG00000015250 ENSSSCG00000016233 ENSSSCG00000023611 ENSSSCG00000027266 ENSSSCG00000027466 ENSSSCG00000029482 ENSSSCG00000032474 ENSSSCG00000034656 ENSSSCG00000036512 ENSSSCG00000039946
B	0.00105982	11	Cargo receptor activity	ENSSSCG00000003848 ENSSSCG00000006455 ENSSSCG00000009138 ENSSSCG00000010109 ENSSSCG00000011443 ENSSSCG00000013111 ENSSSCG00000014812 ENSSSCG00000028512 ENSSSCG00000033608 ENSSSCG00000036383 ENSSSCG00000037450
B	0.00126118	40	DNA-binding transcription factor activity, RNA polymerase II-specific	ENSSSCG00000001561 ENSSSCG00000002830 ENSSSCG00000002831 ENSSSCG00000003148 ENSSSCG00000003407 ENSSSCG00000006256 ENSSSCG00000007268 ENSSSCG00000009630 ENSSSCG00000009831 ENSSSCG00000012853 ENSSSCG00000014277 ENSSSCG00000014336 ENSSSCG00000015595 ENSSSCG00000017112 ENSSSCG00000017251 ENSSSCG00000017376 ENSSSCG00000017379 ENSSSCG00000017494 ENSSSCG00000017517 ENSSSCG00000021490 ENSSSCG00000023653 …
B	0.00386384	8	Scavenger receptor activity	ENSSSCG00000006455 ENSSSCG00000009138 ENSSSCG00000010109 ENSSSCG00000011443 ENSSSCG00000013111 ENSSSCG00000033608 ENSSSCG00000036383 ENSSSCG00000037450
B	0.00838356	43	DNA-binding transcription factor activity	ENSSSCG00000001561 ENSSSCG00000002830 ENSSSCG00000002831 ENSSSCG00000003148 ENSSSCG00000003407 ENSSSCG00000006256 ENSSSCG00000007268 ENSSSCG00000009630 ENSSSCG00000009831 ENSSSCG00000012853 ENSSSCG00000014277 ENSSSCG00000014336 ENSSSCG00000015595 ENSSSCG00000017112 ENSSSCG00000017251 ENSSSCG00000017376 ENSSSCG00000017379 ENSSSCG00000017494 ENSSSCG00000017517 ENSSSCG00000021490 ENSSSCG00000022980 …
B	0.00995669	6	Actin monomer binding	ENSSSCG00000005975 ENSSSCG00000011435 ENSSSCG00000016605 ENSSSCG00000033734 ENSSSCG00000038055 ENSSSCG00000040037
C	1.26221e-09	53	Calcium ion binding	ENSSSCG00000000010 ENSSSCG00000000207 ENSSSCG00000000802 ENSSSCG00000002257 ENSSSCG00000002314 ENSSSCG00000002368 ENSSSCG00000002620 ENSSSCG00000002795 ENSSSCG00000004012 ENSSSCG00000004013 ENSSSCG00000004658 ENSSSCG00000005455 ENSSSCG00000005699 ENSSSCG00000005979 ENSSSCG00000007056 ENSSSCG00000007391 ENSSSCG00000007456 ENSSSCG00000008397 ENSSSCG00000008510 ENSSSCG00000008564 ENSSSCG00000008615 …
C	1.43607e-05	10	Extracellular matrix structural constituent	ENSSSCG00000000010 ENSSSCG00000004658 ENSSSCG00000005487 ENSSSCG00000012571 ENSSSCG00000015271 ENSSSCG00000015326 ENSSSCG00000016034 ENSSSCG00000016035 ENSSSCG00000025858 ENSSSCG00000036135
C	0.000815454	18	Cell adhesion molecule binding	ENSSSCG00000000010 ENSSSCG00000000601 ENSSSCG00000003603 ENSSSCG00000004658 ENSSSCG00000004961 ENSSSCG00000005194 ENSSSCG00000006002 ENSSSCG00000008854 ENSSSCG00000009216 ENSSSCG00000012838 ENSSSCG00000014117 ENSSSCG00000014316 ENSSSCG00000016034 ENSSSCG00000016174 ENSSSCG00000016900 ENSSSCG00000022230 ENSSSCG00000025652 ENSSSCG00000040160
C	0.00125037	5	Platelet-derived growth factor binding	ENSSSCG00000008841 ENSSSCG00000015326 ENSSSCG00000016034 ENSSSCG00000022506 ENSSSCG00000036135
C	0.00125715	10	Transmembrane receptor protein tyrosine kinase activity	ENSSSCG00000004336 ENSSSCG00000005106 ENSSSCG00000008397 ENSSSCG00000008841 ENSSSCG00000010959 ENSSSCG00000016160 ENSSSCG00000016230 ENSSSCG00000026130 ENSSSCG00000026516 ENSSSCG00000026978
C	0.00125715	53	Signaling receptor binding	ENSSSCG00000000010 ENSSSCG00000000759 ENSSSCG00000002916 ENSSSCG00000003088 ENSSSCG00000003603 ENSSSCG00000004336 ENSSSCG00000004658 ENSSSCG00000005194 ENSSSCG00000006002 ENSSSCG00000006051 ENSSSCG00000006635 ENSSSCG00000007079 ENSSSCG00000008397 ENSSSCG00000008835 ENSSSCG00000008841 ENSSSCG00000008854 ENSSSCG00000009004 ENSSSCG00000009216 ENSSSCG00000009613 ENSSSCG00000010512 ENSSSCG00000010974 …
C	0.00125715	12	Heparin binding	ENSSSCG00000002669 ENSSSCG00000002916 ENSSSCG00000003088 ENSSSCG00000004658 ENSSSCG00000011299 ENSSSCG00000011928 ENSSSCG00000011959 ENSSSCG00000014117 ENSSSCG00000016047 ENSSSCG00000025822 ENSSSCG00000028612 ENSSSCG00000032241
C	0.00125715	7	Wnt-protein binding	ENSSSCG00000000601 ENSSSCG00000006051 ENSSSCG00000009004 ENSSSCG00000009751 ENSSSCG00000025822 ENSSSCG00000035299 ENSSSCG00000037318
C	0.00125715	14	Growth factor binding	ENSSSCG00000001817 ENSSSCG00000004336 ENSSSCG00000006002 ENSSSCG00000008723 ENSSSCG00000008841 ENSSSCG00000010959 ENSSSCG00000012985 ENSSSCG00000015326 ENSSSCG00000016034 ENSSSCG00000016900 ENSSSCG00000017548 ENSSSCG00000022506 ENSSSCG00000025924 ENSSSCG00000036135
C	0.00127211	11	Potassium channel activity	ENSSSCG00000003038 ENSSSCG00000003975 ENSSSCG00000004281 ENSSSCG00000008563 ENSSSCG00000013378 ENSSSCG00000015898 ENSSSCG00000021573 ENSSSCG00000026527 ENSSSCG00000034773 ENSSSCG00000036078 ENSSSCG00000038902
C	0.00127211	17	Metallopeptidase activity	ENSSSCG00000000795 ENSSSCG00000001765 ENSSSCG00000002829 ENSSSCG00000003351 ENSSSCG00000007170 ENSSSCG00000008854 ENSSSCG00000009620 ENSSSCG00000010071 ENSSSCG00000010446 ENSSSCG00000010728 ENSSSCG00000015249 ENSSSCG00000016754 ENSSSCG00000017052 ENSSSCG00000024043 ENSSSCG00000037318 ENSSSCG00000038452 ENSSSCG00000040160
C	0.00140277	12	Metalloendopeptidase activity	ENSSSCG00000000795 ENSSSCG00000001765 ENSSSCG00000002829 ENSSSCG00000003351 ENSSSCG00000009620 ENSSSCG00000010071 ENSSSCG00000015249 ENSSSCG00000017052 ENSSSCG00000024043 ENSSSCG00000037318 ENSSSCG00000038452 ENSSSCG00000040160
C	0.00140277	12	Integrin binding	ENSSSCG00000000010 ENSSSCG00000003603 ENSSSCG00000004658 ENSSSCG00000006002 ENSSSCG00000009216 ENSSSCG00000012838 ENSSSCG00000014117 ENSSSCG00000014316 ENSSSCG00000016034 ENSSSCG00000016174 ENSSSCG00000016900 ENSSSCG00000022230
C	0.00140277	12	Potassium ion transmembrane transporter activity	ENSSSCG00000003038 ENSSSCG00000003045 ENSSSCG00000003975 ENSSSCG00000004281 ENSSSCG00000008563 ENSSSCG00000013378 ENSSSCG00000015898 ENSSSCG00000021573 ENSSSCG00000026527 ENSSSCG00000034773 ENSSSCG00000036078 ENSSSCG00000038902
C	0.00164594	3	GPI-linked ephrin receptor activity	ENSSSCG00000004336 ENSSSCG00000016230 ENSSSCG00000026130

## Sheet: GO_BiologicalProcess
Cluster	adj.Pval	nGenes	Pathways	Genes
A	1.26548e-06	119	Regulation of multicellular organismal process	ENSSSCG00000000006 ENSSSCG00000000084 ENSSSCG00000000736 ENSSSCG00000001804 ENSSSCG00000001952 ENSSSCG00000002294 ENSSSCG00000002383 ENSSSCG00000002867 ENSSSCG00000004223 ENSSSCG00000004509 ENSSSCG00000004789 ENSSSCG00000004795 ENSSSCG00000005095 ENSSSCG00000005190 ENSSSCG00000005423 ENSSSCG00000005437 ENSSSCG00000005446 ENSSSCG00000005625 ENSSSCG00000006231 ENSSSCG00000007019 ENSSSCG00000007052 …
A	6.21306e-06	69	Response to oxygen-containing compound	ENSSSCG00000000214 ENSSSCG00000000625 ENSSSCG00000000808 ENSSSCG00000001804 ENSSSCG00000001810 ENSSSCG00000001835 ENSSSCG00000001952 ENSSSCG00000002296 ENSSSCG00000002383 ENSSSCG00000004473 ENSSSCG00000004789 ENSSSCG00000005235 ENSSSCG00000005423 ENSSSCG00000005437 ENSSSCG00000007602 ENSSSCG00000008629 ENSSSCG00000009464 ENSSSCG00000009664 ENSSSCG00000009668 ENSSSCG00000010142 ENSSSCG00000010461 …
A	0.000167142	26	Negative regulation of locomotion	ENSSSCG00000001835 ENSSSCG00000004789 ENSSSCG00000005235 ENSSSCG00000005437 ENSSSCG00000005625 ENSSSCG00000006788 ENSSSCG00000009642 ENSSSCG00000011398 ENSSSCG00000011514 ENSSSCG00000011831 ENSSSCG00000012277 ENSSSCG00000014156 ENSSSCG00000014203 ENSSSCG00000015273 ENSSSCG00000015894 ENSSSCG00000016991 ENSSSCG00000017403 ENSSSCG00000017723 ENSSSCG00000021205 ENSSSCG00000022081 ENSSSCG00000024048 …
A	0.000167142	55	Cellular response to oxygen-containing compound	ENSSSCG00000000214 ENSSSCG00000000625 ENSSSCG00000000808 ENSSSCG00000001810 ENSSSCG00000001952 ENSSSCG00000002296 ENSSSCG00000002383 ENSSSCG00000004473 ENSSSCG00000005235 ENSSSCG00000005423 ENSSSCG00000007602 ENSSSCG00000008629 ENSSSCG00000009464 ENSSSCG00000009664 ENSSSCG00000009668 ENSSSCG00000010142 ENSSSCG00000010461 ENSSSCG00000010648 ENSSSCG00000011695 ENSSSCG00000012181 ENSSSCG00000013566 …
A	0.000202869	24	Negative regulation of cell migration	ENSSSCG00000001835 ENSSSCG00000004789 ENSSSCG00000005235 ENSSSCG00000005437 ENSSSCG00000005625 ENSSSCG00000006788 ENSSSCG00000009642 ENSSSCG00000011514 ENSSSCG00000011831 ENSSSCG00000012277 ENSSSCG00000014203 ENSSSCG00000015273 ENSSSCG00000015894 ENSSSCG00000016991 ENSSSCG00000017403 ENSSSCG00000017723 ENSSSCG00000021205 ENSSSCG00000022081 ENSSSCG00000024048 ENSSSCG00000024439 ENSSSCG00000026268 …
A	0.000337764	135	Response to chemical	ENSSSCG00000000006 ENSSSCG00000000084 ENSSSCG00000000214 ENSSSCG00000000625 ENSSSCG00000000808 ENSSSCG00000001723 ENSSSCG00000001804 ENSSSCG00000001810 ENSSSCG00000001835 ENSSSCG00000001952 ENSSSCG00000002296 ENSSSCG00000002383 ENSSSCG00000002755 ENSSSCG00000003768 ENSSSCG00000004473 ENSSSCG00000004789 ENSSSCG00000005190 ENSSSCG00000005235 ENSSSCG00000005297 ENSSSCG00000005423 ENSSSCG00000005437 …
A	0.000500677	63	Regulation of multicellular organismal development	ENSSSCG00000000084 ENSSSCG00000001952 ENSSSCG00000002383 ENSSSCG00000004223 ENSSSCG00000004789 ENSSSCG00000004795 ENSSSCG00000005095 ENSSSCG00000005437 ENSSSCG00000005625 ENSSSCG00000006231 ENSSSCG00000007052 ENSSSCG00000008629 ENSSSCG00000009664 ENSSSCG00000009860 ENSSSCG00000009865 ENSSSCG00000010224 ENSSSCG00000011398 ENSSSCG00000011514 ENSSSCG00000011723 ENSSSCG00000011810 ENSSSCG00000012026 …
A	0.000500677	63	Response to endogenous stimulus	ENSSSCG00000000006 ENSSSCG00000000214 ENSSSCG00000001810 ENSSSCG00000001835 ENSSSCG00000002383 ENSSSCG00000004473 ENSSSCG00000004789 ENSSSCG00000005235 ENSSSCG00000005625 ENSSSCG00000006328 ENSSSCG00000007052 ENSSSCG00000007602 ENSSSCG00000008147 ENSSSCG00000009464 ENSSSCG00000010142 ENSSSCG00000010461 ENSSSCG00000011695 ENSSSCG00000011721 ENSSSCG00000011746 ENSSSCG00000012251 ENSSSCG00000013270 …
A	0.000500677	214	Multicellular organismal process	ENSSSCG00000000006 ENSSSCG00000000084 ENSSSCG00000000625 ENSSSCG00000000685 ENSSSCG00000000736 ENSSSCG00000001052 ENSSSCG00000001723 ENSSSCG00000001804 ENSSSCG00000001835 ENSSSCG00000001952 ENSSSCG00000002294 ENSSSCG00000002296 ENSSSCG00000002383 ENSSSCG00000002723 ENSSSCG00000002867 ENSSSCG00000003201 ENSSSCG00000003218 ENSSSCG00000003768 ENSSSCG00000003811 ENSSSCG00000004223 ENSSSCG00000004509 …
A	0.000500677	9	Chaperone-mediated protein folding	ENSSSCG00000000743 ENSSSCG00000001549 ENSSSCG00000009334 ENSSSCG00000009668 ENSSSCG00000013784 ENSSSCG00000014934 ENSSSCG00000015140 ENSSSCG00000023498 ENSSSCG00000029160
A	0.000500677	113	Cellular response to chemical stimulus	ENSSSCG00000000006 ENSSSCG00000000084 ENSSSCG00000000214 ENSSSCG00000000625 ENSSSCG00000000808 ENSSSCG00000001723 ENSSSCG00000001810 ENSSSCG00000001835 ENSSSCG00000001952 ENSSSCG00000002296 ENSSSCG00000002383 ENSSSCG00000002755 ENSSSCG00000004473 ENSSSCG00000004789 ENSSSCG00000005235 ENSSSCG00000005423 ENSSSCG00000005437 ENSSSCG00000005625 ENSSSCG00000006328 ENSSSCG00000007052 ENSSSCG00000007602 …
A	0.000677366	94	Cellular response to organic substance	ENSSSCG00000000006 ENSSSCG00000000084 ENSSSCG00000000214 ENSSSCG00000000625 ENSSSCG00000001810 ENSSSCG00000001835 ENSSSCG00000001952 ENSSSCG00000002383 ENSSSCG00000002755 ENSSSCG00000004473 ENSSSCG00000004789 ENSSSCG00000005235 ENSSSCG00000005423 ENSSSCG00000005437 ENSSSCG00000005625 ENSSSCG00000006328 ENSSSCG00000007052 ENSSSCG00000007602 ENSSSCG00000008374 ENSSSCG00000008629 ENSSSCG00000009464 …
A	0.000859028	79	Tissue development	ENSSSCG00000000006 ENSSSCG00000000084 ENSSSCG00000000625 ENSSSCG00000002294 ENSSSCG00000002383 ENSSSCG00000004223 ENSSSCG00000005073 ENSSSCG00000005095 ENSSSCG00000005190 ENSSSCG00000005437 ENSSSCG00000005494 ENSSSCG00000005625 ENSSSCG00000006231 ENSSSCG00000007019 ENSSSCG00000007052 ENSSSCG00000008147 ENSSSCG00000008629 ENSSSCG00000009642 ENSSSCG00000009661 ENSSSCG00000009664 ENSSSCG00000009860 …
B	8.95886e-09	119	Regulation of developmental process	ENSSSCG00000000293 ENSSSCG00000000411 ENSSSCG00000000682 ENSSSCG00000001478 ENSSSCG00000001513 ENSSSCG00000001565 ENSSSCG00000001660 ENSSSCG00000002267 ENSSSCG00000002385 ENSSSCG00000002389 ENSSSCG00000002831 ENSSSCG00000003451 ENSSSCG00000003527 ENSSSCG00000003848 ENSSSCG00000003949 ENSSSCG00000004154 ENSSSCG00000004192 ENSSSCG00000004205 ENSSSCG00000004322 ENSSSCG00000004699 ENSSSCG00000005751 …
B	3.06824e-08	70	Anatomical structure formation involved in morphogenesis	ENSSSCG00000000293 ENSSSCG00000001660 ENSSSCG00000002039 ENSSSCG00000002267 ENSSSCG00000002389 ENSSSCG00000002831 ENSSSCG00000003428 ENSSSCG00000003527 ENSSSCG00000003848 ENSSSCG00000004154 ENSSSCG00000004192 ENSSSCG00000005751 ENSSSCG00000006256 ENSSSCG00000006390 ENSSSCG00000006940 ENSSSCG00000008202 ENSSSCG00000008261 ENSSSCG00000008557 ENSSSCG00000008844 ENSSSCG00000009630 ENSSSCG00000010199 …
B	3.89174e-08	177	System development	ENSSSCG00000000252 ENSSSCG00000000293 ENSSSCG00000000411 ENSSSCG00000001252 ENSSSCG00000001420 ENSSSCG00000001478 ENSSSCG00000001513 ENSSSCG00000001565 ENSSSCG00000001582 ENSSSCG00000001660 ENSSSCG00000001873 ENSSSCG00000002267 ENSSSCG00000002385 ENSSSCG00000002389 ENSSSCG00000002467 ENSSSCG00000002831 ENSSSCG00000003146 ENSSSCG00000003256 ENSSSCG00000003428 ENSSSCG00000003451 ENSSSCG00000003524 …
B	3.89174e-08	205	Anatomical structure development	ENSSSCG00000000252 ENSSSCG00000000257 ENSSSCG00000000293 ENSSSCG00000000411 ENSSSCG00000001252 ENSSSCG00000001420 ENSSSCG00000001478 ENSSSCG00000001513 ENSSSCG00000001565 ENSSSCG00000001582 ENSSSCG00000001660 ENSSSCG00000001873 ENSSSCG00000002039 ENSSSCG00000002267 ENSSSCG00000002385 ENSSSCG00000002389 ENSSSCG00000002467 ENSSSCG00000002831 ENSSSCG00000003146 ENSSSCG00000003256 ENSSSCG00000003428 …
B	8.84e-08	120	Anatomical structure morphogenesis	ENSSSCG00000000257 ENSSSCG00000000293 ENSSSCG00000000411 ENSSSCG00000001513 ENSSSCG00000001660 ENSSSCG00000002039 ENSSSCG00000002267 ENSSSCG00000002385 ENSSSCG00000002389 ENSSSCG00000002831 ENSSSCG00000003428 ENSSSCG00000003451 ENSSSCG00000003527 ENSSSCG00000003848 ENSSSCG00000004154 ENSSSCG00000004192 ENSSSCG00000004205 ENSSSCG00000004322 ENSSSCG00000005601 ENSSSCG00000005710 ENSSSCG00000005751 …
B	8.84e-08	58	Regulation of anatomical structure morphogenesis	ENSSSCG00000000293 ENSSSCG00000001513 ENSSSCG00000001660 ENSSSCG00000002389 ENSSSCG00000003451 ENSSSCG00000003527 ENSSSCG00000003848 ENSSSCG00000004154 ENSSSCG00000004205 ENSSSCG00000004322 ENSSSCG00000008261 ENSSSCG00000008557 ENSSSCG00000008842 ENSSSCG00000008844 ENSSSCG00000009831 ENSSSCG00000010052 ENSSSCG00000010184 ENSSSCG00000010199 ENSSSCG00000010404 ENSSSCG00000010926 ENSSSCG00000011435 …
B	1.59366e-07	230	Multicellular organismal process	ENSSSCG00000000252 ENSSSCG00000000293 ENSSSCG00000000411 ENSSSCG00000001252 ENSSSCG00000001420 ENSSSCG00000001478 ENSSSCG00000001513 ENSSSCG00000001565 ENSSSCG00000001582 ENSSSCG00000001660 ENSSSCG00000001873 ENSSSCG00000002039 ENSSSCG00000002267 ENSSSCG00000002385 ENSSSCG00000002389 ENSSSCG00000002467 ENSSSCG00000002635 ENSSSCG00000002831 ENSSSCG00000003146 ENSSSCG00000003256 ENSSSCG00000003368 …
B	2.16908e-07	212	Developmental process	ENSSSCG00000000252 ENSSSCG00000000257 ENSSSCG00000000293 ENSSSCG00000000411 ENSSSCG00000000682 ENSSSCG00000001252 ENSSSCG00000001420 ENSSSCG00000001478 ENSSSCG00000001513 ENSSSCG00000001565 ENSSSCG00000001582 ENSSSCG00000001660 ENSSSCG00000001873 ENSSSCG00000002039 ENSSSCG00000002267 ENSSSCG00000002385 ENSSSCG00000002389 ENSSSCG00000002467 ENSSSCG00000002831 ENSSSCG00000003146 ENSSSCG00000003256 …
B	2.89515e-07	184	Multicellular organism development	ENSSSCG00000000252 ENSSSCG00000000293 ENSSSCG00000000411 ENSSSCG00000001252 ENSSSCG00000001420 ENSSSCG00000001478 ENSSSCG00000001513 ENSSSCG00000001565 ENSSSCG00000001582 ENSSSCG00000001660 ENSSSCG00000001873 ENSSSCG00000002039 ENSSSCG00000002267 ENSSSCG00000002385 ENSSSCG00000002389 ENSSSCG00000002467 ENSSSCG00000002831 ENSSSCG00000003146 ENSSSCG00000003256 ENSSSCG00000003428 ENSSSCG00000003451 …
B	3.3189e-07	117	Regulation of multicellular organismal process	ENSSSCG00000000293 ENSSSCG00000001513 ENSSSCG00000002385 ENSSSCG00000002389 ENSSSCG00000002831 ENSSSCG00000003431 ENSSSCG00000003451 ENSSSCG00000003527 ENSSSCG00000003569 ENSSSCG00000003848 ENSSSCG00000004154 ENSSSCG00000004192 ENSSSCG00000004433 ENSSSCG00000004699 ENSSSCG00000005896 ENSSSCG00000006256 ENSSSCG00000006390 ENSSSCG00000006475 ENSSSCG00000006940 ENSSSCG00000007492 ENSSSCG00000008261 …
B	8.79634e-07	147	Cell differentiation	ENSSSCG00000000252 ENSSSCG00000000257 ENSSSCG00000000411 ENSSSCG00000000682 ENSSSCG00000001252 ENSSSCG00000001420 ENSSSCG00000001478 ENSSSCG00000001513 ENSSSCG00000001582 ENSSSCG00000001660 ENSSSCG00000001873 ENSSSCG00000002039 ENSSSCG00000002267 ENSSSCG00000002385 ENSSSCG00000002467 ENSSSCG00000002831 ENSSSCG00000003146 ENSSSCG00000003451 ENSSSCG00000003524 ENSSSCG00000003527 ENSSSCG00000003569 …
B	8.79634e-07	150	Cellular developmental process	ENSSSCG00000000252 ENSSSCG00000000257 ENSSSCG00000000411 ENSSSCG00000000682 ENSSSCG00000001252 ENSSSCG00000001420 ENSSSCG00000001478 ENSSSCG00000001513 ENSSSCG00000001565 ENSSSCG00000001582 ENSSSCG00000001660 ENSSSCG00000001873 ENSSSCG00000002039 ENSSSCG00000002267 ENSSSCG00000002385 ENSSSCG00000002389 ENSSSCG00000002467 ENSSSCG00000002831 ENSSSCG00000003146 ENSSSCG00000003451 ENSSSCG00000003524 …
B	9.18628e-07	70	Cell adhesion	ENSSSCG00000000257 ENSSSCG00000000293 ENSSSCG00000001582 ENSSSCG00000001660 ENSSSCG00000001832 ENSSSCG00000002037 ENSSSCG00000003451 ENSSSCG00000003527 ENSSSCG00000003608 ENSSSCG00000004192 ENSSSCG00000005650 ENSSSCG00000005751 ENSSSCG00000006940 ENSSSCG00000007797 ENSSSCG00000008557 ENSSSCG00000008842 ENSSSCG00000008844 ENSSSCG00000009361 ENSSSCG00000009630 ENSSSCG00000010052 ENSSSCG00000010109 …
B	1.04861e-06	76	Cell migration	ENSSSCG00000000257 ENSSSCG00000001582 ENSSSCG00000001660 ENSSSCG00000001873 ENSSSCG00000002039 ENSSSCG00000002389 ENSSSCG00000003451 ENSSSCG00000003527 ENSSSCG00000003848 ENSSSCG00000004192 ENSSSCG00000005601 ENSSSCG00000005751 ENSSSCG00000006256 ENSSSCG00000006940 ENSSSCG00000007586 ENSSSCG00000007797 ENSSSCG00000007944 ENSSSCG00000007968 ENSSSCG00000008557 ENSSSCG00000008842 ENSSSCG00000008844 …
C	2.0439e-11	180	System development	ENSSSCG00000000206 ENSSSCG00000000292 ENSSSCG00000000455 ENSSSCG00000000478 ENSSSCG00000000601 ENSSSCG00000000759 ENSSSCG00000001567 ENSSSCG00000001570 ENSSSCG00000001657 ENSSSCG00000001765 ENSSSCG00000001775 ENSSSCG00000002129 ENSSSCG00000002254 ENSSSCG00000002314 ENSSSCG00000002620 ENSSSCG00000002795 ENSSSCG00000002829 ENSSSCG00000002838 ENSSSCG00000003088 ENSSSCG00000003479 ENSSSCG00000003699 …
C	3.06206e-11	125	Anatomical structure morphogenesis	ENSSSCG00000000010 ENSSSCG00000000206 ENSSSCG00000000292 ENSSSCG00000000455 ENSSSCG00000000601 ENSSSCG00000001567 ENSSSCG00000001657 ENSSSCG00000001775 ENSSSCG00000001817 ENSSSCG00000002129 ENSSSCG00000002669 ENSSSCG00000002795 ENSSSCG00000002829 ENSSSCG00000003088 ENSSSCG00000003479 ENSSSCG00000003975 ENSSSCG00000004012 ENSSSCG00000004013 ENSSSCG00000004142 ENSSSCG00000004336 ENSSSCG00000004379 …
C	3.6239e-11	189	Multicellular organism development	ENSSSCG00000000206 ENSSSCG00000000292 ENSSSCG00000000455 ENSSSCG00000000478 ENSSSCG00000000601 ENSSSCG00000000759 ENSSSCG00000001567 ENSSSCG00000001570 ENSSSCG00000001657 ENSSSCG00000001765 ENSSSCG00000001775 ENSSSCG00000001817 ENSSSCG00000002129 ENSSSCG00000002254 ENSSSCG00000002314 ENSSSCG00000002620 ENSSSCG00000002795 ENSSSCG00000002829 ENSSSCG00000002838 ENSSSCG00000003088 ENSSSCG00000003479 …
C	1.61825e-10	202	Anatomical structure development	ENSSSCG00000000010 ENSSSCG00000000206 ENSSSCG00000000292 ENSSSCG00000000455 ENSSSCG00000000478 ENSSSCG00000000601 ENSSSCG00000000759 ENSSSCG00000001567 ENSSSCG00000001570 ENSSSCG00000001657 ENSSSCG00000001765 ENSSSCG00000001775 ENSSSCG00000001817 ENSSSCG00000002129 ENSSSCG00000002254 ENSSSCG00000002314 ENSSSCG00000002620 ENSSSCG00000002669 ENSSSCG00000002795 ENSSSCG00000002829 ENSSSCG00000002838 …
C	1.27152e-09	30	Extracellular matrix organization	ENSSSCG00000000010 ENSSSCG00000000146 ENSSSCG00000000795 ENSSSCG00000002669 ENSSSCG00000005487 ENSSSCG00000006345 ENSSSCG00000007451 ENSSSCG00000007456 ENSSSCG00000008841 ENSSSCG00000009004 ENSSSCG00000010071 ENSSSCG00000010283 ENSSSCG00000011609 ENSSSCG00000011632 ENSSSCG00000011928 ENSSSCG00000011959 ENSSSCG00000012571 ENSSSCG00000014232 ENSSSCG00000014316 ENSSSCG00000015326 ENSSSCG00000016034 …
C	1.67381e-09	208	Developmental process	ENSSSCG00000000010 ENSSSCG00000000206 ENSSSCG00000000292 ENSSSCG00000000455 ENSSSCG00000000478 ENSSSCG00000000601 ENSSSCG00000000759 ENSSSCG00000000795 ENSSSCG00000001567 ENSSSCG00000001570 ENSSSCG00000001657 ENSSSCG00000001765 ENSSSCG00000001775 ENSSSCG00000001817 ENSSSCG00000002129 ENSSSCG00000002254 ENSSSCG00000002314 ENSSSCG00000002620 ENSSSCG00000002669 ENSSSCG00000002795 ENSSSCG00000002829 …
C	2.70786e-09	134	Animal organ development	ENSSSCG00000000206 ENSSSCG00000000292 ENSSSCG00000000455 ENSSSCG00000000601 ENSSSCG00000000759 ENSSSCG00000001570 ENSSSCG00000001657 ENSSSCG00000001765 ENSSSCG00000002129 ENSSSCG00000002254 ENSSSCG00000002314 ENSSSCG00000002620 ENSSSCG00000002829 ENSSSCG00000002838 ENSSSCG00000003479 ENSSSCG00000003699 ENSSSCG00000003975 ENSSSCG00000004142 ENSSSCG00000004336 ENSSSCG00000004379 ENSSSCG00000004658 …
C	5.4382e-09	222	Multicellular organismal process	ENSSSCG00000000010 ENSSSCG00000000206 ENSSSCG00000000292 ENSSSCG00000000455 ENSSSCG00000000478 ENSSSCG00000000601 ENSSSCG00000000759 ENSSSCG00000001011 ENSSSCG00000001567 ENSSSCG00000001570 ENSSSCG00000001657 ENSSSCG00000001765 ENSSSCG00000001775 ENSSSCG00000001817 ENSSSCG00000002129 ENSSSCG00000002254 ENSSSCG00000002314 ENSSSCG00000002620 ENSSSCG00000002795 ENSSSCG00000002829 ENSSSCG00000002838 …
C	9.63547e-09	90	Tissue development	ENSSSCG00000000601 ENSSSCG00000000759 ENSSSCG00000001570 ENSSSCG00000001657 ENSSSCG00000001765 ENSSSCG00000002254 ENSSSCG00000002829 ENSSSCG00000004142 ENSSSCG00000004336 ENSSSCG00000004484 ENSSSCG00000004803 ENSSSCG00000004918 ENSSSCG00000005455 ENSSSCG00000005487 ENSSSCG00000006002 ENSSSCG00000006051 ENSSSCG00000006073 ENSSSCG00000007043 ENSSSCG00000007056 ENSSSCG00000007079 ENSSSCG00000007456 …
C	1.41901e-06	37	Skeletal system development	ENSSSCG00000000292 ENSSSCG00000000759 ENSSSCG00000001765 ENSSSCG00000002829 ENSSSCG00000004142 ENSSSCG00000004658 ENSSSCG00000005487 ENSSSCG00000006002 ENSSSCG00000006073 ENSSSCG00000007451 ENSSSCG00000007456 ENSSSCG00000007520 ENSSSCG00000008397 ENSSSCG00000008606 ENSSSCG00000008789 ENSSSCG00000008841 ENSSSCG00000009004 ENSSSCG00000009620 ENSSSCG00000010437 ENSSSCG00000011326 ENSSSCG00000012985 …
C	1.41901e-06	138	Cell differentiation	ENSSSCG00000000010 ENSSSCG00000000206 ENSSSCG00000000292 ENSSSCG00000000478 ENSSSCG00000000601 ENSSSCG00000000759 ENSSSCG00000000795 ENSSSCG00000001567 ENSSSCG00000001570 ENSSSCG00000001657 ENSSSCG00000001765 ENSSSCG00000002129 ENSSSCG00000002254 ENSSSCG00000002314 ENSSSCG00000002795 ENSSSCG00000002829 ENSSSCG00000002863 ENSSSCG00000003088 ENSSSCG00000004139 ENSSSCG00000004142 ENSSSCG00000004336 …
C	3.3109e-06	53	Animal organ morphogenesis	ENSSSCG00000000455 ENSSSCG00000002129 ENSSSCG00000002829 ENSSSCG00000003479 ENSSSCG00000003975 ENSSSCG00000004142 ENSSSCG00000004379 ENSSSCG00000004658 ENSSSCG00000004803 ENSSSCG00000004918 ENSSSCG00000005487 ENSSSCG00000006051 ENSSSCG00000006073 ENSSSCG00000006696 ENSSSCG00000007456 ENSSSCG00000007520 ENSSSCG00000008397 ENSSSCG00000008606 ENSSSCG00000008789 ENSSSCG00000008841 ENSSSCG00000008854 …
C	3.66908e-06	139	Cellular developmental process	ENSSSCG00000000010 ENSSSCG00000000206 ENSSSCG00000000292 ENSSSCG00000000478 ENSSSCG00000000601 ENSSSCG00000000759 ENSSSCG00000000795 ENSSSCG00000001567 ENSSSCG00000001570 ENSSSCG00000001657 ENSSSCG00000001765 ENSSSCG00000002129 ENSSSCG00000002254 ENSSSCG00000002314 ENSSSCG00000002795 ENSSSCG00000002829 ENSSSCG00000002863 ENSSSCG00000003088 ENSSSCG00000004139 ENSSSCG00000004142 ENSSSCG00000004336 …

## Sheet: GO_CellularComponent
Cluster	adj.Pval	nGenes	Pathways	Genes
A	4.71833e-06	15	I band	ENSSSCG00000006174 ENSSSCG00000008147 ENSSSCG00000009111 ENSSSCG00000009957 ENSSSCG00000010142 ENSSSCG00000010461 ENSSSCG00000015273 ENSSSCG00000015796 ENSSSCG00000015917 ENSSSCG00000016397 ENSSSCG00000028148 ENSSSCG00000029311 ENSSSCG00000036724 ENSSSCG00000038973 ENSSSCG00000039557
A	6.23806e-06	14	Z disc	ENSSSCG00000006174 ENSSSCG00000008147 ENSSSCG00000009111 ENSSSCG00000009957 ENSSSCG00000010142 ENSSSCG00000015273 ENSSSCG00000015796 ENSSSCG00000015917 ENSSSCG00000016397 ENSSSCG00000028148 ENSSSCG00000029311 ENSSSCG00000036724 ENSSSCG00000038973 ENSSSCG00000039557
A	6.23806e-06	19	Contractile fiber	ENSSSCG00000006174 ENSSSCG00000008147 ENSSSCG00000009111 ENSSSCG00000009957 ENSSSCG00000010142 ENSSSCG00000010461 ENSSSCG00000010640 ENSSSCG00000015273 ENSSSCG00000015796 ENSSSCG00000015917 ENSSSCG00000016397 ENSSSCG00000028148 ENSSSCG00000029311 ENSSSCG00000031728 ENSSSCG00000036724 ENSSSCG00000038973 ENSSSCG00000039094 ENSSSCG00000039557 ENSSSCG00000039710
A	1.03582e-05	18	Myofibril	ENSSSCG00000006174 ENSSSCG00000008147 ENSSSCG00000009111 ENSSSCG00000009957 ENSSSCG00000010142 ENSSSCG00000010461 ENSSSCG00000010640 ENSSSCG00000015273 ENSSSCG00000015796 ENSSSCG00000015917 ENSSSCG00000016397 ENSSSCG00000028148 ENSSSCG00000029311 ENSSSCG00000031728 ENSSSCG00000036724 ENSSSCG00000038973 ENSSSCG00000039557 ENSSSCG00000039710
A	0.00219071	11	Respiratory chain complex	ENSSSCG00000002449 ENSSSCG00000003261 ENSSSCG00000018065 ENSSSCG00000018069 ENSSSCG00000018075 ENSSSCG00000018078 ENSSSCG00000018082 ENSSSCG00000018084 ENSSSCG00000018094 ENSSSCG00000023277 ENSSSCG00000036789
B	1.71773e-07	168	Cell periphery	ENSSSCG00000000106 ENSSSCG00000000130 ENSSSCG00000000234 ENSSSCG00000000252 ENSSSCG00000000257 ENSSSCG00000000293 ENSSSCG00000000735 ENSSSCG00000001455 ENSSSCG00000001582 ENSSSCG00000001660 ENSSSCG00000001680 ENSSSCG00000001873 ENSSSCG00000002037 ENSSSCG00000002039 ENSSSCG00000002385 ENSSSCG00000002635 ENSSSCG00000003256 ENSSSCG00000003451 ENSSSCG00000003478 ENSSSCG00000003527 ENSSSCG00000003569 …
B	4.42844e-07	66	Extracellular region	ENSSSCG00000000130 ENSSSCG00000000148 ENSSSCG00000002039 ENSSSCG00000002385 ENSSSCG00000002389 ENSSSCG00000003431 ENSSSCG00000003707 ENSSSCG00000003848 ENSSSCG00000004192 ENSSSCG00000004890 ENSSSCG00000004969 ENSSSCG00000006940 ENSSSCG00000007235 ENSSSCG00000008468 ENSSSCG00000008557 ENSSSCG00000008842 ENSSSCG00000009285 ENSSSCG00000010184 ENSSSCG00000010272 ENSSSCG00000010312 ENSSSCG00000012651 …
B	7.38866e-06	148	Plasma membrane	ENSSSCG00000000106 ENSSSCG00000000130 ENSSSCG00000000234 ENSSSCG00000000252 ENSSSCG00000000257 ENSSSCG00000000293 ENSSSCG00000000735 ENSSSCG00000001455 ENSSSCG00000001582 ENSSSCG00000001660 ENSSSCG00000001680 ENSSSCG00000001873 ENSSSCG00000002037 ENSSSCG00000002039 ENSSSCG00000002635 ENSSSCG00000003256 ENSSSCG00000003451 ENSSSCG00000003478 ENSSSCG00000003527 ENSSSCG00000003569 ENSSSCG00000003608 …
B	2.15989e-05	45	Extracellular space	ENSSSCG00000002039 ENSSSCG00000002385 ENSSSCG00000002389 ENSSSCG00000003431 ENSSSCG00000003848 ENSSSCG00000004890 ENSSSCG00000008557 ENSSSCG00000008842 ENSSSCG00000009285 ENSSSCG00000010184 ENSSSCG00000010312 ENSSSCG00000012651 ENSSSCG00000014362 ENSSSCG00000015250 ENSSSCG00000016233 ENSSSCG00000016574 ENSSSCG00000017557 ENSSSCG00000017705 ENSSSCG00000020771 ENSSSCG00000022447 ENSSSCG00000023611 …
B	0.00026442	18	Collagen-containing extracellular matrix	ENSSSCG00000002385 ENSSSCG00000005710 ENSSSCG00000005751 ENSSSCG00000008557 ENSSSCG00000009361 ENSSSCG00000012572 ENSSSCG00000013351 ENSSSCG00000014256 ENSSSCG00000015250 ENSSSCG00000016233 ENSSSCG00000022204 ENSSSCG00000022429 ENSSSCG00000022447 ENSSSCG00000023611 ENSSSCG00000025698 ENSSSCG00000029230 ENSSSCG00000037450 ENSSSCG00000038801
B	0.000270104	37	Cell surface	ENSSSCG00000000257 ENSSSCG00000000293 ENSSSCG00000001597 ENSSSCG00000002267 ENSSSCG00000003848 ENSSSCG00000005601 ENSSSCG00000006678 ENSSSCG00000007797 ENSSSCG00000008217 ENSSSCG00000008842 ENSSSCG00000010312 ENSSSCG00000010908 ENSSSCG00000012001 ENSSSCG00000014362 ENSSSCG00000014812 ENSSSCG00000014875 ENSSSCG00000015116 ENSSSCG00000015250 ENSSSCG00000016233 ENSSSCG00000018032 ENSSSCG00000021638 …
B	0.000698826	19	External side of plasma membrane	ENSSSCG00000000293 ENSSSCG00000006678 ENSSSCG00000008217 ENSSSCG00000008842 ENSSSCG00000010908 ENSSSCG00000014812 ENSSSCG00000015116 ENSSSCG00000016233 ENSSSCG00000021638 ENSSSCG00000024161 ENSSSCG00000027745 ENSSSCG00000028512 ENSSSCG00000032474 ENSSSCG00000032777 ENSSSCG00000033684 ENSSSCG00000034656 ENSSSCG00000036224 ENSSSCG00000039946 ENSSSCG00000040465
B	0.000984323	21	External encapsulating structure	ENSSSCG00000002039 ENSSSCG00000002385 ENSSSCG00000004192 ENSSSCG00000005710 ENSSSCG00000005751 ENSSSCG00000008557 ENSSSCG00000009361 ENSSSCG00000012572 ENSSSCG00000013351 ENSSSCG00000013433 ENSSSCG00000014256 ENSSSCG00000015250 ENSSSCG00000016233 ENSSSCG00000022204 ENSSSCG00000022429 ENSSSCG00000022447 ENSSSCG00000023611 ENSSSCG00000025698 ENSSSCG00000029230 ENSSSCG00000037450 ENSSSCG00000038801
B	0.00229861	24	Side of membrane	ENSSSCG00000000293 ENSSSCG00000006678 ENSSSCG00000007022 ENSSSCG00000008217 ENSSSCG00000008842 ENSSSCG00000009567 ENSSSCG00000010908 ENSSSCG00000013839 ENSSSCG00000014812 ENSSSCG00000015116 ENSSSCG00000016233 ENSSSCG00000017923 ENSSSCG00000021638 ENSSSCG00000024161 ENSSSCG00000027745 ENSSSCG00000028512 ENSSSCG00000031925 ENSSSCG00000032474 ENSSSCG00000032777 ENSSSCG00000033684 ENSSSCG00000034656 …
C	1.95829e-24	48	External encapsulating structure	ENSSSCG00000000010 ENSSSCG00000002669 ENSSSCG00000002829 ENSSSCG00000003088 ENSSSCG00000003351 ENSSSCG00000003479 ENSSSCG00000004012 ENSSSCG00000004658 ENSSSCG00000004928 ENSSSCG00000005487 ENSSSCG00000005699 ENSSSCG00000006345 ENSSSCG00000008397 ENSSSCG00000009364 ENSSSCG00000009489 ENSSSCG00000010071 ENSSSCG00000011355 ENSSSCG00000011609 ENSSSCG00000011928 ENSSSCG00000011959 ENSSSCG00000012571 …
C	7.74488e-18	34	Collagen-containing extracellular matrix	ENSSSCG00000000010 ENSSSCG00000004012 ENSSSCG00000004658 ENSSSCG00000004928 ENSSSCG00000005487 ENSSSCG00000005699 ENSSSCG00000008397 ENSSSCG00000009364 ENSSSCG00000009489 ENSSSCG00000011355 ENSSSCG00000011609 ENSSSCG00000011928 ENSSSCG00000011959 ENSSSCG00000012571 ENSSSCG00000012679 ENSSSCG00000012985 ENSSSCG00000014117 ENSSSCG00000015249 ENSSSCG00000015270 ENSSSCG00000015271 ENSSSCG00000015326 …
C	2.52242e-14	78	Extracellular region	ENSSSCG00000000010 ENSSSCG00000000759 ENSSSCG00000000795 ENSSSCG00000001011 ENSSSCG00000001422 ENSSSCG00000001427 ENSSSCG00000001570 ENSSSCG00000002669 ENSSSCG00000002829 ENSSSCG00000003088 ENSSSCG00000003582 ENSSSCG00000004012 ENSSSCG00000004013 ENSSSCG00000004233 ENSSSCG00000004412 ENSSSCG00000004658 ENSSSCG00000004928 ENSSSCG00000005455 ENSSSCG00000005699 ENSSSCG00000006002 ENSSSCG00000006051 …
C	3.01451e-10	166	Cell periphery	ENSSSCG00000000010 ENSSSCG00000000080 ENSSSCG00000000478 ENSSSCG00000000601 ENSSSCG00000000801 ENSSSCG00000001775 ENSSSCG00000002025 ENSSSCG00000002669 ENSSSCG00000002795 ENSSSCG00000002829 ENSSSCG00000002916 ENSSSCG00000003038 ENSSSCG00000003088 ENSSSCG00000003101 ENSSSCG00000003105 ENSSSCG00000003351 ENSSSCG00000003479 ENSSSCG00000003582 ENSSSCG00000003975 ENSSSCG00000004012 ENSSSCG00000004013 …
C	2.51946e-09	51	Extracellular space	ENSSSCG00000000010 ENSSSCG00000000795 ENSSSCG00000001011 ENSSSCG00000001427 ENSSSCG00000001570 ENSSSCG00000002829 ENSSSCG00000003088 ENSSSCG00000003582 ENSSSCG00000004013 ENSSSCG00000004233 ENSSSCG00000004658 ENSSSCG00000004928 ENSSSCG00000005455 ENSSSCG00000006051 ENSSSCG00000007079 ENSSSCG00000007170 ENSSSCG00000007324 ENSSSCG00000007872 ENSSSCG00000008397 ENSSSCG00000009004 ENSSSCG00000009216 …
C	6.29293e-06	47	Intrinsic component of plasma membrane	ENSSSCG00000000601 ENSSSCG00000002025 ENSSSCG00000003038 ENSSSCG00000003975 ENSSSCG00000004281 ENSSSCG00000004336 ENSSSCG00000004961 ENSSSCG00000005106 ENSSSCG00000005194 ENSSSCG00000006352 ENSSSCG00000006696 ENSSSCG00000006875 ENSSSCG00000007079 ENSSSCG00000008841 ENSSSCG00000009489 ENSSSCG00000010055 ENSSSCG00000010959 ENSSSCG00000010974 ENSSSCG00000011046 ENSSSCG00000011326 ENSSSCG00000012679 …
C	1.47778e-05	8	Collagen trimer	ENSSSCG00000005487 ENSSSCG00000012571 ENSSSCG00000014232 ENSSSCG00000015326 ENSSSCG00000016034 ENSSSCG00000016035 ENSSSCG00000027331 ENSSSCG00000036135
C	3.72049e-05	42	Integral component of plasma membrane	ENSSSCG00000000601 ENSSSCG00000002025 ENSSSCG00000003038 ENSSSCG00000003975 ENSSSCG00000004281 ENSSSCG00000004336 ENSSSCG00000004961 ENSSSCG00000005106 ENSSSCG00000005194 ENSSSCG00000006352 ENSSSCG00000006696 ENSSSCG00000006875 ENSSSCG00000007079 ENSSSCG00000008841 ENSSSCG00000010959 ENSSSCG00000010974 ENSSSCG00000011046 ENSSSCG00000011326 ENSSSCG00000013335 ENSSSCG00000013378 ENSSSCG00000016160 …
C	8.85327e-05	11	Basement membrane	ENSSSCG00000000010 ENSSSCG00000004012 ENSSSCG00000004658 ENSSSCG00000005699 ENSSSCG00000009364 ENSSSCG00000011355 ENSSSCG00000011928 ENSSSCG00000012571 ENSSSCG00000014117 ENSSSCG00000016174 ENSSSCG00000035595
C	8.85327e-05	11	Integral component of synaptic membrane	ENSSSCG00000000601 ENSSSCG00000003038 ENSSSCG00000005194 ENSSSCG00000006875 ENSSSCG00000007079 ENSSSCG00000016160 ENSSSCG00000016230 ENSSSCG00000028612 ENSSSCG00000031290 ENSSSCG00000031717 ENSSSCG00000036078
C	0.000136973	6	Complex of collagen trimers	ENSSSCG00000005487 ENSSSCG00000012571 ENSSSCG00000015326 ENSSSCG00000016034 ENSSSCG00000016035 ENSSSCG00000036135
C	0.000136973	7	Integral component of presynaptic membrane	ENSSSCG00000003038 ENSSSCG00000005194 ENSSSCG00000016160 ENSSSCG00000016230 ENSSSCG00000028612 ENSSSCG00000031717 ENSSSCG00000036078
C	0.000219364	5	Fibrillar collagen trimer	ENSSSCG00000005487 ENSSSCG00000015326 ENSSSCG00000016034 ENSSSCG00000016035 ENSSSCG00000036135
