# Supplementary material for: Identification of Gene Expression Signatures for Phenotype-Specific Drug Targeting of Cardiac Fibrosis
Source: Int J Mol Sci. 2023 Apr 18;24(8):7461. doi: 10.3390/ijms24087461 (PMC10139067; doi:10.3390/ijms24087461)
Supplement: Supplementary file 1 [file ijms-24-07461-s001.zip › Supplementary File S2.xlsx]

## Sheet: Sheet1
List of regulated genes in each myocardial fibrosis model compared to control group with calculated log2Foldchange and adjusted p-values subjected to fGSEA analysis.
EnsemblIDs	DOX_log2FoldChange	DOX_padj	MYO_log2FoldChange	MYO_padj	REMOLV_log2FoldChange	REMOLV_padj	HYPER_log2FoldChange	HYPER_padj	gene_symbol
ENSSSCG00000000002	2.53539	4.13847e-25	2.52161	8.55933e-25	1.79605	1.23895e-10	1.51679	1.12569e-07	GTSE1
ENSSSCG00000000003	-0.199334	0.329178	-0.00204807	0.994749	-0.0967496	0.6672	0.122363	0.607447	TTC38
ENSSSCG00000000005	-0.116258	0.731175	0.164811	0.609599	-0.602629	0.0320091	-0.517438	0.0822993	CDPF1
ENSSSCG00000000006	0.854664	0.364309	0.2089	0.858699	2.90747	0.000456433	0.557122	0.612288	PPARA
ENSSSCG00000000007	0.503368	0.0263749	0.450196	0.0536544	0.191707	0.479085	0.240083	0.394734	TRMU
ENSSSCG00000000010	-1.32921	3.58832e-10	-1.51728	4.49437e-13	-1.75616	3.65349e-14	-2.20054	1.09403e-21	FBLN1
ENSSSCG00000000014	-0.252727	0.351034	-0.20025	0.486432	-0.0258202	0.938354	-0.136012	0.675193	FAM118A
ENSSSCG00000000018	0.479013	0.00913035	0.422939	0.024655	0.225617	0.290851	-0.0256799	0.930129	KIAA0930
ENSSSCG00000000019	0.21965	0.178919	0.121836	0.508926	0.314598	0.0507647	0.206634	0.251476	NUP50
ENSSSCG00000000020	-0.973141	0.317071	-1.646	0.0829833	-3.19075	0.00566668	-0.984961	0.359979	PHF21B
ENSSSCG00000000021	2.11947	0.0693374	1.92227	0.11249	0.113353	0.947795	1.31413	0.341543	ENSSSCG00000000021
ENSSSCG00000000022	0.229011	0.36497	0.284445	0.251387	-0.57239	0.0165467	-0.630152	0.0103752	RTL6
ENSSSCG00000000024	0.957727	2.8648e-05	0.966923	2.44457e-05	1.50849	3.22491e-10	1.19763	1.26064e-06	PARVB
ENSSSCG00000000025	0.717886	0.0573008	0.515817	0.206582	-0.601567	0.158901	-0.376628	0.435313	PARVG
ENSSSCG00000000026	-4.0543	0.27096	-3.88967	0.301665	-4.6559	0.217909	-3.65792	#N/A	SULT4A1
ENSSSCG00000000028	-2.71552	0.0343653	-2.15979	0.094534	-5.63627	0.00094186	-3.75834	0.0262799	ENSSSCG00000000028
ENSSSCG00000000029	-0.254345	0.673344	-0.738881	0.170244	-1.10747	0.0441388	-1.23805	0.0321271	SCUBE1
ENSSSCG00000000031	-0.0356724	0.923524	0.246285	0.415662	-0.251943	0.406427	0.0226897	0.95741	MCAT
ENSSSCG00000000033	-1.71598	5.15938e-05	-0.63992	0.199429	-0.688499	0.172259	-1.1346	0.0219615	TSPO
ENSSSCG00000000034	0.50214	9.35e-05	0.291641	0.0384178	-0.0294981	0.874676	0.235914	0.138391	TTLL12
ENSSSCG00000000035	0.110308	0.632386	0.0895703	0.713045	0.181431	0.394679	-0.150518	0.530971	TTLL1
ENSSSCG00000000036	0.733704	2.02327e-05	0.804241	2.35478e-06	1.00061	4.67708e-08	0.626137	0.0013139	PACSIN2
ENSSSCG00000000037	0.0844964	0.656472	0.213764	0.192208	0.405259	0.00846767	0.153318	0.412808	ARFGAP3
ENSSSCG00000000038	-0.573727	0.0136987	-0.323909	0.210857	-0.903011	0.000141456	-0.287898	0.312242	CYB5R3
ENSSSCG00000000039	0.0098027	0.939505	-0.0339784	0.777197	-0.149121	0.118276	-0.1037	0.331472	POLDIP3
ENSSSCG00000000040	0.0374875	0.985406	1.52631	0.213514	1.16704	0.357563	0.638925	0.678565	Sep 03
ENSSSCG00000000045	0.0496784	0.839565	0.197489	0.329306	0.805023	3.9321e-06	0.710514	7.67924e-05	NDUFA6
ENSSSCG00000000046	2.38318	0.2286	1.12525	0.640404	3.46957	0.0564425	1.74717	0.43402	CYP2D25
ENSSSCG00000000050	-0.244947	0.333804	-0.389864	0.100025	-1.01917	6.90385e-06	-0.417892	0.101284	NAGA
ENSSSCG00000000057	#N/A	#N/A	#N/A	#N/A	#N/A	#N/A	#N/A	#N/A	C22orf46
ENSSSCG00000000058	-0.0642635	0.707937	-0.0908767	0.582537	0.436835	0.00103956	0.237892	0.111496	SNU13
ENSSSCG00000000059	0.128275	0.412033	-0.0270647	0.890839	0.639667	8.94617e-07	0.638208	1.40129e-06	XRCC6
ENSSSCG00000000061	0.289712	0.296365	0.709038	0.00281825	-0.980571	0.000242558	-0.134495	0.697113	PMM1
ENSSSCG00000000062	-1.2946	0.139976	-1.36293	0.12003	0.377166	0.719078	-2.13887	0.0171378	CSDC2
ENSSSCG00000000063	0.766458	0.00391518	1.04104	4.04716e-05	0.753368	0.00772221	0.522273	0.092487	POLR3H
ENSSSCG00000000064	0.724615	1.09811e-07	0.762839	1.84128e-08	0.683685	5.70341e-06	0.539	0.000605953	ACO2
ENSSSCG00000000066	0.674799	4.52365e-05	0.546693	0.00145324	0.174233	0.409011	-0.0958528	0.702811	L3MBTL2
ENSSSCG00000000067	-0.301986	0.717173	-0.571535	0.456897	-2.0796	0.00260986	-0.889684	0.247508	CHADL
ENSSSCG00000000068	-0.0859197	0.725597	-0.227674	0.279423	-0.135982	0.547146	-0.370907	0.0774781	EP300
ENSSSCG00000000071	-0.0233211	0.921554	0.0347246	0.882577	0.753628	3.29306e-06	0.329575	0.072315	ENSSSCG00000000071
ENSSSCG00000000072	-0.12377	0.730017	-0.102259	0.786717	0.10187	0.771657	0.164807	0.651462	SLC25A17
ENSSSCG00000000073	0.609947	#N/A	-0.241624	#N/A	-0.0460654	#N/A	-0.0098763	#N/A	ENSSSCG00000000073
ENSSSCG00000000074	#N/A	#N/A	#N/A	#N/A	#N/A	#N/A	#N/A	#N/A	MCHR1
ENSSSCG00000000075	0.205451	0.423679	0.311484	0.197165	-0.33877	0.168213	-0.158248	0.590044	MKL1
ENSSSCG00000000076	-0.0551703	0.809039	0.0589549	0.797613	-0.701851	4.24235e-05	-0.377746	0.0422673	SGSM3
ENSSSCG00000000077	-0.102454	0.728916	-0.0316356	0.92414	0.0987612	0.731187	0.256526	0.350719	ADSL
ENSSSCG00000000078	0.336766	0.291935	-0.0131861	0.976106	1.95773	6.61552e-13	1.75295	2.14446e-10	TNRC6B
ENSSSCG00000000079	-4.55137	0.0528148	-4.38675	0.0650499	-4.76826	0.0622232	-5.69387	0.0288363	FAM83F
ENSSSCG00000000080	-3.94853	8.01928e-10	-4.05112	4.21418e-10	-5.04331	5.70331e-11	-5.20772	3.79266e-11	GRAP2
ENSSSCG00000000081	1.8217	0.590159	1.18909	0.749212	-2.4898	0.480941	-2.45361	0.521649	ENSSSCG00000000081
ENSSSCG00000000082	-2.45328	0.0208342	-1.99878	0.0665807	-4.01087	0.0012614	-5.30627	0.000645575	CACNA1I
ENSSSCG00000000083	0.484942	0.0367615	0.459731	0.0525376	0.167521	0.549898	0.193551	0.516684	RPS19BP1
ENSSSCG00000000084	0.36323	0.371688	0.272933	0.529703	1.05021	0.00401318	-0.031789	0.957005	ATF4
ENSSSCG00000000087	-0.00338532	0.989696	0.00852105	0.971294	-0.703747	8.99454e-06	-0.420779	0.0133588	TAB1
ENSSSCG00000000089	-4.82522	3.24322e-08	-3.60721	1.50098e-06	-0.675643	0.393577	-1.2346	0.118752	ENSSSCG00000000089
ENSSSCG00000000090	0.404726	0.158699	0.594537	0.0273551	-0.237702	0.461711	-0.399916	0.215395	CBX7
ENSSSCG00000000091	-0.158694	0.696454	-0.136415	0.749265	-0.967489	0.00387694	-0.5026	0.177741	APOBEC3B
ENSSSCG00000000092	-1.09952	0.0337836	-1.06711	0.0430819	-1.89359	0.000736889	-1.29138	0.0244177	NPTXR
ENSSSCG00000000093	-0.637524	0.00224439	-0.467612	0.0335063	-1.20872	3.99766e-08	-0.494376	0.0385354	DNAL4
ENSSSCG00000000094	1.05528	2.82994e-09	1.37309	2.18597e-15	0.88007	9.34052e-06	0.836608	3.8416e-05	SUN2
ENSSSCG00000000095	0.110308	0.477301	0.0958073	0.556895	-0.144407	0.343372	-0.297155	0.0425447	GTPBP1
ENSSSCG00000000097	0.0738612	0.585916	0.0467402	0.752946	0.349278	0.00167416	0.413269	0.000227738	ENSSSCG00000000097
ENSSSCG00000000103	1.60496	#N/A	0.720135	#N/A	0.915692	#N/A	2.8806	#N/A	DMC1
ENSSSCG00000000104	-0.353035	0.0173014	-0.412251	0.00443907	-0.354726	0.0240172	-0.543691	0.000430835	DDX17
ENSSSCG00000000105	-0.204288	0.494964	-0.422128	0.115522	-0.262851	0.3664	-0.433435	0.135756	KDELR3
ENSSSCG00000000106	2.79456	4.59421e-26	2.74387	3.85679e-25	2.11489	2.43755e-12	2.13702	1.72335e-12	KCNJ4
ENSSSCG00000000107	0.501365	0.0132473	0.464787	0.0237792	-0.017661	0.95166	0.0839717	0.773278	ENSSSCG00000000107
ENSSSCG00000000108	0.435994	0.0541239	0.400645	0.0837048	0.301527	0.224877	0.136614	0.648108	TMEM184B
ENSSSCG00000000110	-0.408381	0.0679503	-0.122111	0.661809	-1.01164	5.38405e-06	-0.681031	0.00340726	PLA2G6
ENSSSCG00000000111	0.529743	0.290438	0.482654	0.353303	-0.760357	0.134336	-0.0407664	0.956821	BAIAP2L2
ENSSSCG00000000113	-1.05032	0.123251	-0.227607	0.78974	-1.49002	0.0402528	-1.06406	0.162876	SLC16A8
ENSSSCG00000000114	0.0721837	0.727285	-0.0156634	0.947643	-0.279026	0.106231	0.00514814	0.986294	PICK1
ENSSSCG00000000116	0.0766815	0.583389	0.261846	0.0206122	0.872022	2.24238e-16	0.942397	5.71242e-19	POLR2F
ENSSSCG00000000117	-1.81663	0.000317109	-1.87129	0.000316222	-0.49425	0.372196	-0.850886	0.135168	C22orf23
ENSSSCG00000000118	1.06168	5.56877e-05	1.11761	1.98046e-05	1.27219	6.11316e-06	0.572884	0.0722705	MICALL1
ENSSSCG00000000119	-0.263908	0.00265079	-0.211118	0.0208989	0.287897	0.00184329	0.222892	0.0237784	EIF3L
ENSSSCG00000000120	0.23406	0.377004	0.122229	0.686618	-0.25676	0.342573	-0.103963	0.750775	ANKRD54
ENSSSCG00000000121	1.11905	0.228219	1.35119	0.134306	0.154425	0.898512	0.168245	0.901758	GALR3
ENSSSCG00000000130	0.467068	0.265462	0.0165345	0.977401	-0.629215	0.137791	-1.31803	0.00150773	CYTH4
ENSSSCG00000000131	3.77717	8.90572e-07	4.71406	2.52348e-10	3.55998	7.38673e-06	4.37674	2.33923e-08	ELFN2
ENSSSCG00000000132	0	#N/A	0.72013	#N/A	0	#N/A	0	#N/A	TEX33
ENSSSCG00000000133	0.35966	0.139958	0.585078	0.0092432	0.465946	0.0564834	0.859671	0.000238295	TST
ENSSSCG00000000135	-0.146031	0.884329	-0.457286	0.616422	-1.32319	0.11048	-0.787424	0.387716	KCTD17
ENSSSCG00000000136	1.33636	0.00253824	0.396311	0.476824	0.68482	0.181134	-0.260849	0.682824	CSF2RB
ENSSSCG00000000137	0.304083	0.376608	0.250972	0.491127	-0.460373	0.182338	-0.340257	0.372627	NCF4
ENSSSCG00000000138	#N/A	#N/A	#N/A	#N/A	#N/A	#N/A	#N/A	#N/A	PVALB
ENSSSCG00000000139	-0.0631104	0.878012	-0.31106	0.364656	0.0675479	0.861652	0.103488	0.804425	IFT27
ENSSSCG00000000141	0.375469	0.0157073	0.301152	0.0633346	0.206764	0.242611	0.391166	0.0213232	EIF3D
ENSSSCG00000000142	-0.502499	0.0988013	-0.527957	0.0851725	-1.27953	2.75788e-05	-1.1993	0.00012281	FOXRED2
ENSSSCG00000000144	0.54555	7.6559e-05	0.62126	4.75996e-06	0.811889	2.03545e-08	0.912913	2.70953e-10	ENSSSCG00000000144
ENSSSCG00000000145	0.838248	0.00248788	0.59552	0.0427671	0.728565	0.0155262	0.186254	0.629684	MYH9
ENSSSCG00000000146	-0.524283	0.410311	-0.811311	0.174327	-0.280901	0.684526	-0.565717	0.410638	MYH11
ENSSSCG00000000148	-0.295744	0.523173	-0.236139	0.630752	-1.61353	4.54134e-05	-0.732988	0.0947004	ENSSSCG00000000148
ENSSSCG00000000151	-2.58696	#N/A	-0.634262	#N/A	-0.184094	#N/A	-1.61351	#N/A	ENSSSCG00000000151
ENSSSCG00000000152	0.0577965	0.714001	0.0545455	0.734993	-0.147444	0.284166	-0.450992	0.000318379	RBFOX2
ENSSSCG00000000156	0.316171	0.0643544	0.337207	0.0479256	0.353004	0.0458863	-0.0725344	0.75763	FBXO7
ENSSSCG00000000157	-0.164671	0.778116	0.0832472	0.892768	-0.927845	0.0632266	-0.152122	0.808526	BPIFC
ENSSSCG00000000158	0.331447	0.00185546	0.378509	0.000309355	0.165867	0.180139	0.229073	0.0651597	RTCB
ENSSSCG00000000159	0.555509	#N/A	0	#N/A	0	#N/A	0	#N/A	ASCL4
ENSSSCG00000000160	0.273004	0.0473658	0.271644	0.0518972	0.114711	0.478102	0.301613	0.0416394	PRDM4
ENSSSCG00000000161	-0.252896	0.153549	-0.284408	0.106323	0.156715	0.413512	0.206014	0.296224	PWP1
ENSSSCG00000000162	0.246429	0.716151	0.667892	0.24149	-0.859689	0.171722	0.202899	0.78355	BTBD11
ENSSSCG00000000164	-0.121333	0.761152	-0.784576	0.00794052	0.102727	0.792458	-0.11839	0.780741	CRY1
ENSSSCG00000000167	-0.00773512	0.98148	0.192099	0.37657	0.24824	0.233623	0.380558	0.0653743	RIC8B
ENSSSCG00000000169	0.532082	0.00103288	0.389553	0.0233279	0.297839	0.108274	0.25797	0.198625	POLR3B
ENSSSCG00000000171	0.197588	0.468289	-0.168512	0.559571	-0.588095	0.0166165	-1.16456	1.2706e-06	CKAP4
ENSSSCG00000000174	0	#N/A	0	#N/A	2.20432	#N/A	0.951833	#N/A	TEX49
ENSSSCG00000000175	0.477868	0.104429	0.374722	0.227732	-0.580776	0.0529405	0.0156026	0.973963	ADCY6
ENSSSCG00000000176	0.0365805	0.852132	0.0341064	0.8657	-0.0376016	0.842617	0.0346007	0.869083	DDX23
ENSSSCG00000000179	-3.08817	5.05011e-07	-2.37662	6.68633e-05	-3.93203	1.15232e-06	-3.33815	8.22322e-06	CCDC65
ENSSSCG00000000180	-1.06576	4.73693e-05	-0.992538	0.000182308	-0.847999	0.0034386	-0.83721	0.00523281	FKBP11
ENSSSCG00000000182	-0.579468	0.520851	-0.914911	0.293443	-1.6593	0.0590715	-1.17926	0.203043	WNT10B
ENSSSCG00000000183	-1.30136	#N/A	-1.13674	#N/A	-1.90296	#N/A	-1.86677	#N/A	WNT1
ENSSSCG00000000184	1.88048	0.000440822	1.38681	0.0153833	1.39744	0.0172434	1.28187	0.038904	DDN
ENSSSCG00000000185	0.213802	0.170429	0.310148	0.034923	0.242862	0.124531	0.271017	0.0983414	ENSSSCG00000000185
ENSSSCG00000000186	-0.0203466	0.989273	-0.383906	0.75593	0.0832021	0.946289	-2.37425	0.0807208	RHEBL1
ENSSSCG00000000188	-0.0537278	0.962621	-0.820835	0.364447	-0.153725	0.877439	-1.18007	0.218309	DHH
ENSSSCG00000000189	-0.439376	0.117907	-0.158681	0.641126	0.310108	0.302274	-0.115878	0.756117	LMBR1L
ENSSSCG00000000190	0.400512	0.0948543	0.0237774	0.946168	0.305282	0.237685	0.240288	0.401291	TUBA1B
ENSSSCG00000000191	-1.36777	0.181562	-0.384981	0.765046	0.14154	0.912537	-1.63332	0.134966	ENSSSCG00000000191
ENSSSCG00000000194	1.18729	0.0795713	1.09266	0.114751	0.144208	0.869769	0.0244966	0.983937	TUBA1C
ENSSSCG00000000195	-2.92967	0.00189139	-3.27994	0.000638755	-6.56748	3.17155e-05	-4.02816	0.000446679	PRPH
ENSSSCG00000000197	-0.240514	0.922543	-1.24674	0.596513	-2.18438	0.343832	-1.2742	#N/A	C1QL4
ENSSSCG00000000198	0.305203	0.848975	1.15797	0.375919	-2.10642	0.219079	0.680641	0.6538	DNAJC22
ENSSSCG00000000199	0.273106	0.194948	0.0710121	0.793153	-0.016222	0.953167	-0.28555	0.224036	ENSSSCG00000000199
ENSSSCG00000000202	-0.0371978	0.896232	0.122249	0.636648	-0.485808	0.0233734	-0.048689	0.871435	MCRS1
ENSSSCG00000000203	-0.0533699	0.977583	0.122347	0.942133	-0.903237	0.530219	-3.0779	0.0910213	KCNH3
ENSSSCG00000000204	-0.406034	0.178043	-0.370799	0.231626	-1.20725	1.75061e-05	-0.716023	0.0182508	PRPF40B
ENSSSCG00000000205	-0.337796	0.400461	-0.245821	0.571133	-1.66758	1.62134e-05	-1.11009	0.00444233	FAM186B
ENSSSCG00000000206	-2.62312	4.00343e-07	-2.4994	1.59283e-06	-2.04913	0.000356061	-1.78463	0.00270715	FAIM2
ENSSSCG00000000207	-2.06215	0.0100529	-1.98837	0.0138428	-1.4295	0.106401	-0.0992603	0.938264	ENSSSCG00000000207
ENSSSCG00000000209	0.00946105	0.982739	0.0890208	0.792499	-1.21806	9.4067e-07	-0.483945	0.0819517	NCKAP5L
ENSSSCG00000000211	-2.33545	0.0326609	-2.33181	0.0375518	-3.80809	0.0115325	-2.12212	0.087471	AQP5
ENSSSCG00000000212	0.409733	0.868086	0.826672	0.717284	0.569651	0.801322	0.698767	0.773213	AQP6
ENSSSCG00000000214	0.294747	0.354939	0.733527	0.0073815	1.24936	6.56489e-06	1.10308	0.000113121	GPD1
ENSSSCG00000000215	-0.0267345	0.919958	0.0438701	0.867323	-0.495641	0.0107544	-0.386416	0.0630914	SMARCD1
ENSSSCG00000000216	0.555505	#N/A	1.77907	#N/A	0	#N/A	2.8819	#N/A	ASIC1
ENSSSCG00000000217	0.31122	0.503101	-0.368012	0.43273	-0.487133	0.279023	-0.439403	0.368337	ENSSSCG00000000217
ENSSSCG00000000220	#N/A	#N/A	#N/A	#N/A	#N/A	#N/A	#N/A	#N/A	ENSSSCG00000000220
ENSSSCG00000000223	#N/A	#N/A	#N/A	#N/A	#N/A	#N/A	#N/A	#N/A	BIN2
ENSSSCG00000000228	-2.31502	0.241854	-2.5353	0.216942	-1.07939	0.60036	-4.44024	0.0465246	SCN8A
ENSSSCG00000000231	1.13257	#N/A	0.720113	#N/A	0	#N/A	0	#N/A	ANKRD33
ENSSSCG00000000232	-0.552893	0.0165141	-0.615412	0.00686135	-0.878948	0.000187877	-0.805668	0.000917441	ACVRL1
ENSSSCG00000000233	-0.223145	0.194191	-0.205021	0.248264	-0.223819	0.206556	-0.652306	8.32111e-05	ACVR1B
ENSSSCG00000000234	1.17015	0.0266173	0.907063	0.10308	0.640284	0.285469	0.427863	0.53196	GRASP
ENSSSCG00000000235	0	#N/A	1.29719	#N/A	0	#N/A	0	#N/A	KRT82
ENSSSCG00000000236	#N/A	#N/A	#N/A	#N/A	#N/A	#N/A	#N/A	#N/A	KRT75
ENSSSCG00000000238	#N/A	#N/A	#N/A	#N/A	#N/A	#N/A	#N/A	#N/A	ENSSSCG00000000238
ENSSSCG00000000239	#N/A	#N/A	#N/A	#N/A	#N/A	#N/A	#N/A	#N/A	ENSSSCG00000000239
ENSSSCG00000000240	#N/A	#N/A	#N/A	#N/A	#N/A	#N/A	#N/A	#N/A	KRT85
ENSSSCG00000000241	#N/A	#N/A	#N/A	#N/A	#N/A	#N/A	#N/A	#N/A	KRT84
ENSSSCG00000000245	#N/A	#N/A	#N/A	#N/A	#N/A	#N/A	#N/A	#N/A	ENSSSCG00000000245
ENSSSCG00000000247	0.555509	#N/A	0	#N/A	0	#N/A	0	#N/A	ENSSSCG00000000247
ENSSSCG00000000248	#N/A	#N/A	#N/A	#N/A	#N/A	#N/A	#N/A	#N/A	KRT5
ENSSSCG00000000249	#N/A	#N/A	#N/A	#N/A	#N/A	#N/A	#N/A	#N/A	KRT72
ENSSSCG00000000250	#N/A	#N/A	#N/A	#N/A	#N/A	#N/A	#N/A	#N/A	KRT73
ENSSSCG00000000251	#N/A	#N/A	#N/A	#N/A	#N/A	#N/A	#N/A	#N/A	ENSSSCG00000000251
ENSSSCG00000000252	1.07559	0.167347	0.702652	0.411887	0.530913	0.546087	-1.5342	0.066361	KRT8
ENSSSCG00000000253	-1.31603	0.340367	-1.4348	0.31073	0.593829	0.669111	-1.11351	0.474431	KRT18
ENSSSCG00000000257	0.757474	0.11909	0.747188	0.128853	-0.571301	0.286082	-0.439322	0.460866	ITGB7
ENSSSCG00000000258	-0.794277	0.000168133	-0.569029	0.0103246	-1.4133	4.27147e-10	-1.36411	2.34913e-09	RARG
ENSSSCG00000000259	-0.450699	0.0750247	-0.379326	0.151751	-0.987292	0.000106749	-0.513297	0.0623162	CSAD
ENSSSCG00000000260	0.321545	0.825573	0.136248	0.932914	0.935719	0.438649	-0.53604	0.730883	SOAT2
ENSSSCG00000000261	-0.505851	0.288215	-0.7173	0.113613	0.0510733	0.930196	-0.279315	0.62416	IGFBP6
ENSSSCG00000000262	0.279881	0.131555	0.100057	0.658491	-0.158231	0.448921	-0.285799	0.164973	SPRYD3
ENSSSCG00000000263	0.0875145	0.759907	0.3516	0.122304	-0.688517	0.00165198	-0.0856057	0.779197	TNS2
ENSSSCG00000000264	-0.0666432	0.842444	0.0772013	0.818746	-0.411265	0.123062	0.00283148	0.997031	MFSD5
ENSSSCG00000000265	1.36124	0.00269262	0.306113	0.616633	-1.39006	0.0116353	-1.37752	0.0160416	ESPL1
ENSSSCG00000000267	-0.0577633	0.778984	-0.0614875	0.767033	0.478478	0.00184083	0.521727	0.000848872	C12orf10
ENSSSCG00000000268	0.0984716	0.758779	-0.0833435	0.803695	-0.382274	0.157029	-0.0254409	0.947868	AAAS
ENSSSCG00000000271	0.655729	0.503694	0.946571	0.307237	-0.612455	0.577879	-0.284072	0.824157	AMHR2
ENSSSCG00000000272	-0.0197828	0.972073	-0.439763	0.256618	-0.0400554	0.932787	-0.850815	0.0252087	SP1
ENSSSCG00000000273	-0.23948	0.191305	0.0532915	0.820959	0.572149	0.000671125	0.622142	0.000277252	ENSSSCG00000000273
ENSSSCG00000000274	-0.0406238	0.78296	0.00792086	0.961761	0.242039	0.0350285	0.0966724	0.48643	PCBP2
ENSSSCG00000000275	-0.847479	0.0186133	-0.705572	0.0586373	-1.44909	0.000115128	-1.09123	0.00522165	MAP3K12
ENSSSCG00000000276	0.17524	0.467435	0.0669642	0.815246	-0.524937	0.0166925	-0.0690886	0.817624	TARBP2
ENSSSCG00000000277	-0.371229	0.503229	0.155279	0.804571	-0.506718	0.352312	-0.251284	0.692125	NPFF
ENSSSCG00000000278	-0.260209	0.0341599	-0.309834	0.00998034	-0.593689	1.01492e-06	-0.532605	1.87634e-05	ENSSSCG00000000278
ENSSSCG00000000279	0	#N/A	0	#N/A	0.915677	#N/A	0	#N/A	HOXC13
ENSSSCG00000000281	#N/A	#N/A	#N/A	#N/A	#N/A	#N/A	#N/A	#N/A	HOXC12
ENSSSCG00000000288	-0.00397375	0.989104	-0.0664116	0.77318	0.15641	0.430536	0.31606	0.0972708	ENSSSCG00000000288
ENSSSCG00000000289	-0.18447	0.893849	-0.166244	0.907931	0.116382	0.929769	-0.883448	0.507908	NFE2
ENSSSCG00000000290	0.176363	0.0522687	0.170299	0.0653141	0.302284	0.000742684	0.299768	0.00115078	COPZ1
ENSSSCG00000000291	0.418889	0.783775	-1.78778	0.212332	0.0584915	0.972742	-2.17708	0.182782	GPR84
ENSSSCG00000000292	-2.83573	8.80316e-34	-3.22828	3.82366e-42	-4.41917	1.00782e-52	-4.18362	5.93588e-49	ZNF385A
ENSSSCG00000000293	1.43066	1.99233e-09	1.06568	1.61441e-05	1.12721	2.555e-05	0.855381	0.00240707	ITGA5
ENSSSCG00000000295	0.00546441	0.991697	-0.366003	0.293443	-0.937402	0.00344748	-0.945349	0.00426531	NCKAP1L
ENSSSCG00000000296	#N/A	#N/A	#N/A	#N/A	#N/A	#N/A	#N/A	#N/A	ENSSSCG00000000296
ENSSSCG00000000297	-0.155277	0.672086	-0.0293547	0.946712	-0.929077	0.00240572	-0.918847	0.00368692	PDE1B
ENSSSCG00000000298	-0.401271	0.281859	0.147312	0.741506	-0.270736	0.499192	-0.142519	0.762207	PPP1R1A
ENSSSCG00000000299	-0.673196	0.48847	-0.227188	0.839193	-1.48779	0.128853	0.315871	0.77446	TESPA1
ENSSSCG00000000312	#N/A	#N/A	#N/A	#N/A	#N/A	#N/A	#N/A	#N/A	ENSSSCG00000000312
ENSSSCG00000000318	#N/A	#N/A	#N/A	#N/A	#N/A	#N/A	#N/A	#N/A	ENSSSCG00000000318
ENSSSCG00000000327	-2.94319	#N/A	-3.35565	#N/A	-4.12188	#N/A	-1.65139	#N/A	ENSSSCG00000000327
ENSSSCG00000000332	-3.4856	#N/A	-3.89806	#N/A	-3.12542	#N/A	-3.08923	#N/A	ENSSSCG00000000332
ENSSSCG00000000333	-4.68097	0.00687842	-3.91993	0.021522	-4.89786	0.0125667	-3.92268	0.042899	ENSSSCG00000000333
ENSSSCG00000000352	0	#N/A	0.72013	#N/A	0	#N/A	0	#N/A	ENSSSCG00000000352
ENSSSCG00000000353	0.555509	#N/A	0	#N/A	0	#N/A	0	#N/A	ENSSSCG00000000353
ENSSSCG00000000359	0.56807	4.42695e-05	0.606596	1.13931e-05	0.712572	1.38154e-06	0.759515	3.32041e-07	ENSSSCG00000000359
ENSSSCG00000000361	-0.0249783	0.864025	0.0263112	0.858338	0.152329	0.18705	0.188867	0.109331	CD63
ENSSSCG00000000362	2.50216	0.242068	2.99836	0.147874	1.85908	0.407017	1.84883	0.447096	RDH5
ENSSSCG00000000363	0.328274	0.360156	-0.158179	0.709623	-0.450605	0.215445	-0.579125	0.12321	GDF11
ENSSSCG00000000364	0.126986	0.39651	0.217062	0.115451	0.675511	5.98334e-08	0.666948	1.28573e-07	SARNP
ENSSSCG00000000365	-0.338353	0.177875	-0.35578	0.160326	-0.183266	0.510162	0.112467	0.723856	ENSSSCG00000000365
ENSSSCG00000000366	0.0242935	0.895625	0.033338	0.858338	-0.170309	0.254034	-0.0200504	0.921346	DNAJC14
ENSSSCG00000000367	-0.418569	0.0335452	-0.327698	0.114398	-1.34604	1.67182e-11	-0.909004	7.1074e-06	ENSSSCG00000000367
ENSSSCG00000000368	0.039747	0.931855	-0.246068	0.528349	-1.01505	0.00243146	-0.947231	0.00643398	MMP19
ENSSSCG00000000370	-0.711276	0.0062331	-0.688086	0.0088448	-1.41295	2.09241e-07	-0.977882	0.000487811	DGKA
ENSSSCG00000000371	0.42615	0.843187	1.38769	0.432287	0.35112	0.865371	1.34752	0.461118	PMEL
ENSSSCG00000000373	0.436012	0.203441	0.0685392	0.880544	-0.500097	0.160564	-0.344046	0.388599	CDK2
ENSSSCG00000000374	-0.0744347	0.632849	-0.0257339	0.885306	0.721467	2.30451e-09	0.867612	4.5761e-13	RPS26
ENSSSCG00000000376	-0.718924	7.49993e-07	-0.885234	6.47591e-10	-0.571883	0.000408243	-0.445579	0.00907902	SUOX
ENSSSCG00000000377	0.000770639	0.99801	-0.0538808	0.708713	0.108881	0.388998	0.0249395	0.87811	ENSSSCG00000000377
ENSSSCG00000000379	0.49278	0.00109839	0.144581	0.450038	0.167719	0.362424	0.100208	0.640826	ESYT1
ENSSSCG00000000382	-0.147027	0.209437	-0.123185	0.314958	-0.35038	0.0014254	-0.296638	0.0101833	SMARCC2
ENSSSCG00000000383	0.820891	0.000664425	0.709789	0.00409505	1.11022	1.06484e-05	0.835408	0.00166023	RNF41
ENSSSCG00000000384	0.410419	0.0379943	0.50903	0.00797758	0.634997	0.00128136	0.43617	0.0422868	NABP2
ENSSSCG00000000385	-1.07272	0.383351	-0.0397758	0.979031	0.782574	0.483639	0.0338739	0.985108	SLC39A5
ENSSSCG00000000386	0.380801	0.0426032	0.215728	0.306111	0.243602	0.243325	-0.230341	0.306414	ANKRD52
ENSSSCG00000000393	0.258505	0.105135	0.268403	0.0933376	-0.200351	0.245913	-0.333912	0.0493988	PAN2
ENSSSCG00000000394	-0.376299	0.0346866	-0.358797	0.0492156	-0.201781	0.31493	-0.215325	0.31217	ENSSSCG00000000394
ENSSSCG00000000396	-0.413143	0.085829	-0.312803	0.220762	-0.6686	0.00526512	-0.600525	0.0166537	STAT2
ENSSSCG00000000398	1.14594	0.611983	1.06109	0.65143	0.044907	0.988972	-0.845465	#N/A	APOF
ENSSSCG00000000399	0.896367	0.191305	0.148522	0.871583	-1.14057	0.134564	-0.71657	0.393071	TIMELESS
ENSSSCG00000000400	-1.4515	0.248979	-1.80214	0.158238	-0.905364	0.500349	-1.91688	0.174704	MIP
ENSSSCG00000000401	-2.10712	0.0391151	-1.94074	0.062291	-0.406899	0.712158	-1.1951	0.289022	GLS2
ENSSSCG00000000402	-0.622277	1.21107e-09	-0.449425	2.40818e-05	-0.858628	2.68655e-14	-0.518387	8.75209e-06	RBMS2
ENSSSCG00000000403	-0.268535	0.023216	-0.34606	0.00249998	-0.476442	6.52788e-05	-0.587052	9.74253e-07	BAZ2A
ENSSSCG00000000405	0.347914	0.0112062	0.283347	0.0466116	0.637587	3.95885e-06	0.47499	0.00105348	ENSSSCG00000000405
ENSSSCG00000000406	0.161369	0.523398	0.136669	0.606296	0.762865	0.000304883	0.29897	0.228005	PTGES3
ENSSSCG00000000411	0.708229	0.186772	0.0770796	0.916781	-0.163397	0.803323	-0.464818	0.46463	NAB2
ENSSSCG00000000413	0.341688	0.825573	0.404158	0.796011	-0.537193	0.72935	0.184678	0.91516	MYO1A
ENSSSCG00000000415	-1.67031	0.390451	-1.16752	0.562835	0.426846	0.821181	0.9252	0.620751	SDR9C7
ENSSSCG00000000418	2.33721	#N/A	0	#N/A	0.915665	#N/A	0	#N/A	TAC3
ENSSSCG00000000419	-2.54425	9.77985e-05	-1.67625	0.0130185	-1.56232	0.0301969	-1.14763	0.139302	RDH16
ENSSSCG00000000423	-0.693662	0.000949278	-0.736175	0.000406384	-1.4166	5.07513e-11	-1.66067	1.03983e-14	LRP1
ENSSSCG00000000431	0.0339673	0.883606	0.115964	0.5691	-0.807932	1.00048e-06	-0.741663	1.11523e-05	MBD6
ENSSSCG00000000433	0.827866	0.00418065	0.82948	0.00422211	-0.127151	0.746171	0.141907	0.736549	B4GALNT1
ENSSSCG00000000435	-0.882117	8.9667e-08	-0.687731	5.25104e-05	-1.25656	4.89053e-12	-0.875517	2.35352e-06	ARHGEF25
ENSSSCG00000000436	-0.606971	0.74187	-0.377257	0.845782	-1.43423	0.415436	-2.31934	0.249561	PIP4K2C
ENSSSCG00000000437	0.257351	0.697656	0.419508	0.498152	-0.387515	0.539912	-0.576264	0.377344	ARHGAP9
ENSSSCG00000000439	-1.08057	0.0694601	-1.29442	0.0281031	-2.01838	0.00120081	-1.71029	0.00766968	KIF5A
ENSSSCG00000000442	#N/A	#N/A	#N/A	#N/A	#N/A	#N/A	#N/A	#N/A	INHBE
ENSSSCG00000000443	-0.159776	0.854336	-1.43554	0.0424584	-2.35863	0.00404181	-1.34005	0.0876347	GLI1
ENSSSCG00000000444	-0.0798731	0.36673	0.00721485	0.950181	0.038362	0.694271	0.224591	0.00611244	DCTN2
ENSSSCG00000000449	-0.413725	0.0783984	-0.109456	0.714378	-1.84881	1.5698e-16	-1.18455	2.26466e-07	DTX3
ENSSSCG00000000453	-0.528326	0.0560406	-0.315346	0.302396	-0.220023	0.490373	-0.276909	0.409006	ATP23
ENSSSCG00000000455	-1.59477	0.0017829	-1.29926	0.0135913	-2.68233	9.98789e-07	-1.73033	0.00215722	LRIG3
ENSSSCG00000000456	2.37334	2.02378e-31	2.42592	8.00539e-33	3.19107	8.2923e-46	3.16039	6.92172e-45	SLC16A7
ENSSSCG00000000457	0.270447	0.231459	0.349842	0.108231	1.00067	7.6247e-07	0.541998	0.0142308	USP15
ENSSSCG00000000458	-0.150625	0.553044	-0.388529	0.0740548	0.183672	0.454036	0.0944897	0.744996	MON2
ENSSSCG00000000461	#N/A	#N/A	#N/A	#N/A	#N/A	#N/A	#N/A	#N/A	ENSSSCG00000000461
ENSSSCG00000000462	0.46407	0.147284	0.287781	0.420951	0.737737	0.01757	0.276034	0.470535	RXYLT1
ENSSSCG00000000464	-1.18657	#N/A	-0.444867	#N/A	-0.826383	#N/A	-0.790194	#N/A	C12orf56
ENSSSCG00000000466	-0.0693941	0.773134	-0.132117	0.548795	0.399774	0.03338	0.0227248	0.934918	XPOT
ENSSSCG00000000469	-0.20875	0.269765	-0.385207	0.0264422	-0.132621	0.517372	-0.262482	0.190956	LEMD3
ENSSSCG00000000473	0.175289	0.328078	0.0872107	0.672227	0.446775	0.00603015	0.21943	0.243646	ENSSSCG00000000473
ENSSSCG00000000475	0.0223407	0.987929	-0.430575	0.715896	1.92457	0.0140473	2.16018	0.00650774	IRAK3
ENSSSCG00000000477	-0.87522	0.00267755	-1.10996	0.000121334	-0.0729372	0.852791	-0.499918	0.148453	HELB
ENSSSCG00000000478	-3.58642	1.3774e-06	-3.49144	3.26775e-06	-3.88313	6.94622e-06	-4.63754	1.6813e-06	GRIP1
ENSSSCG00000000482	0.555509	#N/A	0	#N/A	0	#N/A	0	#N/A	IL22
ENSSSCG00000000483	-0.697406	0.074487	-0.697321	0.0793257	-0.392201	0.365539	-0.626977	0.154073	ENSSSCG00000000483
ENSSSCG00000000484	-0.983274	#N/A	-0.818653	#N/A	-1.0078	#N/A	-0.971616	#N/A	ENSSSCG00000000484
ENSSSCG00000000486	-0.492796	0.0574923	-0.553947	0.0312685	-0.48258	0.0774027	-0.400721	0.175089	NUP107
ENSSSCG00000000487	0.253127	0.52456	0.165527	0.70585	0.309724	0.420747	0.270939	0.524486	SLC35E3
ENSSSCG00000000488	-0.0284513	0.90038	-0.0609499	0.783873	0.286928	0.0962771	-0.0502249	0.831222	MDM2
ENSSSCG00000000492	0.3568	0.645023	-1.10423	0.095974	0.46042	0.53272	-0.596093	0.450022	LYZ
ENSSSCG00000000493	-0.877413	5.08075e-05	-0.801808	0.000266601	-0.0767827	0.799453	-0.102463	0.750755	FRS2
ENSSSCG00000000496	0.127175	0.476309	0.0369478	0.863395	0.694731	3.28792e-06	0.361622	0.0280353	CCT2
ENSSSCG00000000499	-0.0298156	0.98551	-0.455899	0.724391	1.29121	0.20667	2.12071	0.0321121	BEST3
ENSSSCG00000000500	0.239151	0.438653	-0.0370184	0.924414	0.190826	0.550194	-0.177776	0.614744	RAB3IP
ENSSSCG00000000502	-0.157738	0.453839	-0.139973	0.522373	0.262566	0.184621	0.254489	0.226677	CNOT2
ENSSSCG00000000504	0.322793	0.128141	0.210719	0.364894	1.31545	1.02403e-11	0.921621	4.37275e-06	PTPRB
ENSSSCG00000000509	-0.336384	0.0266953	-0.284525	0.0703448	0.264655	0.103	-0.0387602	0.861773	ZFC3H1
ENSSSCG00000000510	0.395116	0.125599	0.227438	0.432287	0.686804	0.00617907	0.537141	0.0453945	TMEM19
ENSSSCG00000000512	-0.247369	0.309735	-0.360099	0.118902	0.775193	0.000330761	0.220755	0.413334	TBC1D15
ENSSSCG00000000515	1.43313	0.124302	0.47869	0.69003	0.424685	0.712434	0.885621	0.424649	TRHDE
ENSSSCG00000000516	0.170828	#N/A	-0.818698	#N/A	0.974477	#N/A	-0.971661	#N/A	KCNC2
ENSSSCG00000000517	-2.93724	0.222947	-4.39677	0.0561046	-2.15605	0.384851	-3.58794	#N/A	CAPS2
ENSSSCG00000000519	-1.04333	0.0300864	0.0473712	0.946679	0.221122	0.70375	0.917278	0.0699882	GLIPR1
ENSSSCG00000000521	1.77886	0.00357015	0.75732	0.291419	0.195248	0.815707	-0.468163	0.581213	PHLDA1
ENSSSCG00000000522	-0.605353	4.08433e-08	-0.506668	7.07588e-06	0.191467	0.15603	0.0865898	0.594269	ENSSSCG00000000522
ENSSSCG00000000523	-0.945348	0.0879535	-0.594152	0.327751	-0.588085	0.335131	-0.316798	0.657465	BBS10
ENSSSCG00000000527	#N/A	#N/A	#N/A	#N/A	#N/A	#N/A	#N/A	#N/A	SYT10
ENSSSCG00000000528	0.512288	0.0157641	0.687499	0.000700816	0.934517	1.13374e-05	1.11214	1.77203e-07	PKP2
ENSSSCG00000000529	0.304138	0.071876	0.0922367	0.663105	0.772051	1.69834e-06	0.438456	0.0124992	DNM1L
ENSSSCG00000000530	0.920016	0.0167294	0.704734	0.084679	2.56557	1.36607e-12	2.29137	4.66171e-10	FGD4
ENSSSCG00000000531	-1.74867	1.68402e-06	-2.30541	3.62623e-10	-2.00379	8.39238e-07	-1.74296	2.44708e-05	BICD1
ENSSSCG00000000534	-0.216579	0.239339	-0.447705	0.00666364	-0.11186	0.582386	-0.111257	0.617233	IPO8
ENSSSCG00000000536	0.177854	0.397608	0.165819	0.445961	0.632394	0.000553179	0.561243	0.00329425	ERGIC2
ENSSSCG00000000540	-1.99513	#N/A	-1.8305	#N/A	-0.232665	#N/A	-1.25503	#N/A	OVCH1
ENSSSCG00000000541	3.4614	2.02878e-29	3.53129	1.36985e-30	3.88882	5.97201e-31	4.06022	1.07871e-33	FAR2
ENSSSCG00000000545	-0.358232	0.30977	-0.680778	0.0382109	-0.590645	0.0880911	-0.288535	0.470527	KLHL42
ENSSSCG00000000546	-1.10271	0.0411268	-0.936101	0.094593	-1.59332	0.00754976	-1.20212	0.048722	MANSC4
ENSSSCG00000000547	0.381545	0.057449	0.473037	0.0151423	1.05721	2.85013e-08	0.826501	2.90391e-05	MRPS35
ENSSSCG00000000549	1.21463	1.71243e-12	1.1222	9.87237e-11	1.78744	1.29366e-21	1.43689	4.09122e-14	PPFIBP1
ENSSSCG00000000550	0	#N/A	1.29717	#N/A	1.9376	#N/A	0	#N/A	SMCO2
ENSSSCG00000000551	-1.01619	0.525374	-3.19122	0.052467	-0.758519	0.64166	-0.261707	0.891373	ARNTL2
ENSSSCG00000000552	-0.218868	0.351034	-0.340378	0.12385	0.427161	0.0494391	0.209798	0.413264	MED21
ENSSSCG00000000553	-0.390949	0.0620411	-0.296315	0.184123	-0.19428	0.415218	-0.173667	0.507532	TM7SF3
ENSSSCG00000000554	-0.205954	0.339514	-0.265702	0.205727	0.194753	0.372103	-0.0134278	0.965734	FGFR1OP2
ENSSSCG00000000555	-1.14645	5.50601e-08	-1.16893	3.34509e-08	-0.526462	0.0320882	-0.453296	0.0825025	ITPR2
ENSSSCG00000000559	-0.0952382	0.842539	-0.265701	0.529769	1.44374	2.5722e-05	0.18587	0.69442	RASSF8
ENSSSCG00000000563	-0.112896	0.835883	-0.031066	0.958689	-0.823675	0.0578276	-0.55508	0.244002	LRMP
ENSSSCG00000000567	-2.26467	0.00230813	-2.41531	0.00155038	-1.93487	0.0163583	-1.3699	0.101284	SOX5
ENSSSCG00000000570	-0.294034	0.264659	-0.397261	0.11588	-0.637747	0.0100769	-0.432694	0.110079	C2CD5
ENSSSCG00000000571	-0.17326	0.429371	-0.338747	0.0856111	0.33817	0.0957566	0.103484	0.686731	ABCC9
ENSSSCG00000000573	0.394954	0.0260257	0.603816	0.000281433	0.956715	3.31129e-08	0.874837	7.15313e-07	KCNJ8
ENSSSCG00000000576	1.05154	3.03571e-12	0.957272	3.04553e-10	1.08544	8.89497e-11	1.26145	3.53887e-14	LDHB
ENSSSCG00000000577	-2.34261	0.200085	-1.55066	0.408984	-3.46679	0.0929616	-2.52835	0.23336	GYS2
ENSSSCG00000000579	-0.0390851	0.897734	-0.0955901	0.742187	0.372403	0.109412	0.060223	0.850829	GOLT1B
ENSSSCG00000000580	-0.113399	0.638247	-0.20787	0.350861	0.271134	0.197074	0.186323	0.435161	RECQL
ENSSSCG00000000582	#N/A	#N/A	#N/A	#N/A	#N/A	#N/A	#N/A	#N/A	IAPP
ENSSSCG00000000583	-0.251559	0.302212	-0.0120779	0.970434	0.143142	0.583679	0.123991	0.670784	PYROXD1
ENSSSCG00000000584	-4.05047	7.76966e-05	-4.41965	3.566e-05	0.700104	0.554625	0.388635	0.780741	SLCO1A2
ENSSSCG00000000585	-1.61636	#N/A	-2.44806	#N/A	-3.21428	#N/A	-3.17809	#N/A	SLCO1C1
ENSSSCG00000000587	-0.191568	0.32547	-0.371902	0.0349025	0.403692	0.0245768	0.0949415	0.68595	AEBP2
ENSSSCG00000000588	0.108543	0.656472	-0.0367802	0.895006	0.132947	0.568823	-0.250302	0.28199	PLEKHA5
ENSSSCG00000000589	#N/A	#N/A	#N/A	#N/A	#N/A	#N/A	#N/A	#N/A	CAPZA3
ENSSSCG00000000590	1.65143	0.296591	2.9049	0.0373852	3.16061	0.0198274	2.54826	0.0852276	PLCZ1
ENSSSCG00000000591	-4.34877	0.00962242	-4.18414	0.0134849	-3.68466	0.0424316	-5.49126	0.00442389	PIK3C2G
ENSSSCG00000000593	-0.983274	#N/A	-0.818653	#N/A	-1.0078	#N/A	-0.971616	#N/A	ENSSSCG00000000593
ENSSSCG00000000598	-0.983311	#N/A	-0.241617	#N/A	0.9759	#N/A	-0.971653	#N/A	SLC15A5
ENSSSCG00000000599	-0.373603	0.264348	-0.484433	0.136291	-0.343121	0.322414	-0.154044	0.711109	DERA
ENSSSCG00000000600	-0.189104	0.312964	-0.33175	0.0545249	0.202621	0.279241	0.156822	0.453276	EPS8
ENSSSCG00000000601	-2.20998	2.29256e-07	-2.89351	6.05912e-11	-2.70274	3.95692e-08	-2.92683	7.88708e-09	PTPRO
ENSSSCG00000000602	-6.33771	8.76671e-30	-4.94799	7.24612e-19	-5.32565	2.01977e-17	-5.54135	1.33266e-18	RERG
ENSSSCG00000000605	-0.510934	0.791306	-0.59893	0.761153	1.34443	0.350158	-0.0176161	0.996391	ERP27
ENSSSCG00000000607	-0.66783	0.110512	-0.698401	0.095592	-0.619008	0.158664	-0.0992145	0.865485	ART4
ENSSSCG00000000608	1.12146	0.40118	0.0145321	0.994501	0.837367	0.547853	1.51766	0.258128	ENSSSCG00000000608
ENSSSCG00000000610	1.96844	0.352204	3.11822	0.100814	2.59838	0.17452	1.88225	0.401377	SMCO3
ENSSSCG00000000611	0.0177199	0.908366	0.105825	0.404914	0.205183	0.0750909	0.251309	0.0320366	WBP11
ENSSSCG00000000612	-0.535262	0.0470538	-0.566434	0.0349697	-0.739132	0.00710489	-0.454285	0.135593	ATF7IP
ENSSSCG00000000614	-0.773633	0.602411	-0.12965	0.94252	-1.4908	0.309953	-0.955769	0.550515	GRIN2B
ENSSSCG00000000615	#N/A	#N/A	#N/A	#N/A	#N/A	#N/A	#N/A	#N/A	ENSSSCG00000000615
ENSSSCG00000000619	-0.0828271	0.749517	-0.226295	0.313237	-0.595352	0.00373619	-0.239565	0.314573	FAM234B
ENSSSCG00000000622	-3.76691	#N/A	-3.02521	#N/A	-3.79143	#N/A	-3.75524	#N/A	ENSSSCG00000000622
ENSSSCG00000000623	0.561354	0.430289	0.970211	0.133222	0.476354	0.513638	-0.0851965	0.930699	BCL2L14
ENSSSCG00000000625	-0.742118	0.0032742	-0.98626	6.13255e-05	1.19311	1.59487e-06	1.03089	6.02712e-05	LRP6
ENSSSCG00000000628	#N/A	#N/A	#N/A	#N/A	#N/A	#N/A	#N/A	#N/A	ENSSSCG00000000628
ENSSSCG00000000629	#N/A	#N/A	#N/A	#N/A	#N/A	#N/A	#N/A	#N/A	ENSSSCG00000000629
ENSSSCG00000000631	#N/A	#N/A	#N/A	#N/A	#N/A	#N/A	#N/A	#N/A	TAS2R9
ENSSSCG00000000633	0.0822447	0.772473	0.169587	0.506446	0.113452	0.666104	0.0663465	0.83024	YBX3
ENSSSCG00000000634	1.70931	0.465656	1.89657	0.419456	2.18822	0.307021	0.921569	#N/A	STYK1
ENSSSCG00000000635	-0.207855	0.436713	-0.179043	0.522373	0.742648	0.000811156	0.54097	0.0241114	ENSSSCG00000000635
ENSSSCG00000000636	-0.402654	0.804762	0.575231	0.69217	1.19421	0.317698	0.950462	0.483467	ENSSSCG00000000636
ENSSSCG00000000638	0	#N/A	0.720116	#N/A	0	#N/A	0.951857	#N/A	ENSSSCG00000000638
ENSSSCG00000000639	1.70055	0.542698	3.06103	0.212663	2.73474	0.263921	0.939729	0.779521	ENSSSCG00000000639
ENSSSCG00000000640	-1.04454	0.451657	0.25551	0.872494	-1.25247	0.375974	-1.62631	0.286777	ENSSSCG00000000640
ENSSSCG00000000642	-1.30332	#N/A	1.14262	#N/A	-0.943135	#N/A	-1.86874	#N/A	ENSSSCG00000000642
ENSSSCG00000000645	0.95843	0.00189045	0.85037	0.00684111	2.1954	1.96476e-12	1.37791	2.47007e-05	GABARAPL1
ENSSSCG00000000647	3.07487	4.1705e-11	2.43586	3.68498e-07	3.23545	2.97889e-10	1.68862	0.00236105	OLR1
ENSSSCG00000000648	-0.348452	0.793646	-0.0800591	0.956548	-0.092037	0.945804	-1.1947	0.367582	CLEC7A
ENSSSCG00000000649	0.471787	0.154922	0.872019	0.00351099	0.485956	0.153144	0.160682	0.70804	CLEC1A
ENSSSCG00000000650	-1.88832	0.523499	0.536565	0.868877	0.383661	0.901326	-0.638477	#N/A	CLEC1B
ENSSSCG00000000651	0.340151	0.800383	0.67424	0.578699	-0.44519	0.743912	0.836345	0.48493	CLEC12B
ENSSSCG00000000653	1.91246	0.0462903	1.95059	0.0430523	2.97071	0.00104032	3.07468	0.000898024	CD69
ENSSSCG00000000655	-0.332357	0.89407	-0.541556	0.832988	2.53814	0.121262	-0.540664	0.84206	KLRF1
ENSSSCG00000000656	1.51257	0.00186567	1.27155	0.0115403	3.11248	9.7996e-11	1.93147	0.000162511	CLEC2B
ENSSSCG00000000657	-0.0616346	0.864025	-0.0186098	0.96188	0.0675554	0.843558	0.281978	0.372209	ENSSSCG00000000657
ENSSSCG00000000659	0.555495	#N/A	0	#N/A	0	#N/A	0.951857	#N/A	ENSSSCG00000000659
ENSSSCG00000000660	0.163584	0.850285	-0.034122	0.971047	0.546957	0.460149	1.39082	0.0428923	A2M
ENSSSCG00000000661	-0.236485	0.186324	-0.268229	0.131073	-0.422024	0.0153547	-0.270944	0.159338	PHC1
ENSSSCG00000000663	0.687205	0.343513	0.874831	0.214061	-0.345095	0.669111	-0.13866	0.886656	ENSSSCG00000000663
ENSSSCG00000000664	-2.22301	2.60614e-06	-1.47815	0.00165628	-2.16014	5.29187e-05	-1.96348	0.000272659	ENSSSCG00000000664
ENSSSCG00000000665	-2.36228	5.4917e-12	-2.30041	2.64618e-11	-2.01768	1.41089e-07	-2.27017	6.05706e-09	RIMKLB
ENSSSCG00000000667	-0.983274	#N/A	-0.818653	#N/A	-1.0078	#N/A	-0.971616	#N/A	AICDA
ENSSSCG00000000668	-0.406248	#N/A	-0.241626	#N/A	-1.00786	#N/A	1.90348	#N/A	APOBEC1
ENSSSCG00000000669	-0.983274	#N/A	-0.818653	#N/A	-1.0078	#N/A	-0.971616	#N/A	GDF3
ENSSSCG00000000670	-1.29093	#N/A	-1.70474	#N/A	-2.08626	#N/A	-3.01186	#N/A	ENSSSCG00000000670
ENSSSCG00000000672	0.459708	0.343897	0.0141675	0.983117	-1.07905	0.0260092	-1.49021	0.00306471	CLSTN3
ENSSSCG00000000675	-0.512082	0.109307	-0.575215	0.0677174	-0.937532	0.00262894	-1.32693	1.75416e-05	C1R
ENSSSCG00000000679	0.119581	0.926236	-0.626234	0.598694	-0.645079	0.573522	-0.368201	0.779521	LRRC23
ENSSSCG00000000680	0.415255	0.727756	0.79057	0.462908	0.618301	0.564161	-0.39312	0.776285	GPR162
ENSSSCG00000000681	-0.342256	0.0868463	-0.364637	0.0678883	-1.00306	2.5977e-07	-1.38058	2.48824e-12	P3H3
ENSSSCG00000000682	3.00461	9.90209e-12	2.31943	3.51171e-07	2.28298	4.03026e-06	2.53416	3.45969e-07	GNB3
ENSSSCG00000000683	0.102181	0.92265	-0.0866863	0.937575	-1.90746	0.0236564	-1.08913	0.225361	CDCA3
ENSSSCG00000000684	0.677803	1.46312e-08	0.547357	9.02293e-06	0.50092	0.000197309	0.536406	8.71118e-05	USP5
ENSSSCG00000000685	1.36193	1.3374e-21	1.21572	3.04102e-17	1.35604	2.42248e-17	1.32244	1.92368e-16	TPI1
ENSSSCG00000000687	0.89913	0.0261272	1.31423	0.000520541	0.071364	0.89914	1.03801	0.0152751	CD4
ENSSSCG00000000688	0.432227	0.759179	-0.710429	0.626807	-0.132897	0.929039	-0.991616	0.518133	LAG3
ENSSSCG00000000690	-0.0151108	0.922521	-0.0793489	0.54956	-0.14534	0.227681	-0.230831	0.0527737	2,00 MLF
ENSSSCG00000000691	0.175812	0.213692	0.168708	0.246959	-0.530363	0.000104766	-0.284029	0.0558678	COPS7A
ENSSSCG00000000692	-3.04461	#N/A	-1.72585	#N/A	-3.06913	#N/A	-3.03294	#N/A	PIANP
ENSSSCG00000000693	0.446863	0.0914959	0.0929044	0.792339	-0.0538757	0.87538	-0.474164	0.106387	NCAPD2
ENSSSCG00000000694	0.36623	0.0387788	0.476216	0.0051795	1.11939	5.18612e-11	1.2147	1.00724e-12	ENSSSCG00000000694
ENSSSCG00000000695	-0.558168	0.0690423	-0.408897	0.212533	-1.59017	1.08046e-07	-0.871065	0.00629471	IFFO1
ENSSSCG00000000696	-0.0566829	0.813976	-0.164475	0.43273	0.359725	0.0519232	0.0669249	0.788977	NOP2
ENSSSCG00000000697	0.249357	0.123359	0.0537316	0.800069	0.394197	0.0133672	0.351268	0.0364129	CHD4
ENSSSCG00000000699	0.738394	0.665762	0.783465	0.650623	0.180622	0.922929	0.83748	0.639122	LPAR5
ENSSSCG00000000700	-0.181338	0.451941	0.0174913	0.954855	-0.344116	0.126506	-0.11605	0.678753	ACRBP
ENSSSCG00000000702	0.0434182	0.864756	0.116202	0.613961	-0.585939	0.00202346	-0.185299	0.41955	ZNF384
ENSSSCG00000000703	-0.592968	0.639091	-0.105412	0.944588	-1.69738	0.180473	-0.136728	0.928512	VAMP1
ENSSSCG00000000704	0.217434	0.183939	0.269144	0.091417	-0.248784	0.139935	-0.234518	0.19347	TAPBPL
ENSSSCG00000000705	1.51201	0.466039	-0.104303	0.971109	-0.605501	0.816969	-2.39781	0.34787	CD27
ENSSSCG00000000706	0.189598	0.373265	0.281894	0.161219	-0.168063	0.448537	-0.117011	0.6421	LTBR
ENSSSCG00000000707	-0.114939	0.886225	0.210465	0.786834	-0.863987	0.196736	-0.464977	0.539224	SCNN1A
ENSSSCG00000000708	0.432481	0.134697	0.240665	0.461605	0.726231	0.0100924	0.331878	0.314537	TNFRSF1A
ENSSSCG00000000709	-1.16993	0.39426	-0.914208	0.52516	1.45206	0.204734	0.646726	0.650427	PLEKHG6
ENSSSCG00000000712	0.718768	3.55774e-06	0.580828	0.000273944	0.342453	0.060053	0.25618	0.199484	VWF
ENSSSCG00000000713	0.154387	0.6939	0.417429	0.210857	0.294237	0.403614	0.321748	0.390117	ENSSSCG00000000713
ENSSSCG00000000716	#N/A	#N/A	#N/A	#N/A	#N/A	#N/A	#N/A	#N/A	KCNA1
ENSSSCG00000000717	-0.820902	0.347103	-1.34443	0.118213	-2.62541	0.00984176	-3.9343	0.00472792	KCNA6
ENSSSCG00000000718	#N/A	#N/A	#N/A	#N/A	#N/A	#N/A	#N/A	#N/A	GALNT8
ENSSSCG00000000719	0.314816	0.0613855	0.296529	0.0838385	0.90781	1.61071e-08	0.724458	1.24358e-05	ENSSSCG00000000719
ENSSSCG00000000720	-0.74151	0.0181521	-0.453165	0.184153	-0.448872	0.195518	-0.226202	0.575958	AKAP3
ENSSSCG00000000721	0.555515	#N/A	1.29721	#N/A	0.915693	#N/A	1.87811	#N/A	DYRK4
ENSSSCG00000000722	-0.370088	0.447008	-0.470635	0.326141	-0.474986	0.321898	-0.0990283	0.871435	RAD51AP1
ENSSSCG00000000723	0.0765137	0.746422	-0.140181	0.525319	0.304123	0.110552	0.297872	0.140813	C12orf4
ENSSSCG00000000728	0.525707	0.00638855	0.526943	0.00658981	0.498915	0.0149242	0.376223	0.0923363	PARP11
ENSSSCG00000000730	0.563202	0.0731939	0.801257	0.00701483	0.237937	0.517334	0.498255	0.157063	PRMT8
ENSSSCG00000000732	0.518005	0.233809	0.428497	0.352233	-0.0219063	0.970826	-0.438295	0.393071	CRACR2A
ENSSSCG00000000734	0.540758	0.00840343	0.819272	2.14262e-05	-0.447118	0.0513393	0.0277873	0.932908	ENSSSCG00000000734
ENSSSCG00000000735	2.1119	3.19705e-19	2.25553	7.215e-22	1.21186	8.98605e-06	0.957986	0.000779119	TSPAN9
ENSSSCG00000000736	1.61252	1.43519e-05	1.69065	4.82881e-06	2.01276	3.85195e-07	1.25974	0.00303587	TEAD4
ENSSSCG00000000737	-0.86907	0.000267908	-0.933081	9.01466e-05	-1.05751	3.9627e-05	-0.92856	0.000462235	TULP3
ENSSSCG00000000738	-0.120207	0.865046	-0.760719	0.169615	-1.74833	0.00114975	-0.329255	0.626688	RHNO1
ENSSSCG00000000739	0.648185	0.275157	0.276437	0.697468	-1.48461	0.0203128	-0.751231	0.273006	FOXM1
ENSSSCG00000000740	#N/A	#N/A	#N/A	#N/A	#N/A	#N/A	#N/A	#N/A	TEX52
ENSSSCG00000000741	0.0875128	0.886276	0.357372	0.492292	-0.860695	0.0717158	0.181932	0.765141	NRIP2
ENSSSCG00000000742	0.00288149	0.991528	0.124683	0.506769	-0.289836	0.0891009	-0.143398	0.471344	ITFG2
ENSSSCG00000000743	1.24643	4.56288e-12	1.18946	4.88062e-11	1.57851	1.20632e-15	1.28352	1.66124e-10	FKBP4
ENSSSCG00000000744	-1.79515	#N/A	-1.63053	#N/A	-0.544731	#N/A	-1.97586	#N/A	ENSSSCG00000000744
ENSSSCG00000000745	0.324071	0.462668	0.285821	0.535394	-1.45199	0.000263147	-0.643425	0.145475	DDX11
ENSSSCG00000000746	0.0935326	0.710463	0.0824722	0.752946	0.0372875	0.887011	0.140132	0.582702	WASHC1
ENSSSCG00000000748	-0.406243	#N/A	0.815482	#N/A	-0.0460622	#N/A	-0.971662	#N/A	IQSEC3
ENSSSCG00000000749	0.901996	0.52336	0.905786	0.529031	1.392	0.284768	-1.01373	0.553999	SLC6A12
ENSSSCG00000000751	0.0575842	0.911549	0.0331386	0.951513	-0.325482	0.456511	-0.136016	0.79592	CCDC77
ENSSSCG00000000753	-0.539715	0.0122962	-0.568651	0.00789324	0.133405	0.619915	-0.420559	0.088301	ENSSSCG00000000753
ENSSSCG00000000754	-0.717035	0.00264869	-0.780506	0.000978862	-0.0237832	0.944828	-0.161978	0.621333	RAD52
ENSSSCG00000000755	-0.0147754	0.971136	0.0401526	0.913384	0.238077	0.419273	-0.150784	0.658783	ERC1
ENSSSCG00000000757	0.384472	0.00210571	0.462034	0.000149809	0.990222	1.95992e-15	0.929182	1.41292e-13	ADIPOR2
ENSSSCG00000000759	-1.27849	0.00496931	-1.18745	0.010066	-2.58734	8.3484e-08	-1.9845	4.94429e-05	ENSSSCG00000000759
ENSSSCG00000000760	0.626187	#N/A	0.33545	#N/A	0.831229	#N/A	0.896498	#N/A	LRTM2
ENSSSCG00000000764	0.90555	1.56265e-10	1.20427	1.76132e-18	0.906861	4.74757e-09	0.957507	7.12847e-10	HDHD5
ENSSSCG00000000765	0.742182	0.00442806	0.663723	0.0128523	0.70011	0.0120922	0.330274	0.312363	IL17RA
ENSSSCG00000000766	-0.087466	0.709435	-0.0137918	0.959953	-0.430995	0.0245504	-0.479869	0.0146851	CECR2
ENSSSCG00000000767	0.163693	0.285379	0.182644	0.230819	0.587264	1.63167e-05	0.402104	0.00572571	ATP6V1E1
ENSSSCG00000000769	0.00916475	0.978578	0.0609607	0.824985	0.0968453	0.691741	0.322801	0.143218	BID
ENSSSCG00000000770	0.93316	0.00713538	1.13492	0.000744026	1.76591	4.24326e-07	0.839424	0.0303323	MICAL3
ENSSSCG00000000773	2.99443	3.25228e-46	2.92124	5.35776e-44	3.37666	2.10427e-47	2.83656	1.96059e-33	TUBA8
ENSSSCG00000000774	-0.229872	0.60304	-0.133716	0.785119	-0.602963	0.122227	-0.731569	0.0679514	USP18
ENSSSCG00000000777	0	#N/A	0	#N/A	0.915677	#N/A	0	#N/A	ENSSSCG00000000777
ENSSSCG00000000778	-0.963815	0.174068	-1.73404	0.0156247	-0.152061	0.856104	-0.24759	0.78355	CPNE8
ENSSSCG00000000779	0.364543	0.18819	-0.0590049	0.872494	1.17675	2.21691e-06	0.918147	0.000428564	KIF21A
ENSSSCG00000000781	-1.31395	0.316195	-2.22707	0.0811586	-2.86943	0.0383311	-2.38282	0.0927186	ABCD2
ENSSSCG00000000782	#N/A	#N/A	#N/A	#N/A	#N/A	#N/A	#N/A	#N/A	ENSSSCG00000000782
ENSSSCG00000000783	-0.544685	0.172682	-0.875512	0.021622	-0.186906	0.684692	-0.397398	0.387579	SLC2A13
ENSSSCG00000000784	-0.358978	0.104298	-0.628696	0.00227017	-1.17174	7.29369e-08	-0.84448	0.000149553	LRRK2
ENSSSCG00000000789	-1.49854	0.0271443	-2.05507	0.00260538	-0.909221	0.221654	-1.86209	0.0144586	CNTN1
ENSSSCG00000000791	-0.879756	0.256975	-2.05373	0.00326936	-2.53442	0.000744256	-1.27232	0.115853	PDZRN4
ENSSSCG00000000793	-0.244258	0.267961	-0.3297	0.119783	0.209265	0.359707	-0.00457795	0.990836	PPHLN1
ENSSSCG00000000795	-2.43113	0.0719199	-4.68622	0.000133442	-2.21037	0.122137	-2.71555	0.0630914	ADAMTS20
ENSSSCG00000000798	-0.363478	0.0879535	-0.814625	2.65342e-05	0.210839	0.363973	-0.0562239	0.852131	TWF1
ENSSSCG00000000799	-0.098597	0.81784	-0.21395	0.589637	0.510612	0.120246	0.335006	0.372569	IRAK4
ENSSSCG00000000800	-0.652194	0.0831872	-0.699756	0.0640288	-0.328508	0.43812	-0.496139	0.249918	PUS7L
ENSSSCG00000000801	-0.914976	0.0679732	-1.50007	0.00149407	-1.22571	0.0171956	-1.61093	0.00202526	TMEM117
ENSSSCG00000000802	-2.23233	0.000359366	-3.01368	7.63343e-07	-3.03619	5.86609e-06	-2.3294	0.000777607	NELL2
ENSSSCG00000000804	-0.682044	0.0371668	-0.9321	0.00309905	0.113887	0.786166	-0.640991	0.0788392	ANO6
ENSSSCG00000000806	-0.0282127	0.904084	-0.193086	0.304756	0.484885	0.00403965	0.128359	0.551293	SCAF11
ENSSSCG00000000807	0.382148	0.656472	-0.568113	0.493513	3.08845	2.97899e-06	0.394166	0.668503	SLC38A1
ENSSSCG00000000808	0.77396	0.164892	0.0246695	0.975272	1.85148	0.000405646	0.464842	0.483533	SLC38A2
ENSSSCG00000000810	-0.687317	0.00696742	-0.561551	0.0338305	-0.730675	0.00741733	-0.564768	0.0509761	AMIGO2
ENSSSCG00000000811	0.323758	0.571514	0.748538	0.130588	-0.956411	0.0608671	-0.202684	0.758187	PCED1B
ENSSSCG00000000812	-1.91432	#N/A	-0.798197	#N/A	-2.13122	#N/A	0.0753266	#N/A	ENSSSCG00000000812
ENSSSCG00000000816	0.0245778	0.956695	0.163002	0.665321	-0.0934258	0.808479	-0.271322	0.471655	SENP1
ENSSSCG00000000820	#N/A	#N/A	#N/A	#N/A	#N/A	#N/A	#N/A	#N/A	H1FNT
ENSSSCG00000000837	-0.126351	0.80237	-0.104871	0.839075	-0.395184	0.362244	-0.732946	0.0931264	CHST11
ENSSSCG00000000838	-0.114606	0.893067	-1.11631	0.0927198	0.98504	0.123113	-1.10221	0.130064	SLC41A2
ENSSSCG00000000839	-0.833053	0.00732583	-1.16032	0.000116542	-0.584988	0.0874518	-1.23568	0.000218492	ALDH1L2
ENSSSCG00000000840	-0.30155	0.210935	-0.277166	0.263981	0.18347	0.485042	0.155142	0.595302	WASHC4
ENSSSCG00000000841	-0.24541	0.259839	0.0199013	0.946739	-0.17132	0.463947	0.211536	0.384306	APPL2
ENSSSCG00000000842	0.0149464	0.951523	-0.0152595	0.949234	0.114006	0.55388	-0.0618948	0.786696	KANSL2
ENSSSCG00000000843	0.449013	0.00469599	0.190667	0.306379	0.374245	0.0303903	0.075727	0.741031	TXNRD1
ENSSSCG00000000844	0.00564664	0.984012	-0.026154	0.912133	0.272741	0.114106	0.0770716	0.730155	NFYB
ENSSSCG00000000846	-0.249273	0.261281	-0.19602	0.407325	0.237015	0.294522	0.00689806	0.985077	HCFC2
ENSSSCG00000000847	0.0606939	0.812695	-0.0386792	0.887069	0.118538	0.60259	-0.0297995	0.917908	TDG
ENSSSCG00000000848	-1.29071	4.11153e-06	-1.32007	2.58578e-06	-1.80146	3.96328e-09	-1.34078	1.85074e-05	GLT8D2
ENSSSCG00000000849	0.785184	0.00017469	0.859523	3.26848e-05	1.0045	6.11754e-06	0.621061	0.00938607	ENSSSCG00000000849
ENSSSCG00000000853	0.791329	0.120597	1.37387	0.0028054	1.64632	0.000424226	0.896664	0.0952201	NT5DC3
ENSSSCG00000000854	0.0125676	0.994103	-0.101636	0.942386	-0.460227	0.697122	0.489627	0.673556	ENSSSCG00000000854
ENSSSCG00000000856	3.95722	1.02869e-32	3.89653	1.05737e-31	4.31058	2.0516e-32	3.82386	1.85724e-25	PAH
ENSSSCG00000000857	-0.989108	0.00079418	-1.24755	1.88323e-05	-0.348658	0.318584	-0.672359	0.0494208	IGF1
ENSSSCG00000000858	#N/A	#N/A	#N/A	#N/A	#N/A	#N/A	#N/A	#N/A	PMCH
ENSSSCG00000000859	-0.251656	0.769136	-0.66546	0.392736	-0.558126	0.475901	-0.567769	0.503454	PARPBP
ENSSSCG00000000860	-0.215863	0.605081	-0.204998	0.633279	-0.115586	0.792458	0.291333	0.492542	NUP37
ENSSSCG00000000862	-0.131371	0.470221	-0.391342	0.0112076	-0.549137	0.000550683	-0.37407	0.0280853	GNPTAB
ENSSSCG00000000863	-4.30016	0.0878893	-4.13553	0.10573	-2.48606	0.374025	-0.83925	#N/A	SYCP3
ENSSSCG00000000864	-0.232473	0.359191	-0.286962	0.248002	0.220166	0.395062	0.313911	0.231935	CHPT1
ENSSSCG00000000866	0	#N/A	2.24831	#N/A	0.915699	#N/A	0.951888	#N/A	MYBPC1
ENSSSCG00000000867	-0.000867854	1	0.68144	0.572677	0.272742	0.832894	-0.833534	0.537061	ENSSSCG00000000867
ENSSSCG00000000869	0.394261	0.0398903	0.214269	0.326858	0.657618	0.000520857	0.577057	0.00362112	UTP20
ENSSSCG00000000870	-0.075294	0.643114	-0.0129547	0.946916	0.551318	1.41413e-05	0.378224	0.0052925	1,00 ARL
ENSSSCG00000000871	#N/A	#N/A	#N/A	#N/A	#N/A	#N/A	#N/A	#N/A	SLC5A8
ENSSSCG00000000873	-0.41679	0.875402	-2.9876	0.203721	-3.36912	0.171432	-1.43547	0.58213	ANO4
ENSSSCG00000000874	-1.02084	0.0350772	-1.39075	0.00301858	-2.06953	3.41275e-05	-2.15964	2.35649e-05	GAS2L3
ENSSSCG00000000875	0.686189	#N/A	-0.818706	#N/A	1.49426	#N/A	-0.00988206	#N/A	NR1H4
ENSSSCG00000000877	-0.270902	0.107058	-0.402281	0.0112522	0.208922	0.243015	0.0939159	0.663925	SCYL2
ENSSSCG00000000882	-3.47474	#N/A	-3.31012	#N/A	-3.49925	#N/A	-3.46306	#N/A	ENSSSCG00000000882
ENSSSCG00000000883	2.94611	0.337905	3.64179	0.21965	0	1	0	#N/A	ENSSSCG00000000883
ENSSSCG00000000884	-0.556265	0.204876	-0.952973	0.0181206	-0.282385	0.562639	-1.72803	3.27495e-05	APAF1
ENSSSCG00000000886	0.359418	0.0132111	0.293531	0.0513275	0.671571	3.9831e-06	0.544089	0.000326092	SLC25A3
ENSSSCG00000000887	#N/A	#N/A	#N/A	#N/A	#N/A	#N/A	#N/A	#N/A	ENSSSCG00000000887
ENSSSCG00000000890	-0.0357779	0.895159	-0.101555	0.687624	0.0565719	0.823531	0.21241	0.367355	NEDD1
ENSSSCG00000000891	-0.298751	0.191261	-0.458228	0.032304	-0.138477	0.590564	-0.0727881	0.812453	LTA4H
ENSSSCG00000000892	-2.89454	#N/A	-2.72992	#N/A	-1.08374	#N/A	-2.88288	#N/A	HAL
ENSSSCG00000000893	-0.265345	0.923466	-0.968382	0.713543	-1.44437	0.56832	-0.850143	#N/A	AMDHD1
ENSSSCG00000000894	-2.32322	0.0932415	-1.86447	0.177118	0.326015	0.81203	-0.393	0.803603	CCDC38
ENSSSCG00000000895	0.253142	0.243089	0.154446	0.522867	0.786077	4.51506e-05	0.488366	0.0206735	SNRPF
ENSSSCG00000000896	-1.15918	5.77941e-09	-0.921287	6.37265e-06	-1.28758	6.03377e-09	-0.871955	0.000135715	NTN4
ENSSSCG00000000897	#N/A	#N/A	#N/A	#N/A	#N/A	#N/A	#N/A	#N/A	ENSSSCG00000000897
ENSSSCG00000000900	-0.192906	0.277911	-0.126318	0.516556	-0.0653062	0.750552	-0.00653654	0.981785	VEZT
ENSSSCG00000000901	-0.657928	0.0189793	-0.736577	0.0079945	-0.771067	0.00878091	-0.993022	0.000838388	FGD6
ENSSSCG00000000902	-0.428228	0.0997432	-0.337475	0.219914	0.281535	0.312608	0.38413	0.175382	NR2C1
ENSSSCG00000000905	-0.170205	0.312785	0.0108866	0.96188	0.843383	7.94832e-09	0.707825	2.35333e-06	ENSSSCG00000000905
ENSSSCG00000000906	0.576906	0.158937	0.616554	0.131073	0.85165	0.0344817	0.824656	0.0503459	TMCC3
ENSSSCG00000000907	0.211996	0.566068	-0.275741	0.452236	0.0360325	0.930468	-0.64461	0.0634989	PLXNC1
ENSSSCG00000000908	-0.0605582	0.815421	-0.00699031	0.980878	0.506396	0.00898574	0.0882906	0.736753	ENSSSCG00000000908
ENSSSCG00000000910	0.120781	0.744182	-0.224853	0.508496	0.474678	0.116417	0.122567	0.754466	CRADD
ENSSSCG00000000915	-1.08168	1.33865e-09	-0.938415	2.25049e-07	-0.961408	1.32752e-06	-0.843397	3.70731e-05	DCN
ENSSSCG00000000916	0.189964	0.598071	-0.13335	0.729918	-0.204896	0.560395	-0.140258	0.728844	LUM
ENSSSCG00000000917	-1.12998	0.254953	-1.72377	0.0728255	-0.375293	0.741103	-1.38532	0.19787	KERA
ENSSSCG00000000918	-1.461	#N/A	-1.87346	#N/A	-1.10082	#N/A	-2.02641	#N/A	EPYC
ENSSSCG00000000920	-0.809837	0.0146365	-0.657587	0.0566659	-0.587086	0.105597	-0.44288	0.265398	POC1B
ENSSSCG00000000924	2.99191	0.12575	1.87558	0.399331	3.86415	0.0362573	2.8819	0.15982	C12orf50
ENSSSCG00000000925	-0.532254	0.0273526	-0.424088	0.0936581	-0.0021439	0.996542	-0.207768	0.49831	C12orf29
ENSSSCG00000000926	-0.530195	0.00629736	-0.337298	0.10861	-0.00554108	0.98649	-0.0547595	0.85004	CEP290
ENSSSCG00000000927	-0.89131	8.23286e-05	-1.04424	2.88224e-06	-0.427648	0.104097	-0.480141	0.0780058	TMTC3
ENSSSCG00000000932	#N/A	#N/A	#N/A	#N/A	#N/A	#N/A	#N/A	#N/A	NTS
ENSSSCG00000000934	-3.59356	0.0241796	-3.42894	0.0335259	-1.37904	0.356084	-0.723468	0.665848	LRRIQ1
ENSSSCG00000000936	-1.68403	#N/A	-3.20456	#N/A	-3.39371	#N/A	-3.35752	#N/A	SLC6A15
ENSSSCG00000000937	#N/A	#N/A	#N/A	#N/A	#N/A	#N/A	#N/A	#N/A	MYF5
ENSSSCG00000000939	1.25579	0.00179969	0.72625	0.10121	2.3788	7.18022e-09	1.57589	0.000269329	ACSS3
ENSSSCG00000000940	-1.02213	0.418667	-1.19565	0.360726	2.27482	0.0162273	0.568349	0.664305	PPFIA2
ENSSSCG00000000941	-0.835469	0.0165842	-0.791107	0.0257977	-1.01672	0.0058388	-0.885962	0.0215832	METTL25
ENSSSCG00000000943	3.93184	0.0759673	3.20172	0.178212	0.915708	0.766055	2.88747	0.257219	OTOGL
ENSSSCG00000000948	-1.73364	0.0461904	-2.80211	0.00125728	-1.98671	0.0316611	-1.38807	0.160306	SYT1
ENSSSCG00000000950	0.757359	0.136998	0.562957	0.308252	-0.0657186	0.923198	0.217724	0.750755	E2F7
ENSSSCG00000000951	0.110907	0.857909	0.0109098	0.987617	-0.106752	0.85796	-0.866632	0.0875556	CSRP2
ENSSSCG00000000952	-0.205777	0.206764	-0.263211	0.0959411	0.129487	0.463759	-0.0322576	0.885997	ENSSSCG00000000952
ENSSSCG00000000955	-0.232119	0.340996	-0.0713058	0.811395	-0.379484	0.107689	-0.0511236	0.87209	TBC1D22A
ENSSSCG00000000958	-0.457159	0.0162649	-0.261473	0.216448	-0.620045	0.0015483	-0.583339	0.00409799	DYRK2
ENSSSCG00000000959	#N/A	#N/A	#N/A	#N/A	#N/A	#N/A	#N/A	#N/A	ENSSSCG00000000959
ENSSSCG00000000960	#N/A	#N/A	#N/A	#N/A	#N/A	#N/A	#N/A	#N/A	KLHDC7B
ENSSSCG00000000963	1.13257	#N/A	0.720113	#N/A	0	#N/A	0	#N/A	SYCE3
ENSSSCG00000000964	-0.350998	0.136531	-0.335365	0.162498	-1.35409	8.07463e-10	-0.797067	0.000570938	LMF2
ENSSSCG00000000965	-0.019694	0.950023	-0.169947	0.495485	-0.702099	0.00100463	-0.228885	0.368645	NCAPH2
ENSSSCG00000000967	0.555501	#N/A	0.720122	#N/A	0	#N/A	0	#N/A	ODF3B
ENSSSCG00000000968	0.419818	0.00357667	0.211991	0.194777	-0.233186	0.158266	-0.208197	0.242188	SBF1
ENSSSCG00000000970	0.111628	0.441581	0.0830645	0.594528	-0.462762	0.000223013	-0.325639	0.0151036	PPP6R2
ENSSSCG00000000971	0.22483	0.335664	0.458415	0.0268629	-0.49302	0.0263499	-0.11707	0.680051	HDAC10
ENSSSCG00000000972	-0.014697	0.942771	-0.0105546	0.959532	-0.522463	0.000177997	-0.210971	0.18938	TUBGCP6
ENSSSCG00000000973	0.543781	0.000206515	0.43078	0.00487137	0.128485	0.496651	0.421525	0.0119073	SELENOO
ENSSSCG00000000974	0.636197	0.00050894	0.698564	0.000113987	0.0552062	0.83186	0.242674	0.302037	TRABD
ENSSSCG00000000975	-0.832285	0.51704	-1.69191	0.172535	-3.4696	0.0274935	-1.64307	0.227163	PANX2
ENSSSCG00000000976	-2.35336	0.206886	-1.76893	0.359163	-3.8739	0.0695023	-4.79951	0.026638	MOV10L1
ENSSSCG00000000978	0	#N/A	1.29719	#N/A	0	#N/A	0	#N/A	MLC1
ENSSSCG00000000980	0.0534077	0.839565	0.0908911	0.717317	-0.934404	1.50594e-06	-0.358562	0.0999839	ALG12
ENSSSCG00000000981	0.88723	0.00154439	0.852708	0.00262947	0.2125	0.555149	0.082526	0.852722	CRELD2
ENSSSCG00000000982	1.63316	#N/A	0	#N/A	0	#N/A	0	#N/A	TTLL8
ENSSSCG00000000983	2.43339	#N/A	0.720131	#N/A	0.915687	#N/A	0	#N/A	ENSSSCG00000000983
ENSSSCG00000000985	-0.213378	0.090747	-0.173692	0.189139	-0.405626	0.000988743	-0.446353	0.00036932	EXOC2
ENSSSCG00000000991	0.555509	#N/A	0	#N/A	0	#N/A	0	#N/A	FOXQ1
ENSSSCG00000000994	-0.401696	0.0546715	-0.458772	0.027208	-0.549872	0.0105465	-0.456192	0.0448657	GMDS
ENSSSCG00000000997	0.351518	0.277618	0.3965	0.216996	0.651505	0.034396	-0.0944172	0.824388	PPP1R3G
ENSSSCG00000000998	0.103046	0.778029	0.373546	0.206421	0.0953131	0.787337	0.579308	0.049614	RPP40
ENSSSCG00000000999	0.580784	0.0226121	0.675345	0.00674688	0.302225	0.300504	-0.00635419	0.990317	CDYL
ENSSSCG00000001000	0.610872	7.82352e-08	0.70015	4.20517e-10	0.846583	5.1389e-12	0.848775	5.51729e-12	ECI2
ENSSSCG00000001001	-2.88032	0.148693	-1.03526	0.657599	2.68282	0.092024	1.46225	0.445596	ENSSSCG00000001001
ENSSSCG00000001002	0.00445827	0.982592	-0.185401	0.130492	0.0566551	0.693227	-0.138944	0.317012	PRPF4B
ENSSSCG00000001004	0.269638	0.534153	0.0920816	0.857058	-0.853735	0.0285676	-0.632643	0.133102	SLC22A23
ENSSSCG00000001005	#N/A	#N/A	#N/A	#N/A	#N/A	#N/A	#N/A	#N/A	ENSSSCG00000001005
ENSSSCG00000001008	-0.656547	1.46685e-07	-0.410489	0.0019506	-0.508199	0.000267355	-0.361592	0.0147227	BPHL
ENSSSCG00000001009	0.387404	0.0193164	0.267069	0.135422	0.142719	0.47254	-0.0419861	0.865485	RIPK1
ENSSSCG00000001010	0.231669	0.0316316	0.20209	0.0692445	-0.367088	0.000856676	-0.26299	0.0257286	ENSSSCG00000001010
ENSSSCG00000001011	-1.18397	0.0014895	-1.21944	0.00102572	-1.38752	0.000450062	-1.29132	0.00158593	SERPINB1
ENSSSCG00000001021	0.741303	0.0143527	0.532236	0.0994171	0.541903	0.102688	-0.182987	0.661571	RREB1
ENSSSCG00000001022	0.247018	0.456931	-0.134981	0.717362	0.63518	0.0333166	0.00645959	0.990909	SSR1
ENSSSCG00000001024	0.0439459	0.839486	0.0525933	0.809133	0.238191	0.162425	0.124389	0.538046	RIOK1
ENSSSCG00000001025	0.40945	6.61372e-07	0.552302	4.36949e-12	0.690063	2.99576e-15	0.632362	7.90475e-13	DSP
ENSSSCG00000001027	0.560522	0.0105618	0.349347	0.148376	0.0271205	0.930007	-0.200064	0.492889	BMP6
ENSSSCG00000001033	-0.272945	0.280241	-0.356801	0.148663	-0.209941	0.431987	-0.0411679	0.904948	SLC35B3
ENSSSCG00000001035	#N/A	#N/A	#N/A	#N/A	#N/A	#N/A	#N/A	#N/A	ENSSSCG00000001035
ENSSSCG00000001036	-0.739609	0.568855	-1.20273	0.345524	-1.67059	0.201645	-2.94811	0.0709824	TFAP2A
ENSSSCG00000001038	-0.0578847	0.773134	-0.0951122	0.614001	0.498706	0.000861823	0.250027	0.142708	ENSSSCG00000001038
ENSSSCG00000001040	-1.51676	0.449466	-2.16186	0.282558	1.3142	0.495059	-0.116539	0.965734	C6orf52
ENSSSCG00000001041	0.0979777	0.745301	-0.126081	0.670543	0.894017	5.9846e-05	0.406468	0.112191	PAK1IP1
ENSSSCG00000001042	-1.22093	0.0872562	-1.71323	0.0173063	-0.426011	0.597417	-1.07542	0.182586	MAK
ENSSSCG00000001045	-0.209918	0.798875	-0.448113	0.555742	0.0599441	0.942305	-0.402221	0.622413	ELOVL2
ENSSSCG00000001048	#N/A	#N/A	#N/A	#N/A	#N/A	#N/A	#N/A	#N/A	ADTRP
ENSSSCG00000001049	-0.441624	0.0531379	-0.401512	0.0876526	-0.483776	0.0428811	-0.830667	0.000445858	HIVEP1
ENSSSCG00000001052	2.49874	6.21309e-22	2.63751	2.00004e-24	2.71455	4.73015e-21	2.49368	9.59168e-18	PHACTR1
ENSSSCG00000001053	-0.186933	0.427158	-0.163375	0.505384	-0.569311	0.0069771	-0.117078	0.66992	TBC1D7
ENSSSCG00000001056	0.00855989	0.986577	-0.0285098	0.94865	0.853546	0.00467495	0.395732	0.259145	RANBP9
ENSSSCG00000001057	-0.0421915	0.880259	-0.278552	0.206718	-0.320652	0.144941	-0.359304	0.117385	MCUR1
ENSSSCG00000001060	#N/A	#N/A	#N/A	#N/A	#N/A	#N/A	#N/A	#N/A	ENSSSCG00000001060
ENSSSCG00000001061	-0.3963	0.0306275	-0.475454	0.00807458	-0.447081	0.0196244	-0.58237	0.00255396	JARID2
ENSSSCG00000001062	-0.408763	0.168562	-0.490188	0.0919777	-0.199073	0.550776	0.0226627	0.960111	DTNBP1
ENSSSCG00000001063	-0.527065	0.118984	-0.225593	0.571619	-0.581712	0.0937293	-0.155124	0.727765	ENSSSCG00000001063
ENSSSCG00000001064	-0.092178	0.502086	0.280147	0.0136375	-0.0715091	0.612738	0.137733	0.323725	GMPR
ENSSSCG00000001065	-0.593299	0.0829033	-1.12057	0.000358812	0.0730815	0.867647	-0.291261	0.488351	ATXN1
ENSSSCG00000001067	2.11961	0.350503	2.61172	0.233644	2.89965	0.158596	1.89522	0.441314	STMND1
ENSSSCG00000001068	0.424116	0.00208081	0.374637	0.00776565	0.999538	5.68966e-13	0.59498	4.66829e-05	CAP2
ENSSSCG00000001070	-0.325431	0.0668627	-0.314231	0.0816375	0.0629374	0.778701	-0.180339	0.401297	FAM8A1
ENSSSCG00000001072	0.266961	0.656472	0.920683	0.0556698	-0.00633363	0.99355	0.531655	0.354835	NHLRC1
ENSSSCG00000001073	0.555125	0.0541259	0.750952	0.00626017	1.47798	2.61337e-08	1.48976	2.78439e-08	TPMT
ENSSSCG00000001074	0.270636	0.402656	-0.115957	0.761466	0.618533	0.0356286	0.239226	0.506428	KDM1B
ENSSSCG00000001075	-0.446494	0.00287403	-0.540198	0.000217499	0.41784	0.00907633	0.00326145	0.991771	ENSSSCG00000001075
ENSSSCG00000001076	-2.54241	4.21322e-09	-2.68121	5.18885e-10	-2.4183	4.78422e-07	-2.78062	8.61447e-09	RNF144B
ENSSSCG00000001078	-0.178959	0.646628	-0.202241	0.605819	-1.18919	0.000248936	-0.997452	0.00303587	MBOAT1
ENSSSCG00000001080	-0.125566	0.596977	-0.218082	0.324551	0.957135	8.95133e-08	0.671248	0.000416813	CDKAL1
ENSSSCG00000001081	0.118517	0.860177	-1.00173	0.0440618	-1.32062	0.00959135	-0.695028	0.225909	SOX4
ENSSSCG00000001083	1.77223	#N/A	0	#N/A	0	#N/A	2.39004	#N/A	ENSSSCG00000001083
ENSSSCG00000001085	0.307576	0.909552	0.791912	0.751986	2.01087	0.291984	2.03907	0.31533	DCDC2
ENSSSCG00000001087	0.384933	0.133303	0.267481	0.335622	0.633171	0.0115871	0.116241	0.730525	MRS2
ENSSSCG00000001088	#N/A	#N/A	#N/A	#N/A	#N/A	#N/A	#N/A	#N/A	ENSSSCG00000001088
ENSSSCG00000001089	-2.24661	0.00730758	-2.59551	0.00284176	-0.0691018	0.949099	-0.78415	0.431214	GPLD1
ENSSSCG00000001090	0.402976	0.0379943	0.34909	0.0822214	0.671028	0.000531408	0.492729	0.0174238	ALDH5A1
ENSSSCG00000001091	-2.35287	0.261174	-3.08133	0.15278	-1.5979	0.461606	-1.25381	0.59814	KIAA0319
ENSSSCG00000001092	-0.568467	0.00523479	-0.721576	0.000252993	0.0348245	0.90213	-0.122349	0.666528	TDP2
ENSSSCG00000001095	0.283317	0.335664	0.252721	0.412172	0.534535	0.0508704	0.408735	0.173892	GMNN
ENSSSCG00000001096	0.555477	#N/A	0.720099	#N/A	0.915651	#N/A	0.95184	#N/A	C6orf229
ENSSSCG00000001097	0.913196	0.000630034	0.836476	0.00203851	0.512981	0.0934005	0.59534	0.0579766	RIPOR2
ENSSSCG00000001098	0.131774	0.949886	0.405947	0.8307	0.962235	0.533118	1.48124	0.331491	ENSSSCG00000001098
ENSSSCG00000001099	-0.133121	0.869107	-0.643116	0.358947	1.74619	0.000880313	1.81149	0.000730556	CMAH
ENSSSCG00000001100	-0.00950215	0.990157	-0.184672	0.769254	0.510145	0.320709	0.199998	0.753189	CARMIL1
ENSSSCG00000001101	0.555482	#N/A	0	#N/A	0	#N/A	1.81716	#N/A	SCGN
ENSSSCG00000001105	#N/A	#N/A	#N/A	#N/A	#N/A	#N/A	#N/A	#N/A	ENSSSCG00000001105
ENSSSCG00000001107	0	#N/A	0	#N/A	2.48327	#N/A	0	#N/A	SLC17A1
ENSSSCG00000001131	-0.33713	0.766181	-0.712352	0.501887	-1.71908	0.10917	-1.45561	0.194436	ENSSSCG00000001131
ENSSSCG00000001132	0.555509	#N/A	0	#N/A	0	#N/A	0	#N/A	BTN1A1
ENSSSCG00000001137	-0.371229	0.234147	-0.277306	0.407885	-1.07796	0.000250823	-0.587097	0.0671477	HIST1H1D
ENSSSCG00000001156	-0.114651	0.671706	0.117528	0.66765	0.082607	0.763338	0.0287418	0.930566	ZNF322
ENSSSCG00000001164	-0.567734	0.0617493	-0.692342	0.0204098	-0.795833	0.0106185	-0.509255	0.135702	ZNF184
ENSSSCG00000001196	#N/A	#N/A	#N/A	#N/A	#N/A	#N/A	#N/A	#N/A	ENSSSCG00000001196
ENSSSCG00000001197	-1.06922	0.0427442	-1.28762	0.0149325	-0.813969	0.152989	-0.423341	0.517177	ZNF165
ENSSSCG00000001201	-0.707515	0.00257559	-0.738222	0.00162357	-0.28799	0.297998	-0.355696	0.214312	ZKSCAN8
ENSSSCG00000001202	#N/A	#N/A	#N/A	#N/A	#N/A	#N/A	#N/A	#N/A	ENSSSCG00000001202
ENSSSCG00000001203	-0.363684	0.797437	-0.731521	0.583988	0.83224	0.476304	0.50772	0.711331	ZSCAN9
ENSSSCG00000001204	-0.672163	0.307844	-0.652533	0.335577	-0.698817	0.300363	-1.05662	0.12709	ENSSSCG00000001204
ENSSSCG00000001205	0.145893	0.848659	0.53588	0.402001	0.841846	0.143969	1.3033	0.0192536	NKAPL
ENSSSCG00000001206	-0.487703	0.351795	-0.346866	0.540992	-0.227859	0.694116	-0.0335978	0.964711	ZSCAN26
ENSSSCG00000001207	-0.451211	0.0850811	-0.344134	0.21655	-0.0853328	0.793824	-0.18726	0.569786	PGBD1
ENSSSCG00000001209	-0.339721	0.312642	-0.16142	0.676681	0.415945	0.201361	0.489273	0.14567	ZSCAN12
ENSSSCG00000001211	#N/A	#N/A	#N/A	#N/A	#N/A	#N/A	#N/A	#N/A	ENSSSCG00000001211
ENSSSCG00000001213	#N/A	#N/A	#N/A	#N/A	#N/A	#N/A	#N/A	#N/A	GPX6
ENSSSCG00000001214	#N/A	#N/A	#N/A	#N/A	#N/A	#N/A	#N/A	#N/A	GPX5
ENSSSCG00000001216	-3.26428	0.0297171	-0.526742	0.71839	-1.29802	0.347702	-1.556	0.300487	ENSSSCG00000001216
ENSSSCG00000001219	#N/A	#N/A	#N/A	#N/A	#N/A	#N/A	#N/A	#N/A	TRIM27
ENSSSCG00000001229	0.267323	0.213183	0.433306	0.0289271	0.184204	0.426575	0.075759	0.787727	ENSSSCG00000001229
ENSSSCG00000001231	1.29396	0.00185546	0.90398	0.0411192	0.38145	0.460494	0.554659	0.289799	ENSSSCG00000001231
ENSSSCG00000001232	0.0740128	0.984012	-1.46464	0.605619	-3.42168	0.194838	-0.950663	#N/A	ENSSSCG00000001232
ENSSSCG00000001233	0.236689	0.28142	0.131055	0.603066	-0.315285	0.158904	-0.309213	0.194936	TRIM26
ENSSSCG00000001234	-0.983311	#N/A	0.734167	#N/A	-0.0460579	#N/A	-0.971654	#N/A	TRIM10
ENSSSCG00000001235	0	#N/A	0	#N/A	0.915677	#N/A	0	#N/A	TRIM15
ENSSSCG00000001236	2.04638	#N/A	2.29496	#N/A	1.86221	#N/A	0	#N/A	TRIM40
ENSSSCG00000001242	-0.307565	0.189722	-0.256937	0.29513	-1.1801	3.93539e-08	-0.722316	0.00147824	GABBR1
ENSSSCG00000001245	0.0312232	0.923524	0.144126	0.613729	-0.201353	0.455595	0.227052	0.417257	ZNRD1
ENSSSCG00000001247	-0.53607	0.233584	-0.203765	0.702885	-0.812382	0.0716069	-1.05814	0.0229826	ZFP57
ENSSSCG00000001248	-2.46288	#N/A	-2.29826	#N/A	-1.52562	#N/A	-1.48943	#N/A	MOG
ENSSSCG00000001252	1.83702	5.98959e-05	1.87789	3.90543e-05	1.32322	0.00973217	0.461696	0.462945	ENSSSCG00000001252
ENSSSCG00000001253	0.165756	0.928491	0.241133	0.895321	-1.10524	0.502484	-0.773514	0.670784	ENSSSCG00000001253
ENSSSCG00000001254	#N/A	#N/A	#N/A	#N/A	#N/A	#N/A	#N/A	#N/A	ENSSSCG00000001254
ENSSSCG00000001255	#N/A	#N/A	#N/A	#N/A	#N/A	#N/A	#N/A	#N/A	ENSSSCG00000001255
ENSSSCG00000001256	#N/A	#N/A	#N/A	#N/A	#N/A	#N/A	#N/A	#N/A	ENSSSCG00000001256
ENSSSCG00000001258	#N/A	#N/A	#N/A	#N/A	#N/A	#N/A	#N/A	#N/A	ENSSSCG00000001258
ENSSSCG00000001297	#N/A	#N/A	#N/A	#N/A	#N/A	#N/A	#N/A	#N/A	ENSSSCG00000001297
ENSSSCG00000001304	#N/A	#N/A	#N/A	#N/A	#N/A	#N/A	#N/A	#N/A	ENSSSCG00000001304
ENSSSCG00000001341	-0.036796	0.870851	0.0639957	0.7704	-0.0928438	0.6413	-0.115002	0.589456	ENSSSCG00000001341
ENSSSCG00000001342	0.0685263	0.810078	0.0706469	0.807863	-0.193325	0.438847	-0.0872684	0.769282	ENSSSCG00000001342
ENSSSCG00000001346	0.300185	0.00602045	0.278724	0.0123062	0.474738	1.86107e-05	0.511972	4.90214e-06	ABCF1
ENSSSCG00000001347	0.954087	2.97879e-06	0.647179	0.00286615	0.656099	0.00436562	0.587813	0.0149721	PPP1R10
ENSSSCG00000001362	-0.0160376	0.91769	-0.000118398	1	-0.495401	5.40384e-06	-0.638462	5.04052e-09	1,00 MDC
ENSSSCG00000001372	0.0177222	0.962406	-0.276753	0.318108	-0.364737	0.176398	-0.191916	0.543061	GNL1
ENSSSCG00000001376	-0.0356592	0.895917	-0.0583194	0.830287	-0.509912	0.0124602	0.0555243	0.846484	DHX16
ENSSSCG00000001379	0.516151	0.000983359	0.271869	0.120414	0.168439	0.378905	-0.0590769	0.804425	TUBB
ENSSSCG00000001382	-0.50816	0.0389195	-0.620592	0.00944971	-0.561706	0.028755	-0.840103	0.000912275	DDR1
ENSSSCG00000001383	-0.0519924	0.885057	-0.0314364	0.934997	-0.409158	0.152232	0.022719	0.956919	GTF2H4
ENSSSCG00000001384	0.0991296	0.735868	0.140269	0.62056	-0.266193	0.296558	-0.333086	0.205909	VARS2
ENSSSCG00000001388	#N/A	#N/A	#N/A	#N/A	#N/A	#N/A	#N/A	#N/A	C6orf15
ENSSSCG00000001391	-0.341904	0.222038	-0.191348	0.543669	-1.21131	4.50054e-06	-0.827368	0.00259857	CCHCR1
ENSSSCG00000001392	1.20279	0.0144115	0.297173	0.650189	-0.766512	0.201287	-0.903072	0.152069	TCF19
ENSSSCG00000001393	0.555509	#N/A	0	#N/A	0	#N/A	0	#N/A	ENSSSCG00000001393
ENSSSCG00000001394	0.202507	0.432474	0.223613	0.389209	-0.550068	0.0223714	-0.195081	0.499161	ENSSSCG00000001394
ENSSSCG00000001395	0.675665	0.329938	0.781412	0.255301	-0.164642	0.846865	-0.759672	0.358633	ENSSSCG00000001395
ENSSSCG00000001396	-0.107849	0.736265	-0.348222	0.192148	-0.538877	0.0378058	-0.102316	0.765776	ENSSSCG00000001396
ENSSSCG00000001398	-0.330347	0.0626493	-0.246507	0.192857	-0.609572	0.000528603	-0.502558	0.00652305	ENSSSCG00000001398
ENSSSCG00000001400	0.200453	0.0508829	0.0916318	0.445997	-0.441466	1.14492e-05	-0.337882	0.00135474	DDX39B
ENSSSCG00000001401	0.25427	0.762415	0.533373	0.476824	0.0741268	0.931792	-0.558341	0.515592	ENSSSCG00000001401
ENSSSCG00000001402	0.0415433	0.854031	0.153211	0.426832	0.383916	0.022658	0.589556	0.000339749	NFKBIL1
ENSSSCG00000001403	-0.0212877	0.991486	-0.254664	0.877723	-0.134225	0.931677	-0.709919	0.663953	LTA
ENSSSCG00000001404	0.164241	0.912661	0.0568709	0.971314	-1.13707	0.378142	-1.07527	0.442794	TNF
ENSSSCG00000001405	-0.376654	0.623307	-0.357295	0.649975	-1.88299	0.0057685	-1.25784	0.0784575	LTB
ENSSSCG00000001407	1.07214	0.662918	1.74666	0.445396	-1.94904	0.465841	-1.91285	0.508828	ENSSSCG00000001407
ENSSSCG00000001409	0.349033	0.000377338	0.268511	0.0087668	0.299022	0.00537395	0.243471	0.0330711	PRRC2A
ENSSSCG00000001410	0.191255	0.123127	0.154723	0.235157	0.0637105	0.663039	0.259886	0.0443145	BAG6
ENSSSCG00000001411	0.192774	0.777409	0.911858	0.0737384	-0.208194	0.755571	0.26083	0.704547	APOM
ENSSSCG00000001413	-0.360441	0.0201172	-0.177239	0.317267	-0.309777	0.0633509	-0.0606067	0.783529	GPANK1
ENSSSCG00000001414	-0.0393385	0.820605	-0.0657081	0.690806	0.237479	0.0786463	0.263843	0.0584641	ENSSSCG00000001414
ENSSSCG00000001416	0	#N/A	0.720116	#N/A	0	#N/A	0.951857	#N/A	LY6G5C
ENSSSCG00000001418	0.0411227	0.848076	-0.0672958	0.749674	-0.0820652	0.672358	-0.0979832	0.639825	NEU1
ENSSSCG00000001419	-0.434873	0.453641	-0.344659	0.578289	-1.36923	0.0152683	-0.347433	0.59693	SLC44A4
ENSSSCG00000001420	-0.155773	0.677813	-0.185551	0.618726	-1.3122	1.01221e-05	-0.681453	0.0356906	EHMT2
ENSSSCG00000001421	0.230644	0.583389	0.302701	0.458794	-0.810651	0.0303134	-0.292864	0.511661	ZBTB12
ENSSSCG00000001422	-0.690549	0.0555151	-0.948213	0.00646934	-1.30225	0.000376149	-2.49686	1.25548e-10	C2
ENSSSCG00000001423	0.151937	0.431276	0.0261223	0.915596	0.180269	0.342614	0.353498	0.0510757	NELFE
ENSSSCG00000001424	-0.0259361	0.891036	-0.140874	0.368962	-0.00513491	0.980993	0.13461	0.419981	ENSSSCG00000001424
ENSSSCG00000001425	0.0396426	0.89504	0.0895873	0.756998	0.126434	0.627531	0.435929	0.0583807	DXO
ENSSSCG00000001426	0.0140797	0.965918	-0.0494031	0.870135	-0.400557	0.0872505	-0.0510429	0.871149	STK19
ENSSSCG00000001427	-0.401752	0.428502	-1.22476	0.00389474	-1.06117	0.0208779	-2.18186	1.00209e-06	C4A
ENSSSCG00000001428	-4.34018	0.0141148	-4.17555	0.0193389	-1.08658	0.54692	-1.72117	0.367785	CYP21A2
ENSSSCG00000001430	-0.305723	0.248513	-0.226536	0.426611	-1.0923	6.9703e-06	-0.652275	0.0121188	ATF6B
ENSSSCG00000001431	-0.198255	0.75192	-0.031124	0.965137	-0.0571581	0.929039	0.304646	0.616861	ENSSSCG00000001431
ENSSSCG00000001433	0.206521	0.425288	0.155213	0.577636	-0.331235	0.186244	0.316432	0.22648	ENSSSCG00000001433
ENSSSCG00000001434	-0.519768	0.130577	-0.643659	0.0577247	-1.27676	0.000258058	-1.40885	9.47311e-05	EGFL8
ENSSSCG00000001435	0.0114063	0.958358	0.086399	0.628426	-0.307756	0.0402776	-0.413427	0.00619134	AGPAT1
ENSSSCG00000001436	-0.171037	0.219062	-0.0616718	0.713969	0.0100137	0.95528	0.0958759	0.561161	RNF5
ENSSSCG00000001437	0.507133	0.567207	0.395572	0.677979	0.543809	0.524178	0.177171	0.871149	AGER
ENSSSCG00000001438	-0.294935	0.0459985	-0.172813	0.293327	-0.298302	0.0550666	-0.667789	6.58402e-06	PBX2
ENSSSCG00000001439	0.674763	0.00559922	0.601765	0.016715	-0.579462	0.0452342	-0.190722	0.582702	GPSM3
ENSSSCG00000001440	0.516463	0.0504188	0.601757	0.0199978	-0.0153791	0.968251	0.508089	0.0805976	NOTCH4
ENSSSCG00000001441	#N/A	#N/A	#N/A	#N/A	#N/A	#N/A	#N/A	#N/A	ENSSSCG00000001441
ENSSSCG00000001444	#N/A	#N/A	#N/A	#N/A	#N/A	#N/A	#N/A	#N/A	ENSSSCG00000001444
ENSSSCG00000001447	2.50853	0.329178	3.24647	0.182393	0	1	2.42558	#N/A	ENSSSCG00000001447
ENSSSCG00000001453	0.00312314	0.994103	0.0440007	0.89156	0.155453	0.565758	-0.258367	0.345329	HLA-DRA
ENSSSCG00000001455	-0.08999	0.896641	-0.2605	0.683594	-0.355007	0.551022	-0.426815	0.498935	ENSSSCG00000001455
ENSSSCG00000001456	0.329905	0.162727	0.152634	0.579307	0.424643	0.072722	-0.436627	0.0782659	ENSSSCG00000001456
ENSSSCG00000001457	0.240984	0.27729	0.207951	0.369913	0.187721	0.423353	0.0117193	0.972331	SLA-DQB1
ENSSSCG00000001458	0.547948	0.721191	-0.0677213	0.970072	0.567431	0.700744	0.936381	0.533757	ENSSSCG00000001458
ENSSSCG00000001459	-0.134456	0.870434	0.212229	0.791877	-0.206649	0.788406	0.0229748	0.982893	HLA-DOB
ENSSSCG00000001463	0.52684	0.1682	0.650812	0.07899	-0.0376068	0.940443	-0.0334118	0.954836	PSMB9
ENSSSCG00000001469	0.183089	0.560976	0.128056	0.705342	-0.052045	0.880318	-0.280602	0.380408	SLA-DMB
ENSSSCG00000001470	-0.11527	0.762909	-0.0270522	0.949286	-0.699033	0.0204942	-0.230102	0.534294	SLA-DMA
ENSSSCG00000001471	-0.0711172	0.634789	-0.181023	0.160172	-0.379759	0.001835	-0.516503	2.08936e-05	BRD2
ENSSSCG00000001472	-0.874483	0.0506534	-0.477538	0.341833	-0.649802	0.181502	-1.00773	0.0382635	SLA-DOA
ENSSSCG00000001473	0.200631	0.909063	1.26627	0.359163	0.256672	0.87538	-0.317722	0.865465	COL11A2
ENSSSCG00000001474	0.167824	0.248006	0.352996	0.00596648	0.117269	0.4529	0.135199	0.41276	RXRB
ENSSSCG00000001475	0.313851	0.143982	0.248087	0.275252	-0.0671914	0.801284	-0.113473	0.682271	SLC39A7
ENSSSCG00000001476	0.526046	2.74556e-05	0.652774	9.27554e-08	0.671223	4.43009e-07	0.646101	1.84286e-06	HSD17B8
ENSSSCG00000001477	0.0507652	0.802574	0.1078	0.557208	-0.137254	0.433708	0.0908493	0.64909	RING1
ENSSSCG00000001478	0.938561	0.0191518	1.0523	0.0075741	0.692022	0.114098	1.33505	0.0014516	BMP5
ENSSSCG00000001479	0.25601	0.823	1.31936	0.132465	-1.42631	0.140504	0.949377	0.343765	HMGCLL1
ENSSSCG00000001480	0	#N/A	0	#N/A	0	#N/A	0.951866	#N/A	GFRAL
ENSSSCG00000001481	0	#N/A	0.72013	#N/A	0	#N/A	0	#N/A	HCRTR2
ENSSSCG00000001483	1.57602	#N/A	0.720115	#N/A	2.32279	#N/A	1.81989	#N/A	FAM83B
ENSSSCG00000001484	-1.63023	#N/A	-1.46561	#N/A	-0.692972	#N/A	-0.656784	#N/A	TINAG
ENSSSCG00000001485	0.135913	0.366142	0.299456	0.0233878	1.06465	2.79479e-17	1.01412	1.19613e-15	MLIP
ENSSSCG00000001486	0.673853	0.0433688	0.866803	0.00686341	1.26599	8.8643e-05	0.563871	0.134065	LRRC1
ENSSSCG00000001487	0.42545	0.128751	0.304911	0.310386	1.5862	7.77237e-10	0.916116	0.00084357	KLHL31
ENSSSCG00000001488	0.344205	0.153597	0.248267	0.342485	0.757779	0.000744256	0.507158	0.0392281	GCLC
ENSSSCG00000001489	-0.69325	0.768392	0.190903	0.938466	2.60554	0.0848318	2.46774	0.125441	ENSSSCG00000001489
ENSSSCG00000001490	#N/A	#N/A	#N/A	#N/A	#N/A	#N/A	#N/A	#N/A	KHDRBS2
ENSSSCG00000001493	0.0746246	0.870144	-0.4938	0.172514	-0.0632538	0.88581	0.0310107	0.953416	PRIM2
ENSSSCG00000001497	-0.214587	0.407696	-0.31781	0.197183	-0.039834	0.895378	-0.209191	0.462433	ZNF451
ENSSSCG00000001498	-0.627733	0.20456	-0.465719	0.37887	0.147383	0.802566	-0.133478	0.841324	BEND6
ENSSSCG00000001499	0.345734	0.0180242	0.279102	0.066858	0.310115	0.0479233	0.105414	0.588686	DST
ENSSSCG00000001500	-1.05522	0.0449965	-1.53859	0.00214771	-2.57217	1.35541e-06	-2.55929	2.22845e-06	ENSSSCG00000001500
ENSSSCG00000001501	0.151835	0.181562	0.190488	0.0845857	-0.103711	0.402387	0.0275086	0.859777	VPS52
ENSSSCG00000001502	-0.0150616	0.940151	-0.0731298	0.676646	0.492496	0.000290699	0.573406	2.83087e-05	RPS18
ENSSSCG00000001503	-0.30133	0.449819	-0.461334	0.223104	-1.30342	0.000283818	-0.68419	0.0779066	B3GALT4
ENSSSCG00000001504	0.693964	4.29626e-05	0.541949	0.00245393	0.560282	0.00262256	0.536798	0.00563845	WDR46
ENSSSCG00000001505	0.152134	0.273118	0.146593	0.305108	0.781771	3.45316e-11	0.841975	8.89446e-13	ENSSSCG00000001505
ENSSSCG00000001506	-0.137726	0.728107	0.0210826	0.963458	-0.663453	0.043198	-0.711629	0.0364385	RGL2
ENSSSCG00000001507	0.493856	0.00180376	0.510753	0.00119253	0.0933083	0.650251	0.0637985	0.787895	TAPBP
ENSSSCG00000001509	0.214088	0.289425	0.169166	0.432287	0.0125657	0.962094	-0.147203	0.533535	DAXX
ENSSSCG00000001510	0.926553	0.0248248	0.280525	0.593805	-1.22319	0.00748262	-1.13572	0.0169138	KIFC1
ENSSSCG00000001511	0.270848	0.0716831	0.221236	0.161674	-0.254405	0.112822	-0.252149	0.13764	PHF1
ENSSSCG00000001512	0.0325558	0.866543	0.118395	0.474477	0.475485	0.000552827	0.572331	3.47279e-05	CUTA
ENSSSCG00000001513	-0.311887	0.408473	-0.46145	0.19774	-1.35642	5.04497e-05	-1.91034	1.82029e-08	SYNGAP1
ENSSSCG00000001516	0.714347	6.06562e-05	0.790321	7.11958e-06	-0.170754	0.459573	0.0818466	0.764378	BAK1
ENSSSCG00000001517	-0.73919	0.0124587	-0.649586	0.0324162	-1.75809	1.47974e-08	-0.966727	0.00246772	ENSSSCG00000001517
ENSSSCG00000001518	-0.239023	0.526056	-0.0852805	0.845434	-0.698083	0.0368796	-0.579391	0.105002	ITPR3
ENSSSCG00000001520	0.149897	0.451294	0.256102	0.162507	-0.416264	0.0204623	-0.286502	0.146024	LEMD2
ENSSSCG00000001521	#N/A	#N/A	#N/A	#N/A	#N/A	#N/A	#N/A	#N/A	MLN
ENSSSCG00000001523	1.63892	0.554676	3.57039	0.124013	1.77377	0.501586	2.82928	0.264947	GRM4
ENSSSCG00000001527	-0.0258917	0.891718	0.0522734	0.77705	0.253763	0.0800883	-0.0320245	0.872676	C6orf106
ENSSSCG00000001528	-0.0102131	0.961091	0.0350141	0.854992	0.354064	0.0117691	0.511223	0.000231124	ENSSSCG00000001528
ENSSSCG00000001531	0.271642	0.0185166	0.235832	0.0486716	0.236259	0.0561264	0.234757	0.0701003	SNRPC
ENSSSCG00000001532	0.292233	0.230307	0.237854	0.356824	0.850567	0.000101286	0.458685	0.0618393	UHRF1BP1
ENSSSCG00000001533	-0.052978	0.858065	0.0452918	0.881657	0.574745	0.00828621	0.38637	0.106324	TAF11
ENSSSCG00000001534	-0.216009	0.320055	-0.12173	0.618706	-0.409448	0.0465239	-0.197205	0.414467	ANKS1A
ENSSSCG00000001535	1.59796	0.237126	1.70162	0.208516	1.54797	0.255162	1.30433	0.386905	TCP11
ENSSSCG00000001536	1.68512	0.245512	1.77179	0.225316	1.21712	0.427676	-0.0482668	0.98577	SCUBE3
ENSSSCG00000001537	-0.270334	0.743642	-0.350423	0.669077	-0.607476	0.424524	-0.499555	0.551533	ZNF76
ENSSSCG00000001538	-0.0864231	0.806306	0.0896961	0.80024	-1.24727	1.18516e-05	-1.12354	0.000105273	DEF6
ENSSSCG00000001539	-0.254496	0.180153	-0.288523	0.125248	-0.788161	9.66484e-06	-0.663337	0.000316041	PPARD
ENSSSCG00000001541	#N/A	#N/A	#N/A	#N/A	#N/A	#N/A	#N/A	#N/A	ENSSSCG00000001541
ENSSSCG00000001543	-0.0165802	0.991531	0.128568	0.924056	-0.177352	0.88739	0.552881	0.636037	RPL10A
ENSSSCG00000001544	0.367246	0.259509	0.0988795	0.809115	0.301249	0.37775	-0.266824	0.480777	TEAD3
ENSSSCG00000001546	0.185655	0.535858	0.274453	0.334677	-0.747473	0.00439443	-0.376107	0.203815	ENSSSCG00000001546
ENSSSCG00000001549	-0.0579004	0.921016	0.443791	0.339324	1.85546	3.49278e-06	2.07069	2.55231e-07	FKBP5
ENSSSCG00000001550	-1.07641	0.373265	-1.67572	0.177466	1.77937	0.0727898	1.69855	0.105528	ENSSSCG00000001550
ENSSSCG00000001551	-0.983274	#N/A	-0.818653	#N/A	-1.0078	#N/A	-0.971616	#N/A	ENSSSCG00000001551
ENSSSCG00000001552	#N/A	#N/A	#N/A	#N/A	#N/A	#N/A	#N/A	#N/A	CLPS
ENSSSCG00000001553	#N/A	#N/A	#N/A	#N/A	#N/A	#N/A	#N/A	#N/A	LHFPL5
ENSSSCG00000001554	0.163936	0.351034	0.00178318	0.994746	0.0709712	0.71975	-0.0787154	0.714429	SRPK1
ENSSSCG00000001555	-1.16023	0.68629	1.8738	0.432824	0.0797872	0.98182	-0.763856	#N/A	SLC26A8
ENSSSCG00000001556	0.166517	0.16733	0.152775	0.218279	0.0805071	0.553752	0.104501	0.463195	MAPK14
ENSSSCG00000001559	-0.840843	#N/A	-1.05796	#N/A	0.215268	#N/A	-2.86881	#N/A	PNPLA1
ENSSSCG00000001560	1.97953	0.304251	0.431004	0.871315	2.22783	0.222419	1.02358	0.664566	C6orf222
ENSSSCG00000001561	0.88733	0.085344	1.03471	0.0403551	-1.04265	0.0590809	-0.610518	0.324305	ETV7
ENSSSCG00000001562	0.0136559	0.934538	-0.000153255	1	0.0282264	0.851434	0.0685917	0.651263	KCTD20
ENSSSCG00000001563	-0.0300652	0.922521	-0.118255	0.668917	0.111468	0.675818	-0.246172	0.3485	STK38
ENSSSCG00000001564	0.378389	0.180088	0.0850672	0.815246	0.621313	0.0237415	0.151997	0.669452	SRSF3
ENSSSCG00000001565	2.38566	1.87061e-07	1.81905	0.000127972	2.45348	8.93594e-07	0.538237	0.397082	CDKN1A
ENSSSCG00000001566	2.6219	0.159098	0.055326	0.984979	-0.631726	0.808706	-1.54901	0.57572	RAB44
ENSSSCG00000001567	-4.27556	6.39005e-46	-3.79093	1.69904e-37	-2.97791	1.02284e-19	-3.96672	2.88178e-31	CPNE5
ENSSSCG00000001570	-2.05774	3.14342e-08	-2.41313	4.46993e-11	-2.27908	2.3648e-08	-3.19967	2.24627e-15	PI16
ENSSSCG00000001571	-0.238656	0.0103057	-0.157217	0.118183	-0.151485	0.144344	-0.0586421	0.64438	MTCH1
ENSSSCG00000001572	0.0724788	0.88416	-0.265396	0.541541	-1.5792	1.62907e-05	-0.882379	0.0235398	FGD2
ENSSSCG00000001573	2.20497	0.0112756	0.622506	0.572617	1.72798	0.0684369	-0.205653	0.876348	PIM1
ENSSSCG00000001574	#N/A	#N/A	#N/A	#N/A	#N/A	#N/A	#N/A	#N/A	ENSSSCG00000001574
ENSSSCG00000001576	0	#N/A	0.72013	#N/A	0	#N/A	0	#N/A	TMEM217
ENSSSCG00000001577	0.882586	3.17964e-08	0.761156	3.36199e-06	-0.00231407	0.99391	0.110223	0.654175	TBC1D22B
ENSSSCG00000001578	0.165722	0.300999	0.178563	0.268358	0.258916	0.091006	0.183719	0.283449	RNF8
ENSSSCG00000001579	0.255056	0.0968991	0.161819	0.340715	0.10614	0.551806	0.140857	0.449596	CMTR1
ENSSSCG00000001582	-0.0861443	0.832543	-0.560327	0.0701263	-1.6586	9.38497e-08	-1.22025	0.000107358	MDGA1
ENSSSCG00000001588	0.691861	0.141491	0.102453	0.873231	0.430761	0.405141	0.231103	0.707834	DNAH8
ENSSSCG00000001589	-1.6223	0.134246	-2.08963	0.0603301	-3.12385	0.0195827	-4.56547	0.00629921	GLP1R
ENSSSCG00000001592	0.555478	#N/A	1.29717	#N/A	0	#N/A	0.951841	#N/A	KCNK17
ENSSSCG00000001594	-0.116058	0.967839	0.120466	0.964929	-0.155127	0.951972	0.930246	#N/A	ENSSSCG00000001594
ENSSSCG00000001595	0.466269	0.0263155	0.160596	0.538316	0.190755	0.443397	0.375117	0.115343	DAAM2
ENSSSCG00000001596	0.828785	0.0681812	0.749475	0.108901	0.642553	0.190282	0.918608	0.0609182	ENSSSCG00000001596
ENSSSCG00000001597	1.34454	0.00477675	1.97243	1.11133e-05	-0.195861	0.76565	-0.179317	0.806984	LRFN2
ENSSSCG00000001611	0.354155	0.150525	0.116527	0.701609	0.220193	0.415103	-0.365971	0.178589	NFYA
ENSSSCG00000001612	-1.20673	0.00767235	-1.06189	0.0220595	-1.92543	0.00010425	-1.30689	0.00964819	ENSSSCG00000001612
ENSSSCG00000001613	-1.97368	#N/A	-2.38614	#N/A	-0.128937	#N/A	-0.715756	#N/A	TREML1
ENSSSCG00000001616	0.330675	0.660481	0.0755541	0.934022	-1.72602	0.0208837	-1.55581	0.0435536	TREML2
ENSSSCG00000001618	1.08099	0.63126	0.804191	0.741889	-0.64606	0.805646	-1.49006	0.591629	ENSSSCG00000001618
ENSSSCG00000001619	0.128683	0.690435	-0.110097	0.746316	-0.459915	0.0960134	-0.719079	0.00907551	FOXP4
ENSSSCG00000001620	-0.782166	0.262296	-0.81143	0.253007	-1.36544	0.0531863	-2.7807	0.000613662	MDFI
ENSSSCG00000001621	0.0663123	0.788021	0.0801073	0.741814	-0.873279	1.67166e-06	-0.480613	0.0145824	TFEB
ENSSSCG00000001624	-0.680209	0.304446	-0.257355	0.744418	-1.48216	0.0194714	-0.936343	0.17806	FRS3
ENSSSCG00000001625	0.960294	0.497749	0.742951	0.630909	-2.18859	0.24235	1.64359	0.21057	PGC
ENSSSCG00000001629	-2.34796	#N/A	-1.33276	#N/A	-2.56485	#N/A	-2.52866	#N/A	USP49
ENSSSCG00000001633	1.13257	#N/A	0	#N/A	0	#N/A	0	#N/A	ENSSSCG00000001633
ENSSSCG00000001636	1.13256	#N/A	1.29718	#N/A	0	#N/A	0.95185	#N/A	GUCA1A
ENSSSCG00000001637	-0.670513	0.406952	-0.224906	0.813979	-1.6847	0.0431258	-0.5698	0.530794	GUCA1B
ENSSSCG00000001638	0.0558555	0.791367	0.139744	0.452454	0.535301	0.00057326	0.31087	0.0723466	MRPS10
ENSSSCG00000001639	0.00238443	0.997393	0.013633	0.975715	-1.04233	0.000583939	-0.591591	0.0729788	TRERF1
ENSSSCG00000001641	-0.266191	0.0294039	-0.352517	0.00273087	0.369233	0.00275058	0.273509	0.0393638	UBR2
ENSSSCG00000001646	-0.359563	0.0262975	-0.320362	0.054366	-0.246326	0.166859	-0.459239	0.00808981	BICRAL
ENSSSCG00000001650	#N/A	#N/A	#N/A	#N/A	#N/A	#N/A	#N/A	#N/A	PTCRA
ENSSSCG00000001651	0.380466	0.10431	0.25312	0.324551	-0.179926	0.508813	0.179642	0.537061	CNPY3
ENSSSCG00000001653	0.0101818	0.981001	-0.00134133	0.99859	-0.553062	0.0315761	-0.403085	0.150115	PEX6
ENSSSCG00000001654	0.0540404	0.797686	-0.0113935	0.961335	-0.295566	0.0768793	-0.112708	0.581176	PPP2R5D
ENSSSCG00000001655	0.0177124	0.90167	0.0901571	0.457468	0.307456	0.00247173	0.337551	0.00110115	ENSSSCG00000001655
ENSSSCG00000001656	-0.0767092	0.765645	0.0846929	0.741841	0.355108	0.0819094	0.422324	0.0427736	RRP36
ENSSSCG00000001657	-1.25788	1.35534e-07	-1.09136	6.93315e-06	-2.01084	1.89634e-14	-1.31752	7.99209e-07	CUL7
ENSSSCG00000001658	0.445897	0.000890551	0.387827	0.00497717	0.549123	9.1358e-05	0.556262	0.000103696	MRPL2
ENSSSCG00000001659	-0.161224	0.427095	-0.0465169	0.849597	-0.391647	0.0348885	-0.129787	0.571834	KLC4
ENSSSCG00000001660	-0.18571	0.690532	-0.533977	0.179603	-2.25125	3.65797e-09	-1.76927	3.83346e-06	PTK7
ENSSSCG00000001661	0.653691	0.0067136	0.41287	0.115372	0.039212	0.907515	-0.128234	0.707064	SRF
ENSSSCG00000001664	-0.946134	0.155751	-0.624259	0.384118	-1.09498	0.118776	-1.53205	0.0422537	TTBK1
ENSSSCG00000001667	0.117876	0.647196	-0.0859052	0.756408	0.319223	0.153248	-0.196793	0.448651	ZNF318
ENSSSCG00000001672	-0.935379	0.130947	-1.05396	0.0912215	-2.15998	0.00163181	-1.73689	0.0113995	CRIP3
ENSSSCG00000001676	-0.983288	#N/A	-0.818667	#N/A	-1.00782	#N/A	-0.00984689	#N/A	LRRC73
ENSSSCG00000001679	0.0977623	0.497666	0.0248851	0.886706	0.177781	0.183705	0.149973	0.303112	XPO5
ENSSSCG00000001680	0.0777684	0.781094	-0.0142801	0.963886	-1.3556	5.20205e-11	-0.897818	2.52404e-05	ABCC10
ENSSSCG00000001682	0.170828	#N/A	0.898952	#N/A	-0.0460669	#N/A	0.838824	#N/A	DLK2
ENSSSCG00000001683	-0.840051	0.012577	-0.433621	0.254345	-1.11539	0.0013615	-0.632227	0.102152	POLH
ENSSSCG00000001688	0.0705118	0.848659	0.429439	0.129657	-0.663309	0.0181287	-0.223659	0.516025	TJAP1
ENSSSCG00000001689	0.31114	0.094831	0.218112	0.279083	0.691346	9.84301e-05	0.360875	0.0699821	GTPBP2
ENSSSCG00000001691	-0.149349	0.845542	-0.320269	0.66078	0.563742	0.351136	0.749787	0.220791	RSPH9
ENSSSCG00000001692	0.375188	0.00860646	0.522858	0.000121243	0.612378	2.03481e-05	0.574219	0.000101672	MRPS18A
ENSSSCG00000001695	1.10964	9.04981e-05	1.08088	0.000146829	0.0704854	0.863477	-0.0112132	0.984182	VEGFA
ENSSSCG00000001696	0.344646	0.0612432	0.378027	0.0385871	0.562865	0.00197518	0.570227	0.0023084	ENSSSCG00000001696
ENSSSCG00000001697	0.132091	0.364524	0.0946777	0.550384	-0.485307	0.000229745	-0.531286	7.53872e-05	TMEM63B
ENSSSCG00000001698	-2.96125	0.00570657	-2.43202	0.0224069	-3.07492	0.0108896	-2.14362	0.0690245	CAPN11
ENSSSCG00000001700	0.157106	0.431966	0.171985	0.39116	-0.646	0.000196916	-0.0622924	0.801666	SLC29A1
ENSSSCG00000001701	0.376243	0.0407238	0.475417	0.00742241	1.00308	1.72587e-08	0.886228	1.07137e-06	HSP90AB1
ENSSSCG00000001702	-0.250672	0.11342	-0.310225	0.0450523	-0.365712	0.021371	-0.235255	0.18142	SLC35B2
ENSSSCG00000001703	1.11369	0.00405828	0.425442	0.363552	-0.546423	0.23744	-0.438938	0.388317	NFKBIE
ENSSSCG00000001705	0.555509	#N/A	0	#N/A	0	#N/A	0	#N/A	TCTE1
ENSSSCG00000001706	0.0714165	0.803152	-0.133447	0.615756	-0.53092	0.0161913	-0.234176	0.366084	AARS2
ENSSSCG00000001708	-0.0425152	0.841582	-0.145152	0.424905	0.245206	0.142825	0.467576	0.00355745	CDC5L
ENSSSCG00000001709	-0.716937	0.000744141	-0.461082	0.0433766	0.385845	0.107525	0.296541	0.261314	SUPT3H
ENSSSCG00000001710	1.62078	0.107527	0.884708	0.453203	-0.172966	0.902024	0.132503	0.933069	RUNX2
ENSSSCG00000001715	-0.426049	0.579213	0.0597896	0.948105	0.0718391	0.931024	-1.02105	0.188856	ENPP5
ENSSSCG00000001716	0.155012	0.361878	0.140662	0.426089	0.996898	4.76801e-12	0.597164	8.56714e-05	RCAN2
ENSSSCG00000001718	-0.740627	0.000663046	-0.90725	2.48965e-05	-0.967222	3.51467e-05	-1.00785	2.42739e-05	CYP39A1
ENSSSCG00000001720	-1.19686	1.21938e-16	-1.32824	5.83811e-20	-1.19496	2.42624e-13	-1.04612	2.01361e-10	SLC25A27
ENSSSCG00000001723	1.34589	1.0242e-09	1.06773	2.45804e-06	1.86872	5.63115e-15	1.57052	1.05243e-10	PLA2G7
ENSSSCG00000001724	0	#N/A	2.18328	#N/A	0	#N/A	0	#N/A	MEP1A
ENSSSCG00000001725	-0.216697	0.088345	0.0496207	0.765215	0.215804	0.102525	0.217652	0.117064	ENSSSCG00000001725
ENSSSCG00000001726	1.9109	#N/A	0.720088	#N/A	0	#N/A	0.951829	#N/A	ADGRF1
ENSSSCG00000001727	0.0778661	0.764545	0.263858	0.216448	-0.529439	0.00874358	-0.167455	0.502054	TNFRSF21
ENSSSCG00000001729	0.416197	#N/A	-1.47997	#N/A	-0.707339	#N/A	-1.63294	#N/A	PTCHD4
ENSSSCG00000001731	-0.283718	0.193418	-0.233947	0.309014	0.0283218	0.916676	-0.0749992	0.793507	CENPQ
ENSSSCG00000001732	0.570891	0.000527257	0.501775	0.00287973	0.997084	4.38514e-09	0.68904	0.000108201	MUT
ENSSSCG00000001734	4.80799	0.00664956	5.14775	0.00326713	2.81902	0.165528	0.951899	0.747168	ENSSSCG00000001734
ENSSSCG00000001735	-1.87842	#N/A	-1.7138	#N/A	-1.90294	#N/A	-1.86676	#N/A	RHAG
ENSSSCG00000001736	#N/A	#N/A	#N/A	#N/A	#N/A	#N/A	#N/A	#N/A	CRISP2
ENSSSCG00000001738	#N/A	#N/A	#N/A	#N/A	#N/A	#N/A	#N/A	#N/A	2,00 PGK
ENSSSCG00000001739	#N/A	#N/A	#N/A	#N/A	#N/A	#N/A	#N/A	#N/A	CRISP1
ENSSSCG00000001741	#N/A	#N/A	#N/A	#N/A	#N/A	#N/A	#N/A	#N/A	DEFB114
ENSSSCG00000001743	#N/A	#N/A	#N/A	#N/A	#N/A	#N/A	#N/A	#N/A	DEFB110
ENSSSCG00000001744	#N/A	#N/A	#N/A	#N/A	#N/A	#N/A	#N/A	#N/A	TFAP2D
ENSSSCG00000001746	1.13255	#N/A	0	#N/A	0.91565	#N/A	0.951839	#N/A	PKHD1
ENSSSCG00000001748	#N/A	#N/A	#N/A	#N/A	#N/A	#N/A	#N/A	#N/A	IL17A
ENSSSCG00000001749	#N/A	#N/A	#N/A	#N/A	#N/A	#N/A	#N/A	#N/A	IL17F
ENSSSCG00000001750	-0.435879	0.166139	-0.298419	0.383301	-0.463548	0.153754	-0.363981	0.305312	PAQR8
ENSSSCG00000001751	-0.983274	#N/A	-0.818653	#N/A	-1.0078	#N/A	-0.971616	#N/A	CHRNA5
ENSSSCG00000001752	-1.96946	0.0640374	-2.61506	0.0175487	-3.67518	0.00654279	-3.19574	0.014933	CHRNA3
ENSSSCG00000001753	-1.05314	#N/A	-1.46559	#N/A	-1.65474	#N/A	-1.61855	#N/A	CHRNB4
ENSSSCG00000001755	-0.937412	0.0270676	-0.398763	0.40937	0.449561	0.306059	0.337023	0.49813	HYKK
ENSSSCG00000001756	-0.135761	0.613656	-0.301263	0.204704	0.106761	0.692958	-0.316775	0.213829	IREB2
ENSSSCG00000001757	0.00657433	0.983651	-0.168789	0.43952	0.350448	0.0693624	0.103039	0.676158	WDR61
ENSSSCG00000001760	-1.2198	0.000659197	-1.10037	0.00255757	-0.342087	0.429934	-0.510284	0.247087	ACSBG1
ENSSSCG00000001762	0.474086	0.0559006	0.694856	0.00291516	-0.264929	0.35347	0.150079	0.648108	ENSSSCG00000001762
ENSSSCG00000001764	-2.38387	0.38423	-2.79632	0.300994	0.18282	0.952193	-2.56457	#N/A	SH2D7
ENSSSCG00000001765	-0.73752	0.0241796	-0.980592	0.00174235	-3.0681	1.51441e-22	-2.55099	8.86082e-16	ADAMTS7
ENSSSCG00000001769	0.112243	0.63724	0.0993494	0.686367	0.409076	0.0416761	0.000409737	1	MORF4L1
ENSSSCG00000001770	-0.449058	0.207999	-0.600956	0.0785594	-0.625287	0.076533	-0.861626	0.0149823	CTSH
ENSSSCG00000001771	-0.796049	0.74072	-0.500633	0.84194	-1.89914	0.418159	1.49865	0.45869	RASGRF1
ENSSSCG00000001773	-0.641153	0.00160115	-0.487506	0.0220054	-1.85654	8.47906e-16	-1.39807	4.6921e-10	TMED3
ENSSSCG00000001775	-7.87408	5.04852e-14	-7.28927	1.08763e-14	-8.63997	8.18417e-10	-9.56558	1.00508e-11	KIAA1024
ENSSSCG00000001776	-1.10246	0.724334	0.746503	0.807084	1.66979	0.510095	2.00237	0.450523	ENSSSCG00000001776
ENSSSCG00000001779	-0.267094	0.0359341	-0.270422	0.0349025	0.0801602	0.601647	-0.00757809	0.971787	ENSSSCG00000001779
ENSSSCG00000001780	-0.389353	0.474472	-0.240051	0.689322	-1.18053	0.015094	-0.0268482	0.972331	FAH
ENSSSCG00000001782	0.0203194	0.964216	0.718087	0.0111121	-0.103964	0.785272	0.00961591	0.985991	ABHD17C
ENSSSCG00000001786	-2.41126	0.0172576	-1.85445	0.0670906	-1.90828	0.0750909	-1.25084	0.265267	CFAP161
ENSSSCG00000001787	-0.187863	0.673336	-0.0873159	0.860094	-0.712487	0.0613841	-0.727174	0.067871	IL16
ENSSSCG00000001788	-0.1402	0.86369	0.0525005	0.951662	-0.726083	0.293146	-0.318561	0.693796	STARD5
ENSSSCG00000001789	-2.46285	#N/A	-2.29823	#N/A	-2.48738	#N/A	-2.45119	#N/A	TMC3
ENSSSCG00000001790	#N/A	#N/A	#N/A	#N/A	#N/A	#N/A	#N/A	#N/A	ENSSSCG00000001790
ENSSSCG00000001792	0.265081	0.055188	0.137191	0.389458	0.447699	0.000984966	0.189448	0.237265	EFL1
ENSSSCG00000001793	-0.465592	0.10409	-0.51104	0.0723288	-0.475278	0.110114	-0.617798	0.0411252	ADAMTSL3
ENSSSCG00000001795	-2.5076	0.178815	-1.71855	0.368415	-3.66521	0.082086	-1.42444	0.494452	SH3GL3
ENSSSCG00000001798	-1.3099	#N/A	-1.14528	#N/A	-1.52679	#N/A	-2.45239	#N/A	BNC1
ENSSSCG00000001800	0.637688	0.000280489	0.909966	5.51644e-08	1.21563	1.36761e-11	0.911449	9.40759e-07	TM6SF1
ENSSSCG00000001801	0.385274	0.0724131	0.552682	0.00640031	1.14125	2.09715e-08	0.717171	0.000890982	BTBD1
ENSSSCG00000001804	1.72049	6.23304e-11	1.63284	6.91487e-10	1.92296	3.52733e-11	1.18288	0.000108861	HOMER2
ENSSSCG00000001805	0.189757	0.358713	0.311732	0.104045	0.644018	0.000348998	0.470589	0.0149858	WHAMM
ENSSSCG00000001806	0.0365403	0.869889	0.0361305	0.872285	0.398543	0.0158019	0.255582	0.164089	FSD2
ENSSSCG00000001807	-2.08557	0.0870218	-0.0618927	0.96731	-1.33232	0.288224	-1.62454	0.231935	AP3B2
ENSSSCG00000001808	-2.69372	0.00365252	-1.54113	0.0964187	-3.90889	0.00167221	-1.9367	0.0581973	CPEB1
ENSSSCG00000001810	1.10461	2.65158e-17	1.07593	2.60483e-16	1.91669	8.4815e-44	1.57953	1.89901e-29	ENSSSCG00000001810
ENSSSCG00000001814	0.0606251	0.693273	-0.0899942	0.541018	0.024609	0.878015	-0.148072	0.3062	IQGAP1
ENSSSCG00000001816	-1.49821	3.21005e-05	-1.7493	9.68647e-07	-0.685824	0.101338	-1.06319	0.010615	BLM
ENSSSCG00000001817	-0.701134	0.0120135	-1.08895	3.26848e-05	-1.24994	9.33398e-06	-1.45406	2.76289e-07	FURIN
ENSSSCG00000001818	-0.423323	0.0214975	-0.462945	0.0112163	-1.26579	6.468e-12	-0.960575	2.86356e-07	FES
ENSSSCG00000001819	-0.249567	0.132581	-0.397638	0.00976877	-0.788281	3.41581e-07	-0.81722	1.67965e-07	MAN2A2
ENSSSCG00000001820	-0.297425	0.232631	-0.158556	0.575791	-0.378427	0.12952	-0.00291659	0.996385	HDDC3
ENSSSCG00000001821	-0.100753	0.477299	-0.169536	0.201144	6.09546e-06	1	0.00573247	0.978218	UNC45A
ENSSSCG00000001822	0.303861	0.25106	0.0914422	0.785119	-0.447209	0.0958098	-0.125466	0.709319	RCCD1
ENSSSCG00000001823	2.1549	#N/A	0.855042	#N/A	1.43526	#N/A	-0.0098789	#N/A	UROC1
ENSSSCG00000001824	0.18224	0.467612	0.307233	0.18675	0.0533519	0.851741	0.211652	0.428719	ZXDC
ENSSSCG00000001825	-0.0473927	0.848076	-0.0245176	0.926413	-0.172094	0.411385	-0.0376299	0.888394	SLC41A3
ENSSSCG00000001826	-1.61099	0.0614605	-1.59714	0.0701482	-1.45764	0.113836	-1.82647	0.0649212	ENSSSCG00000001826
ENSSSCG00000001827	#N/A	#N/A	#N/A	#N/A	#N/A	#N/A	#N/A	#N/A	ENSSSCG00000001827
ENSSSCG00000001829	#N/A	#N/A	#N/A	#N/A	#N/A	#N/A	#N/A	#N/A	ENSSSCG00000001829
ENSSSCG00000001830	0.555509	#N/A	0	#N/A	0	#N/A	0	#N/A	ENSSSCG00000001830
ENSSSCG00000001832	1.88611	0.564264	1.25018	0.722798	-2.54644	0.459255	-0.350383	0.933489	ACAN
ENSSSCG00000001834	0.457859	0.010642	0.384095	0.038058	0.118285	0.595975	0.282954	0.184141	MFGE8
ENSSSCG00000001835	1.66568	2.61235e-07	1.8253	1.14395e-08	2.4755	9.24151e-13	1.93613	5.01568e-08	ABHD2
ENSSSCG00000001836	-1.67756	0.327371	-0.896215	0.618706	2.64119	0.0383659	1.44018	0.339528	RLBP1
ENSSSCG00000001837	-0.582285	0.10875	-1.03927	0.00214378	-1.29555	0.000328941	-0.905543	0.0170467	FANCI
ENSSSCG00000001838	0.228157	0.102039	0.181642	0.217858	-0.102481	0.525643	-0.0456998	0.814831	POLG
ENSSSCG00000001840	-0.260357	0.180475	-0.297441	0.121095	-0.971792	6.05424e-08	-0.586902	0.00199556	KIF7
ENSSSCG00000001841	1.13257	#N/A	0.720113	#N/A	0	#N/A	0	#N/A	RHCG
ENSSSCG00000001844	-3.80725	0.0311064	-2.97139	0.107026	-2.30101	0.240492	-3.22455	0.104816	PLIN1
ENSSSCG00000001846	0.102536	0.976722	0.29198	0.922475	-1.96812	0.442096	1.93339	#N/A	WDR93
ENSSSCG00000001847	-0.10065	0.823821	0.0569008	0.905155	-0.363043	0.344122	-0.618342	0.108032	MESP1
ENSSSCG00000001848	0.79379	0.368094	0.839465	0.34767	0.583048	0.530221	-0.604785	0.588814	MESP2
ENSSSCG00000001849	-1.7203	0.0137493	-1.77973	0.0110561	-1.45595	0.0536875	-2.477	0.00125815	ANPEP
ENSSSCG00000001850	-0.164119	0.617423	0.109684	0.756408	-0.669489	0.015617	-0.177914	0.610651	ENSSSCG00000001850
ENSSSCG00000001852	0.940793	2.01722e-10	0.908746	9.28882e-10	0.874276	1.10586e-07	0.819036	1.03081e-06	IDH2
ENSSSCG00000001855	2.599	0.414311	2.28978	0.495543	1.6794	0.629541	3.67904	#N/A	ENSSSCG00000001855
ENSSSCG00000001858	0.036101	0.870008	0.187986	0.288396	0.563887	0.000248268	0.663233	1.75834e-05	CIB1
ENSSSCG00000001859	-0.665219	0.179371	-0.408908	0.454987	-0.621108	0.230117	-0.313327	0.604034	ENSSSCG00000001859
ENSSSCG00000001860	0.748185	0.0152083	0.663814	0.0364079	1.7217	6.66522e-09	1.40528	4.668e-06	NRG4
ENSSSCG00000001862	0.350827	0.0485332	0.374561	0.0340606	0.724288	3.15027e-05	0.433649	0.0219078	ETFA
ENSSSCG00000001863	1.24872	4.09628e-07	1.21461	1.00927e-06	1.14198	2.21276e-05	1.11746	5.01119e-05	TMEM266
ENSSSCG00000001865	0.00717243	0.978578	0.0198082	0.931624	0.583116	9.99834e-05	0.516163	0.000924601	SCAPER
ENSSSCG00000001866	-0.259201	0.129892	-0.272232	0.112174	0.0273976	0.900293	-0.0227973	0.92729	RCN2
ENSSSCG00000001867	-0.382504	0.340447	-0.766648	0.0394056	-0.66712	0.0888775	-1.00733	0.0123739	PSTPIP1
ENSSSCG00000001868	-0.0831847	0.604255	-0.092646	0.562872	0.164425	0.258785	0.0551243	0.761552	TSPAN3
ENSSSCG00000001869	-0.176802	0.644119	-0.403694	0.233875	0.147058	0.699157	-0.514874	0.145332	PEAK1
ENSSSCG00000001871	-0.146338	0.197475	-0.112618	0.352998	-0.269078	0.0141502	-0.19152	0.108108	HMG20A
ENSSSCG00000001872	-1.70906	0.000269545	-1.78674	0.000132831	-2.44637	1.02788e-06	-1.93358	0.000181078	LINGO1
ENSSSCG00000001873	0.135791	0.702098	-0.116153	0.754553	-1.38123	6.64686e-07	-0.659624	0.0293535	CSPG4
ENSSSCG00000001875	-0.14255	0.514707	0.0300852	0.91001	-0.0811682	0.727616	-0.131516	0.585056	SNX33
ENSSSCG00000001877	0.348646	0.00131615	0.381424	0.000397099	0.550721	6.29563e-07	0.704751	1.06357e-10	SNUPN
ENSSSCG00000001878	0.521571	0.00268005	0.314238	0.100891	0.640092	0.000406942	0.32482	0.114482	PTPN9
ENSSSCG00000001879	0	#N/A	0.72013	#N/A	0	#N/A	0	#N/A	ODF3L1
ENSSSCG00000001880	0.00773507	0.974047	-0.191618	0.223031	0.174392	0.274801	0.0587407	0.768514	SIN3A
ENSSSCG00000001881	0.267348	0.245929	0.312976	0.16786	0.00639235	0.98565	-0.0168467	0.961224	MAN2C1
ENSSSCG00000001882	-0.129739	0.625908	-0.00131575	0.998395	-0.691331	0.00215844	-0.0285981	0.93063	NEIL1
ENSSSCG00000001884	0.111771	0.561675	0.0768824	0.713363	-0.202611	0.262907	0.18539	0.33054	COMMD4
ENSSSCG00000001885	0.438696	0.428502	0.228667	0.71624	1.34869	0.00545747	0.216497	0.745545	C15orf39
ENSSSCG00000001887	-0.579684	0.0209802	-0.510206	0.0483033	-1.65747	1.71369e-10	-1.12714	1.72788e-05	SCAMP5
ENSSSCG00000001888	0.644	0.673344	1.5097	0.241649	0.817009	0.561464	1.57883	0.229942	RPP25
ENSSSCG00000001892	-0.232455	0.205587	-0.220769	0.240419	-0.42594	0.0161983	-0.321669	0.0926779	SCAMP2
ENSSSCG00000001895	-2.58135	#N/A	-2.41672	#N/A	-3.18295	#N/A	-3.14676	#N/A	CPLX3
ENSSSCG00000001898	-0.464464	0.00850301	-0.348641	0.0607134	-1.01469	1.71206e-08	-0.885885	1.34352e-06	ULK3
ENSSSCG00000001899	-3.1334	0.00810896	-3.26363	0.00807458	-5.87209	0.000306272	-2.66595	0.0431332	LMAN1L
ENSSSCG00000001900	0.151466	0.459886	0.052171	0.831409	-0.682871	0.000140941	-0.528971	0.00500893	CSK
ENSSSCG00000001901	0	#N/A	0.72013	#N/A	0	#N/A	0	#N/A	CYP1A2
ENSSSCG00000001903	0.0388805	0.852113	-0.111151	0.558082	-0.225763	0.184744	-0.0345016	0.878658	EDC3
ENSSSCG00000001904	0.243134	0.050745	0.297631	0.0141033	-0.0127792	0.940947	0.123079	0.42319	CLK3
ENSSSCG00000001905	0.43607	0.31734	0.0755985	0.894833	-0.0661713	0.902024	-0.016385	0.981716	ARID3B
ENSSSCG00000001906	0.438327	0.804539	0.215591	0.910074	-0.768936	0.649684	-1.51303	0.406131	CYP1A1
ENSSSCG00000001907	-0.264741	0.0568301	-0.138988	0.380167	-0.0366807	0.837539	0.23199	0.129493	UBL7
ENSSSCG00000001908	-0.182046	#N/A	-0.520367	#N/A	-0.042958	#N/A	-2.38943	#N/A	CCDC33
ENSSSCG00000001909	-0.786349	#N/A	-1.65354	#N/A	-2.41977	#N/A	-2.38358	#N/A	STRA6
ENSSSCG00000001910	-1.47685	1.9405e-07	-1.51914	8.0656e-08	-2.11242	7.86752e-12	-1.83504	4.3371e-09	ISLR
ENSSSCG00000001912	0.126297	0.704967	0.172863	0.593806	-0.382303	0.183737	-0.315732	0.313655	PML
ENSSSCG00000001913	-0.386279	0.30065	-0.101283	0.828054	-0.777445	0.0287367	-0.23343	0.597015	STOML1
ENSSSCG00000001914	0.559323	0.260563	0.257487	0.65652	-1.29552	0.00587522	-1.20119	0.0142886	LOXL1
ENSSSCG00000001915	#N/A	#N/A	#N/A	#N/A	#N/A	#N/A	#N/A	#N/A	TBC1D21
ENSSSCG00000001916	-0.163884	0.364377	-0.0588055	0.788067	0.0473051	0.820049	0.113791	0.584721	C15orf59
ENSSSCG00000001917	-0.261645	0.462401	0.217379	0.56238	-0.845698	0.00726979	-0.495933	0.158802	CD276
ENSSSCG00000001918	-0.0866383	0.671907	-0.278799	0.0997494	0.35047	0.0395172	0.0221497	0.929379	NPTN
ENSSSCG00000001920	-6.29082	0.000218233	-6.1262	0.000332906	-6.89243	0.000389734	-6.85624	0.000584248	HCN4
ENSSSCG00000001921	-0.415422	0.00533037	-0.579131	5.22795e-05	-0.733526	1.71316e-06	-0.716383	4.40075e-06	NEO1
ENSSSCG00000001924	-0.341988	0.0888899	-0.395756	0.0455677	-0.685972	0.000501855	-0.449205	0.0346204	BBS4
ENSSSCG00000001925	0.158009	0.343949	0.273639	0.0740751	-0.387157	0.0154321	0.0262626	0.90765	ADPGK
ENSSSCG00000001926	2.50724	#N/A	1.75709	#N/A	3.63108	#N/A	0.951898	#N/A	ENSSSCG00000001926
ENSSSCG00000001927	0.0022979	0.9892	-0.0681408	0.58303	0.011196	0.934688	0.154445	0.176777	ENSSSCG00000001927
ENSSSCG00000001928	-1.87842	#N/A	-1.7138	#N/A	-1.90294	#N/A	-1.86676	#N/A	ENSSSCG00000001928
ENSSSCG00000001929	-0.170742	0.644885	-0.104866	0.797162	-0.111926	0.768032	0.0781146	0.854776	PARP6
ENSSSCG00000001930	0.849103	2.0725e-14	0.609731	1.10032e-07	0.671549	8.85621e-08	0.630005	8.1914e-07	PKM
ENSSSCG00000001931	1.43478	0.0290292	1.12265	0.108417	1.20825	0.0836598	0.243642	0.802837	ENSSSCG00000001931
ENSSSCG00000001932	-0.983282	#N/A	-0.241588	#N/A	-1.00781	#N/A	-0.971624	#N/A	ENSSSCG00000001932
ENSSSCG00000001934	-0.429994	0.00890307	-0.669275	1.67716e-05	-0.0767455	0.718762	-0.529912	0.00276863	ENSSSCG00000001934
ENSSSCG00000001938	-0.336888	0.848602	-0.755562	0.657802	0.159489	0.924613	0.353214	0.845519	SSTR1
ENSSSCG00000001939	#N/A	#N/A	#N/A	#N/A	#N/A	#N/A	#N/A	#N/A	TTC6
ENSSSCG00000001942	-0.659402	0.815336	-3.19184	0.189007	-0.207418	0.941533	-3.34481	#N/A	PAX9
ENSSSCG00000001944	#N/A	#N/A	#N/A	#N/A	#N/A	#N/A	#N/A	#N/A	NKX2-8
ENSSSCG00000001945	0.555509	#N/A	0	#N/A	0	#N/A	0	#N/A	NKX2-1
ENSSSCG00000001946	-0.480885	0.0588783	-0.270254	0.344635	-0.47946	0.0731675	-0.030579	0.93698	MBIP
ENSSSCG00000001947	-0.0677128	0.791107	0.00633645	0.982586	0.63536	0.000686772	0.448379	0.0265937	BRMS1L
ENSSSCG00000001949	0	#N/A	2.69893	#N/A	0	#N/A	0	#N/A	INSM2
ENSSSCG00000001950	-0.250679	0.377656	0.0261061	0.94514	-0.362097	0.193844	-0.138346	0.68217	ENSSSCG00000001950
ENSSSCG00000001951	-0.305973	0.002918	-0.285095	0.00627797	0.327545	0.00236849	0.301064	0.00739722	PSMA6
ENSSSCG00000001952	0.147696	0.681405	0.141156	0.702684	0.962042	0.000706664	1.03948	0.000324513	NFKBIA
ENSSSCG00000001955	0.197448	0.166139	0.0821516	0.629261	0.784288	7.84016e-10	0.495301	0.000255018	SRP54
ENSSSCG00000001956	-0.0857334	0.80352	-0.0153656	0.968121	0.333316	0.224552	0.244674	0.430114	ENSSSCG00000001956
ENSSSCG00000001958	0.757642	0.0237349	0.213394	0.619545	2.30277	4.02301e-13	1.57412	1.9903e-06	BAZ1A
ENSSSCG00000001959	0.0411801	0.881399	0.139015	0.565677	0.891806	3.82216e-06	0.562226	0.00661628	CFL2
ENSSSCG00000001960	-0.444096	0.0778244	-0.315783	0.243609	0.190212	0.509346	0.275226	0.34878	EAPP
ENSSSCG00000001963	1.17939	8.49225e-08	1.09977	7.45456e-07	1.53208	1.29116e-10	1.24878	3.11356e-07	EGLN3
ENSSSCG00000001964	1.09437	0.680094	-0.0867628	0.979115	-0.528591	0.860293	-1.42518	#N/A	NPAS3
ENSSSCG00000001966	-0.192851	0.446507	-0.425948	0.0561021	0.594611	0.00746476	0.0892806	0.769882	ARHGAP5
ENSSSCG00000001968	-0.147006	0.523173	0.188021	0.400046	0.512586	0.00818092	0.315379	0.146571	NUBPL
ENSSSCG00000001970	-0.271173	0.159189	-0.471279	0.00775037	-0.0522121	0.826105	-0.316826	0.124272	HEATR5A
ENSSSCG00000001971	0.106185	0.624279	0.003305	0.990323	0.811294	1.99102e-06	0.425449	0.0232195	HECTD1
ENSSSCG00000001972	-0.147981	0.716108	0.194043	0.618985	0.955734	0.00113589	0.334753	0.36643	AP4S1
ENSSSCG00000001973	-0.102075	0.702041	-0.097968	0.718922	0.371792	0.0927486	0.296023	0.220654	SCFD1
ENSSSCG00000001974	-0.207009	0.467435	-0.477277	0.0586373	0.0708366	0.823293	-0.00591421	0.990312	G2E3
ENSSSCG00000001975	-0.338315	0.117018	-0.443578	0.0342945	-0.362314	0.104232	0.145272	0.584703	PRKD1
ENSSSCG00000001977	-0.236827	0.603019	0.052752	0.922475	-0.493839	0.231144	0.165743	0.745746	STXBP6
ENSSSCG00000001978	0.49854	0.583389	1.00234	0.214977	-0.461803	0.615331	0.0338326	0.979184	GZMB
ENSSSCG00000001979	-0.406247	#N/A	0.33545	#N/A	-0.0460662	#N/A	-0.00987712	#N/A	ENSSSCG00000001979
ENSSSCG00000001982	-2.97317	0.463228	-2.80855	0.500386	-1.08458	0.809496	1.26682	#N/A	ENSSSCG00000001982
ENSSSCG00000001983	-0.272036	0.173287	0.234379	0.254654	0.0972232	0.672524	0.243276	0.267862	SDR39U1
ENSSSCG00000001984	-0.175087	0.326597	-0.0507076	0.818282	-0.25541	0.141872	-0.28721	0.111376	KHNYN
ENSSSCG00000001985	-1.33341	0.117146	-0.0191777	0.986917	-0.569871	0.538694	-0.945417	0.329672	CBLN3
ENSSSCG00000001986	0.480339	0.110512	0.459638	0.133566	-0.119961	0.746254	-0.20138	0.599416	NFATC4
ENSSSCG00000001987	0.976525	0.000404829	0.913763	0.00109597	1.18949	4.04398e-05	0.528158	0.114842	RIPK3
ENSSSCG00000001988	1.28866	5.3745e-05	1.23623	0.000120148	1.40941	3.97976e-05	0.99846	0.00634629	ADCY4
ENSSSCG00000001989	0.417601	0.755689	-0.329684	0.825313	-0.200237	0.88739	-0.158495	0.92146	CIDEB
ENSSSCG00000001990	0.375287	0.162075	0.271642	0.352048	0.711321	0.00471078	0.540393	0.0476369	NOP9
ENSSSCG00000001991	-0.310849	0.195701	-0.156443	0.570549	-0.194995	0.457063	0.11945	0.690814	DHRS1
ENSSSCG00000001992	#N/A	#N/A	#N/A	#N/A	#N/A	#N/A	#N/A	#N/A	RABGGTA
ENSSSCG00000001993	0.84262	0.632218	0.535027	0.786717	1.44787	0.350369	-0.66263	0.764099	TGM1
ENSSSCG00000001994	-0.090456	0.611983	-0.118258	0.495158	-0.177502	0.275035	-0.0347498	0.869424	TINF2
ENSSSCG00000001999	0.555959	0.821611	0.552884	0.82698	-1.79646	0.470373	-1.76028	0.514336	ENSSSCG00000001999
ENSSSCG00000002000	-2.27346	#N/A	-2.13531	#N/A	-3.02306	#N/A	-3.94867	#N/A	IPO4
ENSSSCG00000002001	0.117825	0.765261	0.180321	0.631398	-0.421449	0.207155	-0.0167944	0.973102	REC8
ENSSSCG00000002002	0.0526456	0.963461	0.917838	0.246924	-0.102073	0.920631	0.24949	0.813883	IRF9
ENSSSCG00000002003	0.133065	0.500356	0.066004	0.7704	-0.0807307	0.700382	0.120394	0.581469	ENSSSCG00000002003
ENSSSCG00000002004	0.106533	0.682732	0.18168	0.456358	0.351537	0.110863	0.162029	0.539998	ENSSSCG00000002004
ENSSSCG00000002005	0.113525	0.560386	0.0376701	0.868223	0.386608	0.0190706	0.489749	0.00306181	EMC9
ENSSSCG00000002006	-0.685023	0.209784	-0.164802	0.809188	-0.336823	0.575147	-0.497315	0.429306	PSME1
ENSSSCG00000002007	-0.731715	0.00868882	-0.673887	0.0178663	-1.64371	2.74731e-08	-2.14085	3.11267e-12	FITM1
ENSSSCG00000002008	0.619779	1.63924e-11	0.575166	6.15174e-10	0.560513	4.75552e-08	0.434128	4.7292e-05	ENSSSCG00000002008
ENSSSCG00000002009	0.145237	0.787769	-0.228571	0.662643	-0.41169	0.386723	-1.64975	0.000658719	PCK2
ENSSSCG00000002010	-0.983274	#N/A	-0.818653	#N/A	-1.0078	#N/A	-0.971616	#N/A	NRL
ENSSSCG00000002011	-1.56463	0.192069	-1.80182	0.140716	-2.59796	0.0541412	-2.57897	0.0683711	CPNE6
ENSSSCG00000002012	2.06729	0.00109261	2.18466	0.000509042	1.61012	0.0189905	1.67844	0.0175976	CARMIL3
ENSSSCG00000002013	2.16355	2.27179e-15	2.34219	5.1351e-18	3.64389	7.93736e-35	2.66678	9.22146e-19	DHRS4
ENSSSCG00000002014	-0.701201	0.448678	-0.75202	0.424905	-1.77438	0.0542895	-0.704325	0.488745	JPH4
ENSSSCG00000002015	-0.0166972	0.960789	0.0409078	0.897181	-1.07131	5.46795e-06	-0.671131	0.0058977	AP1G2
ENSSSCG00000002016	-0.635882	0.000120502	-0.645067	0.000104111	-0.815083	4.71251e-06	-0.639032	0.00053568	THTPA
ENSSSCG00000002020	0.0601219	0.84106	0.115048	0.682817	0.456267	0.0422956	0.294445	0.24488	ENSSSCG00000002020
ENSSSCG00000002023	-0.0686987	0.608586	0.00459697	0.977657	0.0603559	0.65056	-0.0789807	0.57783	PABPN1
ENSSSCG00000002025	-0.902268	2.43491e-06	-0.909336	2.31947e-06	-1.85889	1.96365e-18	-1.31244	5.37272e-10	SLC22A17
ENSSSCG00000002026	-1.39213	1.66415e-05	-1.60755	6.14075e-07	-2.5951	1.5707e-12	-2.36789	9.50244e-11	EFS
ENSSSCG00000002028	-0.456756	0.598324	-0.635998	0.458216	-2.23712	0.0159251	-2.80103	0.00888899	CMTM5
ENSSSCG00000002029	0.6217	0.000164693	0.48046	0.00511027	0.863765	7.23981e-07	0.708145	8.66826e-05	MYH7
ENSSSCG00000002032	1.3381	0.00258317	1.31067	0.00356129	-0.292362	0.644692	0.118008	0.871435	SLC7A8
ENSSSCG00000002033	2.56123	#N/A	1.80612	#N/A	0	#N/A	0.951888	#N/A	CEBPE
ENSSSCG00000002034	-0.00308453	0.984042	-0.015541	0.903824	-0.326508	0.000259171	-0.0893283	0.419991	ACIN1
ENSSSCG00000002035	-0.245074	0.463769	-0.242746	0.47907	0.198615	0.560253	-0.413778	0.221206	C14orf119
ENSSSCG00000002036	0.167758	0.153549	0.104262	0.424665	0.22422	0.0560178	0.207625	0.0945133	ENSSSCG00000002036
ENSSSCG00000002037	1.17645	8.12513e-05	1.04439	0.000621488	-0.679334	0.0608885	0.041303	0.935623	CDH24
ENSSSCG00000002038	#N/A	#N/A	#N/A	#N/A	#N/A	#N/A	#N/A	#N/A	PSMB11
ENSSSCG00000002039	0.250654	0.340939	0.234425	0.388088	-0.939325	5.9846e-05	-0.900324	0.000177997	MMP14
ENSSSCG00000002040	0.319058	0.102258	0.346769	0.0743101	0.798037	1.15716e-05	0.83411	6.05782e-06	MRPL52
ENSSSCG00000002041	-0.396611	0.334911	-0.460497	0.261202	-0.519787	0.203099	-0.503512	0.24817	SLC7A7
ENSSSCG00000002042	0.074107	0.647263	0.0800925	0.623361	0.327796	0.0140625	0.353736	0.00973688	OXA1L
ENSSSCG00000002045	-1.08993	0.137103	-1.47027	0.046244	-1.44622	0.0631655	-1.33889	0.101284	ENSSSCG00000002045
ENSSSCG00000002050	0.18594	0.236956	0.19044	0.230819	0.439083	0.00247555	0.432278	0.00393918	DAD1
ENSSSCG00000002051	1.04312	0.00501614	1.46958	3.26848e-05	1.5339	6.07856e-05	1.53925	8.03053e-05	ABHD4
ENSSSCG00000002052	0	#N/A	0	#N/A	0.915677	#N/A	0	#N/A	OR6J1
ENSSSCG00000002053	#N/A	#N/A	#N/A	#N/A	#N/A	#N/A	#N/A	#N/A	ENSSSCG00000002053
ENSSSCG00000002055	0	#N/A	0.720102	#N/A	0.915655	#N/A	0.951843	#N/A	ENSSSCG00000002055
ENSSSCG00000002056	#N/A	#N/A	#N/A	#N/A	#N/A	#N/A	#N/A	#N/A	TRAV41
ENSSSCG00000002062	#N/A	#N/A	#N/A	#N/A	#N/A	#N/A	#N/A	#N/A	ENSSSCG00000002062
ENSSSCG00000002071	#N/A	#N/A	#N/A	#N/A	#N/A	#N/A	#N/A	#N/A	ENSSSCG00000002071
ENSSSCG00000002077	0.555487	#N/A	0.720108	#N/A	0	#N/A	0.951849	#N/A	ENSSSCG00000002077
ENSSSCG00000002078	#N/A	#N/A	#N/A	#N/A	#N/A	#N/A	#N/A	#N/A	ENSSSCG00000002078
ENSSSCG00000002081	0	#N/A	0.72013	#N/A	0	#N/A	0	#N/A	ENSSSCG00000002081
ENSSSCG00000002084	1.43573	#N/A	-0.818706	#N/A	1.50859	#N/A	-0.0098812	#N/A	ENSSSCG00000002084
ENSSSCG00000002090	1.56505	#N/A	0	#N/A	0	#N/A	0.951843	#N/A	ENSSSCG00000002090
ENSSSCG00000002095	-0.983274	#N/A	-0.818653	#N/A	-1.0078	#N/A	-0.971616	#N/A	ENSSSCG00000002095
ENSSSCG00000002097	#N/A	#N/A	#N/A	#N/A	#N/A	#N/A	#N/A	#N/A	ENSSSCG00000002097
ENSSSCG00000002099	2.86767	0.204734	2.10364	0.400057	1.42337	0.581999	2.4421	0.320075	ENSSSCG00000002099
ENSSSCG00000002100	#N/A	#N/A	#N/A	#N/A	#N/A	#N/A	#N/A	#N/A	ENSSSCG00000002100
ENSSSCG00000002105	#N/A	#N/A	#N/A	#N/A	#N/A	#N/A	#N/A	#N/A	OR4E1
ENSSSCG00000002106	#N/A	#N/A	#N/A	#N/A	#N/A	#N/A	#N/A	#N/A	OR4E2
ENSSSCG00000002127	-0.0914568	0.542134	-0.187167	0.164049	-0.154687	0.270343	-0.143851	0.342593	CHD8
ENSSSCG00000002129	-3.38754	2.16084e-14	-3.14932	1.0398e-12	-3.49317	4.01315e-11	-3.52844	5.51689e-11	RPGRIP1
ENSSSCG00000002130	#N/A	#N/A	#N/A	#N/A	#N/A	#N/A	#N/A	#N/A	OR6S1
ENSSSCG00000002131	#N/A	#N/A	#N/A	#N/A	#N/A	#N/A	#N/A	#N/A	ENSSSCG00000002131
ENSSSCG00000002134	-1.27284	0.590111	-0.71058	0.778598	-0.225568	0.926098	0.901117	0.692347	RNASE10
ENSSSCG00000002135	0.0270746	0.977775	-0.486469	0.47419	0.335522	0.625233	-0.432168	0.559403	PNP
ENSSSCG00000002138	-0.0938328	0.667521	-0.00504007	0.984979	0.0104768	0.967052	0.237747	0.233664	OSGEP
ENSSSCG00000002140	-2.37164	6.51595e-05	-3.00636	5.68729e-07	-3.72054	1.05895e-07	-3.58194	3.44467e-07	ENSSSCG00000002140
ENSSSCG00000002142	0.359879	0.215284	0.129187	0.713543	-0.107591	0.75522	-0.12803	0.730883	TEP1
ENSSSCG00000002143	-0.0062421	0.986577	0.0205019	0.949234	0.106758	0.693227	0.159681	0.571869	PARP2
ENSSSCG00000002144	0.26269	0.132822	0.293225	0.091261	0.671988	2.91615e-05	0.511726	0.00270353	CCNB1IP1
ENSSSCG00000002145	-0.245221	0.557497	-0.19262	0.662446	-0.79063	0.0312789	-0.563232	0.159094	TTC5
ENSSSCG00000002148	#N/A	#N/A	#N/A	#N/A	#N/A	#N/A	#N/A	#N/A	OR11H4
ENSSSCG00000002170	#N/A	#N/A	#N/A	#N/A	#N/A	#N/A	#N/A	#N/A	ENSSSCG00000002170
ENSSSCG00000002175	#N/A	#N/A	#N/A	#N/A	#N/A	#N/A	#N/A	#N/A	ENSSSCG00000002175
ENSSSCG00000002187	#N/A	#N/A	#N/A	#N/A	#N/A	#N/A	#N/A	#N/A	ENSSSCG00000002187
ENSSSCG00000002188	#N/A	#N/A	#N/A	#N/A	#N/A	#N/A	#N/A	#N/A	ENSSSCG00000002188
ENSSSCG00000002190	#N/A	#N/A	#N/A	#N/A	#N/A	#N/A	#N/A	#N/A	ENSSSCG00000002190
ENSSSCG00000002191	#N/A	#N/A	#N/A	#N/A	#N/A	#N/A	#N/A	#N/A	ENSSSCG00000002191
ENSSSCG00000002202	#N/A	#N/A	#N/A	#N/A	#N/A	#N/A	#N/A	#N/A	ENSSSCG00000002202
ENSSSCG00000002218	#N/A	#N/A	#N/A	#N/A	#N/A	#N/A	#N/A	#N/A	ENSSSCG00000002218
ENSSSCG00000002235	-2.64249	4.79363e-23	-2.46246	5.24244e-20	-2.82048	8.10081e-21	-1.44381	3.9141e-06	LPCAT4
ENSSSCG00000002241	-3.16039	#N/A	-2.4187	#N/A	-1.34743	#N/A	0.265051	#N/A	NUTM1
ENSSSCG00000002243	-1.05971	1.01325e-10	-1.21059	1.25492e-13	-0.853767	3.56386e-06	-0.596299	0.00207434	SLC12A6
ENSSSCG00000002245	-0.386256	0.267754	-0.673497	0.037961	0.851227	0.00669239	0.63496	0.062047	KATNBL1
ENSSSCG00000002251	#N/A	#N/A	#N/A	#N/A	#N/A	#N/A	#N/A	#N/A	ENSSSCG00000002251
ENSSSCG00000002252	-0.154099	0.703192	-0.520078	0.118126	-0.668236	0.045755	-1.14156	0.000481653	ARRDC4
ENSSSCG00000002254	-1.65945	6.92502e-28	-1.58476	2.4633e-25	-1.50344	1.96365e-18	-1.74352	3.9433e-24	NR2F2
ENSSSCG00000002257	-6.39061	2.9353e-79	-6.71013	1.26372e-74	-5.94832	1.21965e-55	-5.86494	7.64386e-55	MCTP2
ENSSSCG00000002258	0.0466553	0.941598	0.230012	0.676989	-1.05215	0.0314348	-0.657489	0.212343	KLHL25
ENSSSCG00000002259	0.498212	0.0508009	0.490807	0.0566659	0.77146	0.00247646	0.47778	0.090604	ENSSSCG00000002259
ENSSSCG00000002260	0.371181	0.787081	0.447555	0.741814	1.18434	0.274617	1.21883	0.289239	ENSSSCG00000002260
ENSSSCG00000002261	-1.88816	#N/A	-1.72354	#N/A	-2.10505	#N/A	-3.03066	#N/A	ENSSSCG00000002261
ENSSSCG00000002262	-0.189478	#N/A	0.982489	#N/A	-0.155696	#N/A	-0.0378915	#N/A	SV2B
ENSSSCG00000002263	2.58853	2.25033e-34	2.81502	9.3856e-41	2.73769	2.73378e-31	2.73453	3.54881e-31	SLCO3A1
ENSSSCG00000002265	-0.431438	0.44563	-0.699972	0.193222	-0.900573	0.0947746	-1.08903	0.051972	FAM174B
ENSSSCG00000002266	0.30093	0.418384	0.422356	0.233875	0.149919	0.712563	0.132207	0.770496	CHD2
ENSSSCG00000002267	0.148605	0.690532	0.279961	0.412963	-1.43275	8.25064e-07	-0.593836	0.06863	RGMA
ENSSSCG00000002268	-0.380795	0.294523	-0.409824	0.266139	0.403117	0.251711	0.227499	0.583885	AKAP5
ENSSSCG00000002269	0.217154	0.454022	0.181734	0.551693	0.214386	0.465171	0.701947	0.00736262	MTHFD1
ENSSSCG00000002270	-2.75072	#N/A	-2.5861	#N/A	-2.77524	#N/A	-2.73905	#N/A	ENSSSCG00000002270
ENSSSCG00000002274	0.632049	0.2757	1.11889	0.0338357	0.671137	0.254281	0.427891	0.527048	HSPA2
ENSSSCG00000002275	-0.80755	0.00761749	-0.505502	0.12222	-0.694828	0.0342371	-0.78924	0.0195427	PPP1R36
ENSSSCG00000002276	0.269192	0.348657	0.267823	0.36144	-1.04466	4.54134e-05	-0.518578	0.0686576	PLEKHG3
ENSSSCG00000002277	0.0173659	0.95921	0.282078	0.242604	0.124701	0.642722	-0.173456	0.538674	SPTB
ENSSSCG00000002279	3.08416	0.210938	0.335447	0.927711	2.21468	0.39501	-0.971676	0.783958	GPX2
ENSSSCG00000002280	-1.22509	0.338513	-0.899206	0.506769	-1.23408	0.351825	-0.905678	0.534102	RAB15
ENSSSCG00000002281	0.163926	0.402289	0.366344	0.0319749	-0.0821189	0.704928	0.0249756	0.924443	CHURC1-FNTB
ENSSSCG00000002283	-1.3698	5.58291e-20	-1.30321	5.94667e-18	-1.41812	7.90544e-17	-1.20574	1.60736e-12	FUT8
ENSSSCG00000002284	#N/A	#N/A	#N/A	#N/A	#N/A	#N/A	#N/A	#N/A	ENSSSCG00000002284
ENSSSCG00000002285	0.370163	0.00351027	0.393417	0.00182805	0.737931	5.18778e-09	0.661809	2.90347e-07	GPHN
ENSSSCG00000002286	0	#N/A	0	#N/A	3.23696	#N/A	2.86559	#N/A	FAM71D
ENSSSCG00000002287	-0.258048	0.271711	-0.35434	0.11554	-0.353205	0.127572	-0.265932	0.298125	MPP5
ENSSSCG00000002290	0.141191	0.890104	-0.309549	0.755722	-0.283474	0.765865	-0.0350783	0.978065	PLEK2
ENSSSCG00000002292	0.206598	0.489606	-0.673183	0.00799827	-1.28846	1.16624e-06	-1.11706	3.56939e-05	PLEKHH1
ENSSSCG00000002294	4.14646	3.19705e-19	3.64734	6.6715e-15	4.41285	5.00227e-18	3.75884	3.71609e-13	ARG2
ENSSSCG00000002295	0.356674	0.0258014	0.367272	0.0218471	0.720565	4.71251e-06	0.678638	2.54572e-05	VTI1B
ENSSSCG00000002296	0.715321	0.125386	0.0733869	0.90962	1.92024	1.1014e-05	1.52999	0.000795613	RDH11
ENSSSCG00000002297	-0.381571	0.897657	0.412922	0.887962	-0.673647	0.813769	1.03696	#N/A	RDH12
ENSSSCG00000002298	0.123486	0.616411	-0.31882	0.140509	0.114219	0.638657	0.0200275	0.95002	ZFYVE26
ENSSSCG00000002305	-0.103579	0.788504	-0.0626386	0.87769	-0.57631	0.062365	-0.20459	0.588318	EXD2
ENSSSCG00000002306	0.451955	0.10418	0.287239	0.350861	-0.552065	0.0585304	-0.688448	0.0206794	GALNT16
ENSSSCG00000002307	-0.0226417	0.893067	-0.0229121	0.894385	0.0935871	0.510777	-0.160662	0.261498	ERH
ENSSSCG00000002309	3.19506	0.101238	1.26417	0.622314	1.87404	0.387965	0.890501	0.754726	PLEKHD1
ENSSSCG00000002310	#N/A	#N/A	#N/A	#N/A	#N/A	#N/A	#N/A	#N/A	CCDC177
ENSSSCG00000002311	0.287731	0.0713753	0.482599	0.0010288	0.222702	0.196113	-0.0255842	0.914406	SUSD6
ENSSSCG00000002313	0	#N/A	0	#N/A	3.25206	#N/A	0	#N/A	SLC10A1
ENSSSCG00000002314	-1.51742	1.14095e-09	-1.79721	4.82864e-13	-1.82077	6.01958e-11	-1.06854	0.000200523	SMOC1
ENSSSCG00000002315	0.0065693	#N/A	-1.03724	#N/A	0.144426	#N/A	1.44237	#N/A	SLC8A3
ENSSSCG00000002316	0.373762	0.126654	0.405141	0.0975856	0.916903	4.19484e-05	0.704229	0.00311022	COX16
ENSSSCG00000002317	0.102903	0.95519	0.587774	0.699136	0.55548	0.698514	-0.286855	0.875702	ENSSSCG00000002317
ENSSSCG00000002321	#N/A	#N/A	#N/A	#N/A	#N/A	#N/A	#N/A	#N/A	ENSSSCG00000002321
ENSSSCG00000002322	#N/A	#N/A	#N/A	#N/A	#N/A	#N/A	#N/A	#N/A	ADAM21
ENSSSCG00000002326	#N/A	#N/A	#N/A	#N/A	#N/A	#N/A	#N/A	#N/A	ENSSSCG00000002326
ENSSSCG00000002329	2.76401	0.0994813	1.75531	0.360663	1.82247	0.310593	1.31558	0.531441	MAP3K9
ENSSSCG00000002330	0.0787927	0.741305	0.138493	0.529915	0.690185	0.000127109	0.339465	0.0953963	PCNX1
ENSSSCG00000002332	-0.24741	0.124495	-0.296368	0.0611385	-0.655996	2.49846e-05	-0.454209	0.00558672	SIPA1L1
ENSSSCG00000002333	-1.41316	3.80273e-10	-1.45774	1.64803e-10	-1.21292	1.58468e-06	-1.13817	9.75133e-06	DPF3
ENSSSCG00000002337	-0.215616	0.206677	-0.0884057	0.662252	-0.101907	0.593576	0.146795	0.455335	ZFYVE1
ENSSSCG00000002340	-0.268494	0.112271	-0.131814	0.496767	0.436522	0.00793916	0.198336	0.303308	PSEN1
ENSSSCG00000002341	0.0670133	0.828756	0.470641	0.0371983	-0.0484975	0.872218	0.154073	0.60308	PAPLN
ENSSSCG00000002344	-0.336863	0.298096	-0.166257	0.654457	-0.851631	0.00476818	-0.60868	0.060843	RIOX1
ENSSSCG00000002346	-1.23236	0.00438258	-0.814249	0.0768881	-0.700569	0.148162	-0.65795	0.20397	PNMA1
ENSSSCG00000002348	-0.675636	0.0936297	-0.670389	0.101582	-1.19632	0.00348251	-0.932787	0.0301083	ENSSSCG00000002348
ENSSSCG00000002349	-0.126761	0.665762	0.0116866	0.973573	-0.270844	0.304446	-0.192065	0.51965	ACOT4
ENSSSCG00000002350	0.332756	0.143304	0.36728	0.104071	-0.321049	0.183436	-0.272086	0.298919	ELMSAN1
ENSSSCG00000002351	0.162615	0.320383	0.127	0.466806	0.541537	0.000190343	0.37105	0.0176058	ENSSSCG00000002351
ENSSSCG00000002352	0.0664609	0.737207	0.224255	0.168415	0.403865	0.00791674	0.346029	0.0321357	ZNF410
ENSSSCG00000002353	0.142363	0.742821	0.0780797	0.867335	0.334846	0.372495	0.600558	0.0992166	FAM161B
ENSSSCG00000002354	0.132714	0.172518	0.127844	0.199107	0.185751	0.0530948	0.040085	0.752784	COQ6
ENSSSCG00000002355	-0.219513	0.190859	-0.293137	0.0708876	0.168785	0.33602	0.15837	0.406131	ENTPD5
ENSSSCG00000002356	-1.30321	#N/A	-1.52708	#N/A	-2.46877	#N/A	-2.43258	#N/A	BBOF1
ENSSSCG00000002357	0.347375	0.0407041	0.470507	0.00370672	0.88057	8.34898e-08	0.632353	0.000240125	ALDH6A1
ENSSSCG00000002361	0.555501	#N/A	0.720122	#N/A	0	#N/A	0	#N/A	VRTN
ENSSSCG00000002363	#N/A	#N/A	#N/A	#N/A	#N/A	#N/A	#N/A	#N/A	VSX2
ENSSSCG00000002366	-0.478623	0.0015518	-0.445795	0.00367823	-0.570866	0.000369785	-0.387089	0.0245836	NPC2
ENSSSCG00000002367	0.119384	0.605081	0.158066	0.48136	0.48713	0.00922399	0.50215	0.00923141	ISCA2
ENSSSCG00000002368	-1.85854	1.11962e-07	-2.42312	1.58858e-12	-2.73121	8.05288e-13	-3.51871	3.79279e-20	LTBP2
ENSSSCG00000002370	0.137885	0.526589	-0.00333348	0.990446	-0.121991	0.5816	-0.235537	0.283262	AREL1
ENSSSCG00000002372	0.034867	0.831041	-0.0874401	0.550561	0.0374942	0.808237	0.130928	0.364287	YLPM1
ENSSSCG00000002373	#N/A	#N/A	#N/A	#N/A	#N/A	#N/A	#N/A	#N/A	PROX2
ENSSSCG00000002374	0.41152	0.00151276	0.402884	0.00197574	0.609103	6.18183e-06	0.450879	0.00146497	DLST
ENSSSCG00000002375	0.758191	0.0374425	1.00497	0.00396268	1.46615	3.4157e-05	1.28247	0.000485114	RPS6KL1
ENSSSCG00000002376	0.499869	0.344563	0.617678	0.232942	0.458159	0.394679	1.09926	0.0229786	PGF
ENSSSCG00000002377	-0.329022	0.0668627	-0.214231	0.275759	-0.144852	0.483639	0.114941	0.615118	EIF2B2
ENSSSCG00000002378	-0.604906	0.00139542	-0.539897	0.00524235	-0.521962	0.0114728	-0.150328	0.558684	MLH3
ENSSSCG00000002379	-1.03279	0.000134964	-0.866111	0.0018168	-0.186586	0.578375	-0.356243	0.290457	ENSSSCG00000002379
ENSSSCG00000002380	-1.40682	0.258362	-1.80328	0.159929	-3.109	0.0509347	-0.553605	0.70805	ZC2HC1C
ENSSSCG00000002381	0.0587732	0.748107	-0.0245273	0.902182	0.522687	0.00014488	0.0857664	0.642894	NEK9
ENSSSCG00000002383	3.68179	0.0305022	0.0993631	0.969119	1.52609	0.446085	0.155296	0.955533	FOS
ENSSSCG00000002385	0.00581653	0.994527	-0.543004	0.270135	-0.621954	0.204068	-1.46254	0.00154339	TGFB3
ENSSSCG00000002386	0.665307	0.0379943	0.76386	0.0152997	0.894815	0.00590964	1.0303	0.00175038	IFT43
ENSSSCG00000002387	-0.171033	0.344798	-0.300196	0.0727723	0.0179413	0.935076	-0.0688887	0.758187	GPATCH2L
ENSSSCG00000002388	0.957481	0.0125478	0.541111	0.20555	1.06839	0.00783277	0.526018	0.257118	ESRRB
ENSSSCG00000002389	-0.121468	0.843202	-0.154664	0.800395	-1.70503	0.000152309	-1.24668	0.00887449	VASH1
ENSSSCG00000002390	-0.817782	0.000865947	-0.661645	0.0091806	-1.14951	1.41249e-05	-0.887486	0.00114928	ANGEL1
ENSSSCG00000002391	1.13257	#N/A	0	#N/A	0	#N/A	0	#N/A	LRRC74A
ENSSSCG00000002392	0.727955	0.0237258	0.596947	0.0744865	0.374105	0.309822	-0.2886	0.485558	IRF2BPL
ENSSSCG00000002396	0.236345	0.139976	0.513088	0.000277474	0.545139	0.000294688	0.613673	5.5744e-05	GSTZ1
ENSSSCG00000002397	-0.0495561	0.851497	-0.242297	0.266936	-0.692956	0.000650558	-0.306197	0.177301	POMT2
ENSSSCG00000002398	-1.26177	0.614811	0.525499	0.83544	0.816993	0.716007	-0.0413996	0.990957	TMEM63C
ENSSSCG00000002399	-2.23427	#N/A	-2.64672	#N/A	-2.45116	#N/A	-2.41497	#N/A	NGB
ENSSSCG00000002400	-2.7209	0.137103	-1.78316	0.327408	-1.35586	0.460896	-3.44693	0.106756	SAMD15
ENSSSCG00000002403	-0.224345	0.435577	-0.0808997	0.812877	-0.183702	0.536529	0.311608	0.290563	VIPAS39
ENSSSCG00000002404	0.22959	0.490317	0.125167	0.738727	0.695643	0.0165668	0.185478	0.618686	SPTLC2
ENSSSCG00000002405	0.703173	#N/A	0.335459	#N/A	-1.00785	#N/A	-0.971661	#N/A	ENSSSCG00000002405
ENSSSCG00000002406	0.599029	1.42706e-05	0.521818	0.000214907	0.855454	5.27269e-09	0.653446	1.68707e-05	AHSA1
ENSSSCG00000002408	0.75629	0.155113	0.457482	0.454095	0.626153	0.261142	0.431311	0.503684	ADCK1
ENSSSCG00000002409	#N/A	#N/A	#N/A	#N/A	#N/A	#N/A	#N/A	#N/A	ENSSSCG00000002409
ENSSSCG00000002410	-0.294504	0.612174	-0.297685	0.616109	0.263998	0.636731	0.271806	0.657447	CEP128
ENSSSCG00000002411	-0.251229	0.206439	-0.28082	0.155643	0.32375	0.0971039	0.107455	0.662101	GTF2A1
ENSSSCG00000002412	-1.29263	0.0252134	-1.20376	0.0409574	-2.10711	0.000765083	-1.74312	0.00643398	STON2
ENSSSCG00000002414	-0.0527478	0.810078	-0.0965255	0.638591	0.267742	0.125163	-0.0381763	0.872676	SEL1L
ENSSSCG00000002423	-0.234462	#N/A	-1.71382	#N/A	-1.90297	#N/A	-1.86678	#N/A	KCNK10
ENSSSCG00000002424	-1.01604	2.40642e-05	-0.908455	0.000214869	-0.990992	0.000188175	-0.652994	0.0192786	SPATA7
ENSSSCG00000002425	0.796647	2.76643e-06	0.697611	5.68397e-05	0.622394	0.0010054	0.475033	0.0186015	PTPN21
ENSSSCG00000002426	0.0363838	0.838264	-0.111947	0.471431	0.17093	0.234536	0.179519	0.23657	ZC3H14
ENSSSCG00000002427	0.496834	0.444608	0.569171	0.378561	0.330979	0.628772	-0.795548	0.247279	EML5
ENSSSCG00000002428	-0.971096	0.00796952	-0.798425	0.0352452	-1.02328	0.00885027	-1.03455	0.0105037	TTC8
ENSSSCG00000002429	0.382164	0.00213516	0.519533	1.32541e-05	0.759668	1.65615e-09	0.676873	1.36297e-07	FOXN3
ENSSSCG00000002430	1.5658	2.07783e-07	1.79294	1.46291e-09	1.24869	0.000174007	1.88306	4.52496e-09	EFCAB11
ENSSSCG00000002431	0.261624	0.659364	0.088466	0.896847	-0.669598	0.219323	0.0739064	0.918292	TDP1
ENSSSCG00000002432	-0.0166786	0.994637	-0.861759	0.615059	-1.29152	0.438887	-0.125987	0.951922	KCNK13
ENSSSCG00000002433	-0.0207777	0.884799	-0.0242614	0.866025	0.596495	7.92847e-10	0.67046	4.22844e-12	PSMC1
ENSSSCG00000002434	-0.225254	0.39492	-0.234378	0.383879	0.00142806	0.998077	0.291648	0.283449	NRDE2
ENSSSCG00000002436	0.120694	0.610409	0.228021	0.287402	0.532542	0.00629037	0.32177	0.139552	TTC7B
ENSSSCG00000002438	-0.571904	0.646816	-0.945397	0.437908	-1.29819	0.283894	-0.619629	0.646214	ENSSSCG00000002438
ENSSSCG00000002440	0.614146	0.00961439	0.833319	0.000232362	-0.430983	0.112418	-0.0709653	0.846434	ENSSSCG00000002440
ENSSSCG00000002441	0.182101	0.265181	0.0814468	0.670303	0.488897	0.00102263	0.146122	0.431214	PPP4R3A
ENSSSCG00000002442	0.555515	#N/A	1.8046	#N/A	1.76154	#N/A	0.951883	#N/A	CATSPERB
ENSSSCG00000002443	-1.51522	0.00665478	-1.9442	0.000606913	-1.26171	0.037242	-1.3439	0.0332531	TC2N
ENSSSCG00000002444	-0.821402	1.98495e-08	-0.741715	5.58639e-07	-1.06901	1.97987e-11	-0.944998	5.13511e-09	FBLN5
ENSSSCG00000002445	-0.115117	0.420225	-0.162966	0.234974	0.179509	0.183472	0.124265	0.415591	TRIP11
ENSSSCG00000002446	-0.557237	0.00289358	-0.438313	0.0246144	-0.52808	0.0088229	-0.668323	0.00101593	ENSSSCG00000002446
ENSSSCG00000002447	0.244055	0.088203	0.109698	0.513044	0.698986	1.81651e-07	0.513314	0.000264541	CPSF2
ENSSSCG00000002449	0.0906384	0.673745	0.186309	0.337356	1.67702	6.14165e-26	1.42097	1.1242e-18	ENSSSCG00000002449
ENSSSCG00000002450	0.189829	0.86728	-0.877886	0.373041	-1.14255	0.240433	-0.630601	0.566637	SLC24A4
ENSSSCG00000002451	0.777253	1.34356e-05	0.817234	4.41328e-06	0.403853	0.0524741	0.606938	0.00296618	RIN3
ENSSSCG00000002452	0.427987	0.165324	0.287578	0.392542	0.604114	0.0482943	0.0609159	0.888146	LGMN
ENSSSCG00000002455	-0.356182	0.0344902	-0.302218	0.0854829	-0.27321	0.134668	-0.189081	0.354483	GOLGA5
ENSSSCG00000002456	-5.66444	9.20385e-37	-6.56165	2.3129e-43	-6.68745	7.49111e-34	-6.27674	7.98457e-32	CHGA
ENSSSCG00000002457	0.187171	0.542475	0.145561	0.654797	-0.37737	0.182515	0.0574302	0.879459	ITPK1
ENSSSCG00000002458	0.729607	0.0084207	0.699012	0.0127778	0.782297	0.0069765	0.31659	0.36718	TMEM251
ENSSSCG00000002459	-0.00928528	0.967839	0.103682	0.565144	0.593664	1.7211e-05	0.636263	5.14106e-06	GON7
ENSSSCG00000002460	-0.158325	0.449049	-0.165793	0.434822	-0.32844	0.0901875	-0.31654	0.123249	UBR7
ENSSSCG00000002461	-0.42506	0.0189202	-0.62342	0.000322239	-0.122065	0.578301	-0.351029	0.0878205	BTBD7
ENSSSCG00000002462	0.555501	#N/A	0.720122	#N/A	0	#N/A	0	#N/A	COX8C
ENSSSCG00000002464	-2.18495	0.00015606	-2.59558	1.2453e-05	-2.16114	0.000725295	-1.10446	0.0998923	PRIMA1
ENSSSCG00000002467	1.43669	1.71409e-11	1.55462	2.32314e-13	1.29386	6.01775e-08	0.968396	9.71788e-05	ASB2
ENSSSCG00000002469	-0.269528	0.450411	-0.558648	0.0826326	-0.714085	0.0289416	-0.882839	0.00807955	OTUB2
ENSSSCG00000002470	-0.0461389	0.832409	-0.16059	0.383223	-0.012965	0.953308	0.169472	0.382806	DDX24
ENSSSCG00000002472	0.283138	0.630371	0.118763	0.857918	-0.581381	0.27593	-0.598987	0.290407	IFI27L2
ENSSSCG00000002474	-2.15879	#N/A	-1.4171	#N/A	0.0671422	#N/A	-2.14713	#N/A	PPP4R4
ENSSSCG00000002475	0.555499	#N/A	1.2972	#N/A	1.92942	#N/A	0.951866	#N/A	SERPINA6
ENSSSCG00000002476	-0.983356	0.907913	-0.818735	0.925807	4.62538	0.507489	-0.971698	0.915105	SERPINA1
ENSSSCG00000002478	0.555509	#N/A	0	#N/A	0	#N/A	0	#N/A	SERPINA12
ENSSSCG00000002479	#N/A	#N/A	#N/A	#N/A	#N/A	#N/A	#N/A	#N/A	SERPINA11
ENSSSCG00000002481	2.5341	#N/A	0.72012	#N/A	2.93584	#N/A	0	#N/A	SERPINA5
ENSSSCG00000002483	0	1	0	1	6.5529	0.325488	0	1	ENSSSCG00000002483
ENSSSCG00000002486	0	#N/A	0	#N/A	4.11446	#N/A	0	#N/A	ENSSSCG00000002486
ENSSSCG00000002487	0	1	0	1	5.52807	0.417126	0	1	SERPINA3-2
ENSSSCG00000002490	0.170833	#N/A	-0.818696	#N/A	-0.046062	#N/A	-0.00987296	#N/A	GSC
ENSSSCG00000002494	-1.43743	0.0749298	-1.25285	0.132423	0.248039	0.790213	-0.125573	0.909585	CLMN
ENSSSCG00000002495	-0.895623	0.000108271	-0.808136	0.00059203	-0.621679	0.0163113	-0.612119	0.0228954	SYNE3
ENSSSCG00000002496	0.221061	0.251012	0.288903	0.119435	-0.0867457	0.694426	0.0317137	0.905716	GLRX5
ENSSSCG00000002497	#N/A	#N/A	#N/A	#N/A	#N/A	#N/A	#N/A	#N/A	TCL1B
ENSSSCG00000002498	#N/A	#N/A	#N/A	#N/A	#N/A	#N/A	#N/A	#N/A	TCL1A
ENSSSCG00000002501	0.123604	0.975601	-3.35162	0.24422	-2.76752	0.350295	-4.65874	0.125567	BDKRB1
ENSSSCG00000002502	-0.073703	0.733416	-0.215495	0.240409	0.279447	0.114763	0.351835	0.0507467	ATG2B
ENSSSCG00000002504	-0.459763	0.695055	0.334028	0.782039	0.503171	0.634665	1.26463	0.194287	AK7
ENSSSCG00000002505	0.515202	0.0478279	0.43358	0.108934	0.992565	0.00010603	0.323549	0.293972	ENSSSCG00000002505
ENSSSCG00000002506	-1.0401	1.75653e-05	-0.791792	0.00153552	-1.03693	0.00011164	-0.636426	0.0236909	VRK1
ENSSSCG00000002507	0.451396	0.768188	0.117856	0.946744	-2.23263	0.190318	-3.07998	0.102157	BCL11B
ENSSSCG00000002508	0.0434262	0.789891	0.11181	0.432268	0.0724528	0.623062	-0.00990928	0.960111	SETD3
ENSSSCG00000002509	0.533185	0.00045766	0.453655	0.00397476	0.711534	6.54075e-06	0.562694	0.00069694	CCNK
ENSSSCG00000002510	-0.675014	0.390126	-0.829675	0.286183	-0.669018	0.403011	-0.591609	0.500527	CYP46A1
ENSSSCG00000002512	-1.87349	0.0169237	-1.81076	0.0237126	-0.877578	0.299246	-1.12113	0.208244	DEGS2
ENSSSCG00000002515	0.69031	0.472898	1.54932	0.0581856	1.9662	0.0130416	1.12177	0.226717	SLC25A47
ENSSSCG00000002516	0.480207	0.0619713	0.73566	0.00225244	0.507913	0.0580902	0.0894784	0.806171	WARS
ENSSSCG00000002517	0.264425	0.272447	0.465834	0.0335863	0.143447	0.588723	0.378335	0.12256	WDR25
ENSSSCG00000002520	0.181103	0.444958	0.514871	0.00947727	-0.260786	0.256087	0.145589	0.586377	SLC25A29
ENSSSCG00000002523	#N/A	#N/A	#N/A	#N/A	#N/A	#N/A	#N/A	#N/A	CDC42BPB
ENSSSCG00000002524	#N/A	#N/A	#N/A	#N/A	#N/A	#N/A	#N/A	#N/A	AMN
ENSSSCG00000002525	#N/A	#N/A	#N/A	#N/A	#N/A	#N/A	#N/A	#N/A	TRAF3
ENSSSCG00000002526	#N/A	#N/A	#N/A	#N/A	#N/A	#N/A	#N/A	#N/A	RCOR1
ENSSSCG00000002528	#N/A	#N/A	#N/A	#N/A	#N/A	#N/A	#N/A	#N/A	TECPR2
ENSSSCG00000002529	#N/A	#N/A	#N/A	#N/A	#N/A	#N/A	#N/A	#N/A	ENSSSCG00000002529
ENSSSCG00000002530	#N/A	#N/A	#N/A	#N/A	#N/A	#N/A	#N/A	#N/A	CINP
ENSSSCG00000002531	#N/A	#N/A	#N/A	#N/A	#N/A	#N/A	#N/A	#N/A	MOK
ENSSSCG00000002532	#N/A	#N/A	#N/A	#N/A	#N/A	#N/A	#N/A	#N/A	ENSSSCG00000002532
ENSSSCG00000002533	#N/A	#N/A	#N/A	#N/A	#N/A	#N/A	#N/A	#N/A	WDR20
ENSSSCG00000002535	#N/A	#N/A	#N/A	#N/A	#N/A	#N/A	#N/A	#N/A	HSP90AA1
ENSSSCG00000002536	#N/A	#N/A	#N/A	#N/A	#N/A	#N/A	#N/A	#N/A	ENSSSCG00000002536
ENSSSCG00000002540	#N/A	#N/A	#N/A	#N/A	#N/A	#N/A	#N/A	#N/A	PPP2R5C
ENSSSCG00000002541	#N/A	#N/A	#N/A	#N/A	#N/A	#N/A	#N/A	#N/A	ENSSSCG00000002541
ENSSSCG00000002544	#N/A	#N/A	#N/A	#N/A	#N/A	#N/A	#N/A	#N/A	PPP1R13B
ENSSSCG00000002546	#N/A	#N/A	#N/A	#N/A	#N/A	#N/A	#N/A	#N/A	XRCC3
ENSSSCG00000002547	#N/A	#N/A	#N/A	#N/A	#N/A	#N/A	#N/A	#N/A	ENSSSCG00000002547
ENSSSCG00000002550	#N/A	#N/A	#N/A	#N/A	#N/A	#N/A	#N/A	#N/A	ENSSSCG00000002550
ENSSSCG00000002552	#N/A	#N/A	#N/A	#N/A	#N/A	#N/A	#N/A	#N/A	TDRD9
ENSSSCG00000002554	#N/A	#N/A	#N/A	#N/A	#N/A	#N/A	#N/A	#N/A	PLD4
ENSSSCG00000002555	#N/A	#N/A	#N/A	#N/A	#N/A	#N/A	#N/A	#N/A	JAG2
ENSSSCG00000002557	#N/A	#N/A	#N/A	#N/A	#N/A	#N/A	#N/A	#N/A	NUDT14
ENSSSCG00000002558	#N/A	#N/A	#N/A	#N/A	#N/A	#N/A	#N/A	#N/A	CEP170B
ENSSSCG00000002559	#N/A	#N/A	#N/A	#N/A	#N/A	#N/A	#N/A	#N/A	CDCA4
ENSSSCG00000002573	-1.91074	#N/A	-1.74612	#N/A	-1.93527	#N/A	-1.89908	#N/A	ENSSSCG00000002573
ENSSSCG00000002579	#N/A	#N/A	#N/A	#N/A	#N/A	#N/A	#N/A	#N/A	ENSSSCG00000002579
ENSSSCG00000002581	#N/A	#N/A	#N/A	#N/A	#N/A	#N/A	#N/A	#N/A	ENSSSCG00000002581
ENSSSCG00000002585	#N/A	#N/A	#N/A	#N/A	#N/A	#N/A	#N/A	#N/A	ENSSSCG00000002585
ENSSSCG00000002589	#N/A	#N/A	#N/A	#N/A	#N/A	#N/A	#N/A	#N/A	ENSSSCG00000002589
ENSSSCG00000002594	#N/A	#N/A	#N/A	#N/A	#N/A	#N/A	#N/A	#N/A	OR4K5
ENSSSCG00000002600	0.555504	#N/A	1.8707	#N/A	2.32265	#N/A	0	#N/A	ENSSSCG00000002600
ENSSSCG00000002601	#N/A	#N/A	#N/A	#N/A	#N/A	#N/A	#N/A	#N/A	ENSSSCG00000002601
ENSSSCG00000002607	#N/A	#N/A	#N/A	#N/A	#N/A	#N/A	#N/A	#N/A	ENSSSCG00000002607
ENSSSCG00000002608	#N/A	#N/A	#N/A	#N/A	#N/A	#N/A	#N/A	#N/A	ENSSSCG00000002608
ENSSSCG00000002610	#N/A	#N/A	#N/A	#N/A	#N/A	#N/A	#N/A	#N/A	ENSSSCG00000002610
ENSSSCG00000002613	#N/A	#N/A	#N/A	#N/A	#N/A	#N/A	#N/A	#N/A	ENSSSCG00000002613
ENSSSCG00000002618	#N/A	#N/A	#N/A	#N/A	#N/A	#N/A	#N/A	#N/A	ENSSSCG00000002618
ENSSSCG00000002620	-1.21446	0.000464964	-0.715468	0.0568751	-2.11553	2.01514e-08	-0.280092	0.554507	EFHC1
ENSSSCG00000002622	-0.831414	0.00418878	-0.574581	0.0622075	-0.945923	0.0022227	-0.810694	0.012249	TMEM14A
ENSSSCG00000002623	2.09909	#N/A	0	#N/A	2.52245	#N/A	0.951839	#N/A	GSTA1
ENSSSCG00000002625	#N/A	#N/A	#N/A	#N/A	#N/A	#N/A	#N/A	#N/A	ENSSSCG00000002625
ENSSSCG00000002627	-2.52533	3.31975e-26	-2.15289	1.90708e-19	-1.36394	3.44062e-07	-2.24196	1.39168e-16	GSTA4
ENSSSCG00000002628	-0.522294	0.0827241	-0.992906	0.000543071	-1.18796	0.000141919	-0.645707	0.048362	ICK
ENSSSCG00000002629	-0.568529	0.00211126	-0.617065	0.000771347	-0.879543	5.27856e-06	-0.622915	0.00214225	FBXO9
ENSSSCG00000002632	0.49446	0.65676	0.82823	0.421342	1.36292	0.134108	0.458345	0.702149	SLC28A1
ENSSSCG00000002633	-0.395238	0.314726	-0.401116	0.314346	-1.27263	0.000395753	-0.632719	0.113437	GAS8
ENSSSCG00000002635	1.30241	0.00016642	1.35298	8.56568e-05	0.273809	0.542528	0.880568	0.0292735	SPIRE2
ENSSSCG00000002637	-1.91022	#N/A	-1.7456	#N/A	-0.972961	#N/A	-0.936772	#N/A	ENSSSCG00000002637
ENSSSCG00000002639	0.649069	0.0342543	0.44858	0.176862	0.452246	0.180347	0.0436734	0.926856	TUBB3
ENSSSCG00000002640	0.0520401	0.778103	-0.00477415	0.981819	-0.227541	0.128712	-0.290812	0.0564785	DEF8
ENSSSCG00000002642	-0.151476	0.93613	0.597425	0.716898	-0.756219	0.645525	0.762441	0.645768	CDH15
ENSSSCG00000002645	-0.435069	0.0739055	-0.267889	0.318415	-1.56677	2.7161e-11	-0.794745	0.0013382	GALNS
ENSSSCG00000002646	0.403014	0.00205664	0.378478	0.00430111	0.356042	0.011986	0.411551	0.00421237	TRAPPC2L
ENSSSCG00000002648	0.665371	0.0153298	0.78339	0.00347731	0.018918	0.963437	0.3414	0.311309	CBFA2T3
ENSSSCG00000002650	0.79536	0.000314974	0.538652	0.0233898	0.410413	0.109174	0.416042	0.123205	APRT
ENSSSCG00000002651	1.15881	0.132323	0.556184	0.539519	-1.38956	0.121126	-0.846233	0.385536	CDT1
ENSSSCG00000002652	0.230204	0.251032	0.159297	0.466268	-0.36476	0.0639854	-0.378985	0.0647522	KLHDC4
ENSSSCG00000002653	2.46576	#N/A	0	#N/A	2.69752	#N/A	2.91045	#N/A	JPH3
ENSSSCG00000002654	0.325539	0.0573008	0.34456	0.0437953	0.198626	0.297913	0.229863	0.248236	ENSSSCG00000002654
ENSSSCG00000002655	-0.0372354	0.843704	0.0807952	0.643414	0.579717	1.75038e-05	0.415564	0.00370624	MAP1LC3B
ENSSSCG00000002656	0.0469828	0.786889	0.122713	0.41561	-0.253667	0.0656312	-0.18198	0.230378	ZCCHC14
ENSSSCG00000002657	0.0351981	0.987988	-0.418859	0.83195	-0.817969	0.650783	-0.793295	0.691255	ENSSSCG00000002657
ENSSSCG00000002658	-0.766861	0.633631	-2.18029	0.17239	-3.52184	0.0577409	-2.02845	0.247872	FOXL1
ENSSSCG00000002660	0.310223	0.276079	0.507719	0.0536414	0.0475723	0.891771	-0.213827	0.522465	MTHFSD
ENSSSCG00000002662	-0.495097	0.66305	-0.56024	0.626612	-0.646604	0.556566	0.303842	0.808692	C16orf74
ENSSSCG00000002664	0.640975	2.21996e-05	0.689699	4.34242e-06	0.522974	0.00172099	0.483913	0.00537752	GSE1
ENSSSCG00000002666	-0.247625	0.0685666	-0.347197	0.00762938	-0.493656	0.000234012	-0.553632	4.88084e-05	KIAA0513
ENSSSCG00000002667	0.143235	0.361747	0.165339	0.28975	-0.558753	7.49357e-05	-0.290577	0.061676	ZDHHC7
ENSSSCG00000002668	#N/A	#N/A	#N/A	#N/A	#N/A	#N/A	#N/A	#N/A	FAM92B
ENSSSCG00000002669	-1.06586	5.97308e-05	-1.25424	1.48735e-06	-1.47674	1.78218e-07	-1.56109	4.47454e-08	CRISPLD2
ENSSSCG00000002670	0.221332	0.262556	0.205331	0.312802	0.649112	0.00027836	0.221962	0.302887	USP10
ENSSSCG00000002671	2.01522	#N/A	1.2972	#N/A	0	#N/A	2.36906	#N/A	ATP2C2
ENSSSCG00000002672	-0.346993	0.375076	-0.225767	0.600948	-0.611739	0.101472	-0.405112	0.332786	TLDC1
ENSSSCG00000002675	-3.43539	0.0145371	-2.49471	0.0695115	-2.75736	0.0610374	-2.4768	0.104725	DNAAF1
ENSSSCG00000002680	-0.173424	0.555149	0.190141	0.513126	-0.836088	0.000769477	-0.691575	0.00793881	TAF1C
ENSSSCG00000002681	-0.454677	0.00292463	-0.133881	0.479729	-0.397203	0.0166133	-0.46232	0.0063768	HSDL1
ENSSSCG00000002682	-0.583125	8.70398e-09	-0.458365	1.12763e-05	-0.671771	1.64788e-09	-0.65991	4.54474e-09	MBTPS1
ENSSSCG00000002684	-0.512059	0.000101172	-0.309466	0.0301443	-0.0546919	0.76579	-0.0736763	0.705449	CDH13
ENSSSCG00000002688	-0.507588	0.177209	-0.680102	0.0603511	-0.499747	0.199633	-1.21971	0.00106418	PLCG2
ENSSSCG00000002689	0.122279	0.632347	0.220804	0.347041	0.274077	0.228013	0.207247	0.415086	CMIP
ENSSSCG00000002690	0.0432853	0.944554	-0.206376	0.711734	0.54859	0.225284	-0.322021	0.564104	GAN
ENSSSCG00000002696	-2.57899	0.151412	-6.14308	0.00110666	-1.4997	0.445022	-2.4615	0.217183	VAT1L
ENSSSCG00000002697	0.367182	0.0705407	0.532966	0.00541082	0.217895	0.337321	0.41995	0.0535402	NUDT7
ENSSSCG00000002700	1.39382	0.434093	1.62789	0.354263	2.38524	0.128622	0.85789	0.681258	SYCE1L
ENSSSCG00000002701	0.2789	0.199131	0.237897	0.29475	0.0951593	0.70841	0.260957	0.276111	MON1B
ENSSSCG00000002703	0.102928	0.466821	0.132729	0.337822	0.234461	0.0676645	0.0849739	0.593744	ENSSSCG00000002703
ENSSSCG00000002704	0.233589	0.00543099	0.168444	0.0587401	0.521377	5.62442e-10	0.636802	2.175e-14	KARS
ENSSSCG00000002706	0.291966	0.53835	0.379496	0.411705	0.227259	0.638102	0.568555	0.210181	ADAT1
ENSSSCG00000002707	-0.152492	0.505719	0.022758	0.937215	0.288602	0.173291	0.170822	0.485221	GABARAPL2
ENSSSCG00000002708	-0.395174	0.228589	-0.179417	0.638119	-0.508508	0.123611	-0.399986	0.266721	ENSSSCG00000002708
ENSSSCG00000002709	0.4059	0.641488	-0.151338	0.881756	-1.11177	0.187598	-1.27002	0.156208	ENSSSCG00000002709
ENSSSCG00000002712	-0.330913	0.359577	0.0278061	0.953214	0.524483	0.128446	0.298548	0.45554	LDHD
ENSSSCG00000002714	-0.405544	0.00410704	-0.171273	0.299249	-0.392945	0.00961589	-0.338706	0.0343927	WDR59
ENSSSCG00000002715	-0.39703	0.284355	-0.336066	0.389272	-0.848614	0.0169235	-0.387017	0.343746	RFWD3
ENSSSCG00000002716	0.632332	0.26644	0.598126	0.306455	1.12713	0.0357088	0.0340713	0.968651	MLKL
ENSSSCG00000002718	#N/A	#N/A	#N/A	#N/A	#N/A	#N/A	#N/A	#N/A	FA2H
ENSSSCG00000002719	-0.68573	0.0782318	-0.272971	0.550283	-2.69303	4.2834e-08	-1.22847	0.00377354	EXOSC6
ENSSSCG00000002720	1.14902	0.400896	1.38661	0.300271	-1.03083	0.548219	0.0418497	0.98577	ENSSSCG00000002720
ENSSSCG00000002722	0.111931	0.613339	0.0260606	0.921785	0.330578	0.0791433	0.307656	0.125091	DDX19B
ENSSSCG00000002723	0.760664	0.0247708	0.585609	0.100895	1.64887	7.85854e-07	0.472355	0.239749	ENSSSCG00000002723
ENSSSCG00000002724	0.0748481	0.703192	0.0356335	0.8686	0.566761	0.000193082	0.0589463	0.785796	PDPR
ENSSSCG00000002729	1.26636	2.04665e-05	1.05426	0.000560039	0.809259	0.0164485	1.00788	0.00298408	VAC14
ENSSSCG00000002730	0.555501	#N/A	0.720122	#N/A	0	#N/A	0	#N/A	CALB2
ENSSSCG00000002734	-0.406209	#N/A	-0.818661	#N/A	-1.00781	#N/A	-0.971624	#N/A	MARVELD3
ENSSSCG00000002736	1.13256	#N/A	0	#N/A	0.91566	#N/A	0	#N/A	TAT
ENSSSCG00000002737	0.555501	#N/A	0.720122	#N/A	0	#N/A	0	#N/A	CHST4
ENSSSCG00000002738	-0.158781	0.641444	-0.0649391	0.865905	0.053114	0.88301	0.0537648	0.8952	ZNF23
ENSSSCG00000002739	-0.168933	0.768579	-0.256834	0.64443	0.0187569	0.977131	-0.419643	0.450022	PHLPP2
ENSSSCG00000002740	0.121504	0.365178	-0.0175486	0.920581	0.293265	0.016526	0.0327628	0.851696	AP1G1
ENSSSCG00000002741	0.0119319	0.978578	0.139533	0.671947	0.158809	0.609309	0.0220947	0.957784	ZNF821
ENSSSCG00000002743	-0.156393	0.404738	-0.0555052	0.804338	-0.180204	0.334972	-0.159095	0.437178	ENSSSCG00000002743
ENSSSCG00000002745	-0.228601	0.949241	-0.55975	0.867621	1.99895	0.413166	1.28313	#N/A	ENSSSCG00000002745
ENSSSCG00000002746	-0.052924	0.87159	0.0830324	0.796441	0.0630695	0.836934	0.364428	0.168533	ENSSSCG00000002746
ENSSSCG00000002747	-1.80429	0.510195	-1.15705	0.688707	-0.561273	0.845439	-0.605969	#N/A	PMFBP1
ENSSSCG00000002748	0.143115	0.497992	0.158952	0.454857	0.0186373	0.940443	0.234001	0.267034	ENSSSCG00000002748
ENSSSCG00000002749	0.205191	0.922521	-2.11997	0.214618	3.71856	0.0124672	0.380827	0.858927	ENSSSCG00000002749
ENSSSCG00000002752	-0.408543	0.160886	-0.64477	0.0200375	0.733049	0.00616187	0.605138	0.0341166	ZFHX3
ENSSSCG00000002753	0.00873189	0.977231	0.126164	0.567582	0.0417551	0.859745	0.141252	0.535654	NOB1
ENSSSCG00000002754	0.471744	0.153068	0.468378	0.160603	0.78387	0.0145481	1.23703	7.76306e-05	NQO1
ENSSSCG00000002755	-0.465042	0.176221	-0.786336	0.0147288	2.2753	5.13959e-15	2.6109	1.45338e-19	NFAT5
ENSSSCG00000002759	-0.227994	0.446389	-0.166456	0.606135	-0.449495	0.106928	0.138281	0.691255	ENSSSCG00000002759
ENSSSCG00000002761	-0.406254	#N/A	0.335444	#N/A	0.932243	#N/A	0.859901	#N/A	ENSSSCG00000002761
ENSSSCG00000002762	-0.11857	0.656402	0.193032	0.438992	0.432179	0.0522246	0.445471	0.0540553	TERF2
ENSSSCG00000002763	-0.088442	0.590663	-0.159398	0.290887	0.0928403	0.56234	0.16082	0.31533	PRMT7
ENSSSCG00000002764	-0.760996	0.500339	-0.611171	0.608993	-0.675211	0.557166	-1.4202	0.244031	SMPD3
ENSSSCG00000002767	-0.501163	0.561449	-0.549492	0.526324	-2.10878	0.0137823	-0.399512	0.677165	TSNAXIP1
ENSSSCG00000002768	0.929123	0.184202	0.515089	0.51753	-1.5248	0.046276	-0.900384	0.2758	CENPT
ENSSSCG00000002769	-0.110885	0.569495	0.00657784	0.978414	-0.175007	0.33887	0.0496762	0.830418	THAP11
ENSSSCG00000002771	0.319478	0.0032742	0.300343	0.0064125	-0.00422911	0.981518	0.0539663	0.732349	EDC4
ENSSSCG00000002774	0.103525	0.538718	0.0306023	0.877567	-0.252871	0.0934834	-0.312457	0.0420734	RIPOR1
ENSSSCG00000002775	0	#N/A	0	#N/A	0	#N/A	0.951866	#N/A	AGRP
ENSSSCG00000002776	0.348007	0.0162371	0.230893	0.143067	0.0449367	0.816289	0.309869	0.0555828	ATP6V0D1
ENSSSCG00000002777	-1.13998	0.167906	-1.18315	0.159162	-2.01963	0.0228653	-2.08837	0.024725	HSD11B2
ENSSSCG00000002778	-0.87196	0.23772	-1.56661	0.0313473	-1.93387	0.0150259	-1.1319	0.161925	ZDHHC1
ENSSSCG00000002779	-1.19826	0.0173528	-0.874761	0.0996366	-1.81824	0.000735376	-0.625157	0.300616	LRRC36
ENSSSCG00000002781	-1.79691	0.0366286	-1.07422	0.248281	-2.29883	0.0131145	-2.3976	0.012971	KCTD19
ENSSSCG00000002782	-0.359807	0.860188	-0.644272	0.748637	-1.7135	0.36186	-0.99027	0.628007	PLEKHG4
ENSSSCG00000002783	-0.0614595	0.913564	-0.08977	0.872494	-0.542067	0.226826	-0.770822	0.0911598	SLC9A5
ENSSSCG00000002786	-0.083453	0.883925	0.338516	0.480676	-1.17468	0.00915058	-0.457255	0.368562	ELMO3
ENSSSCG00000002787	0.218093	0.281058	0.213486	0.301952	-0.114421	0.61091	-0.0554491	0.83685	E2F4
ENSSSCG00000002788	0.0180267	0.967839	0.401052	0.188996	-0.472524	0.130694	-0.232935	0.525713	EXOC3L1
ENSSSCG00000002790	0.275524	0.125599	0.0631148	0.791176	0.216998	0.257743	0.446612	0.0132877	ENSSSCG00000002790
ENSSSCG00000002792	0.45882	0.187836	0.622546	0.0608413	0.101225	0.81203	0.838509	0.0153476	HSF4
ENSSSCG00000002793	0.125009	0.881399	0.219765	0.788089	-0.932281	0.195858	0.0524506	0.957373	ENSSSCG00000002793
ENSSSCG00000002795	-0.990857	0.0103057	-1.36279	0.000231386	-2.18513	2.56927e-08	-2.12635	8.48588e-08	CDH11
ENSSSCG00000002799	0.218986	0.153068	-0.00662027	0.976106	0.539276	0.000171559	0.262354	0.106633	CNOT1
ENSSSCG00000002802	-0.461637	0.222434	-0.580644	0.118263	-0.484427	0.212612	0.0114866	0.985637	GINS3
ENSSSCG00000002803	-0.278094	0.682498	-0.475971	0.459755	0.303005	0.639038	-0.995196	0.113037	CCDC113
ENSSSCG00000002804	-0.300921	0.0133859	-0.379512	0.00130959	-0.114372	0.428132	-0.232904	0.0945192	CSNK2A2
ENSSSCG00000002805	0.0103154	0.97695	-0.0393209	0.895485	-0.257839	0.276354	0.0731994	0.806488	CFAP20
ENSSSCG00000002806	0.774962	3.8839e-05	0.657921	0.000648886	-0.198959	0.406024	0.148177	0.582773	MMP15
ENSSSCG00000002807	0.0923354	0.840501	-0.171013	0.698748	-0.512273	0.178616	-0.0586283	0.9083	USB1
ENSSSCG00000002808	-0.370919	0.243699	-0.13655	0.719426	-0.789658	0.00951027	-0.333208	0.347519	ZNF319
ENSSSCG00000002809	0	#N/A	0.720116	#N/A	0.915669	#N/A	0	#N/A	TEPP
ENSSSCG00000002810	#N/A	#N/A	#N/A	#N/A	#N/A	#N/A	#N/A	#N/A	ENSSSCG00000002810
ENSSSCG00000002811	0.272911	0.706476	0.495717	0.456541	-1.0996	0.117769	-0.711528	0.344579	CNGB1
ENSSSCG00000002812	-0.0228913	0.953338	-0.035494	0.924317	-0.768278	0.00359362	-0.595229	0.0339812	KIFC3
ENSSSCG00000002813	0.0943033	0.605884	-0.231129	0.152656	-0.0676906	0.719706	-0.165383	0.367582	KATNB1
ENSSSCG00000002814	1.6983	0.00418657	0.974157	0.144137	-0.32911	0.685981	-0.0157466	0.990312	ADGRG3
ENSSSCG00000002815	0.336804	0.155751	0.495741	0.0260226	0.167608	0.531155	0.312737	0.233343	ADGRG1
ENSSSCG00000002817	1.89207	0.2292	1.68182	0.307904	0.921158	0.605223	-0.542428	0.828239	DRC7
ENSSSCG00000002818	-0.684045	0.0579686	-0.362377	0.374178	-0.754728	0.0459158	-0.769583	0.0507265	PLLP
ENSSSCG00000002819	-0.381917	0.065742	-0.398141	0.0562282	-0.396144	0.0681421	-0.471836	0.0339316	ARL2BP
ENSSSCG00000002820	0.189265	0.426644	-0.0142601	0.963866	0.645154	0.00161658	0.108086	0.700304	RSPRY1
ENSSSCG00000002821	2.55018	0.181562	2.76965	0.144137	1.33176	0.533505	0.00330254	1	CCL22
ENSSSCG00000002822	-0.243501	0.0724397	-0.176328	0.224987	0.0442628	0.797385	-0.235871	0.115089	AMFR
ENSSSCG00000002825	0.475786	0.703784	1.05244	0.344284	2.1339	0.0372406	0.233911	0.870508	ENSSSCG00000002825
ENSSSCG00000002827	-0.616095	#N/A	-0.451473	#N/A	0.114244	#N/A	-1.75859	#N/A	SLC6A2
ENSSSCG00000002828	0.709372	0.0182878	0.540978	0.0892032	0.469851	0.158889	0.271082	0.485221	LPCAT2
ENSSSCG00000002829	-0.887363	1.14403e-06	-0.554171	0.00444069	-1.83311	1.75368e-21	-1.52029	6.20908e-15	MMP2
ENSSSCG00000002830	5.46834	0.0265716	6.48633	0.00684111	-0.0461066	0.991654	3.67036	0.192535	IRX6
ENSSSCG00000002831	6.11841	2.26054e-64	6.41162	8.49194e-71	5.70605	5.03012e-49	5.86111	8.35196e-52	IRX3
ENSSSCG00000002834	1.22395	#N/A	-0.241625	#N/A	-0.0460658	#N/A	-0.0098766	#N/A	ENSSSCG00000002834
ENSSSCG00000002835	-0.832207	#N/A	-2.51035	#N/A	-2.69949	#N/A	-2.6633	#N/A	TOX3
ENSSSCG00000002836	0.602432	#N/A	1.62727	#N/A	-1.00786	#N/A	-0.971667	#N/A	SALL1
ENSSSCG00000002838	-0.896344	2.96007e-05	-1.15583	4.07907e-08	-2.04726	3.51409e-18	-1.61205	6.01645e-12	ZNF423
ENSSSCG00000002839	#N/A	#N/A	#N/A	#N/A	#N/A	#N/A	#N/A	#N/A	C16orf78
ENSSSCG00000002841	0.248591	0.28996	0.231745	0.339266	0.832519	6.668e-05	0.496856	0.0298628	N4BP1
ENSSSCG00000002844	-0.442393	0.00723027	-0.401955	0.0165918	0.0313053	0.890847	-0.129931	0.555063	ENSSSCG00000002844
ENSSSCG00000002846	0.0549415	0.695093	0.0201522	0.898108	0.345971	0.00166419	0.177402	0.157837	DNAJA2
ENSSSCG00000002847	-0.818515	0.305677	-0.684322	0.41617	0.114809	0.901218	-0.895716	0.30744	GPT2
ENSSSCG00000002849	0.258681	0.730537	-0.423781	0.554871	-1.51108	0.017639	-1.66531	0.0117265	ENSSSCG00000002849
ENSSSCG00000002850	-1.41523	#N/A	-2.40476	#N/A	-1.63212	#N/A	-2.55772	#N/A	ENSSSCG00000002850
ENSSSCG00000002852	-0.0279334	0.96891	0.537161	0.288299	-0.206491	0.718897	0.624662	0.238602	PLEKHF1
ENSSSCG00000002854	0.172485	0.444954	0.156218	0.505243	-0.253235	0.251708	0.0413321	0.887395	POP4
ENSSSCG00000002855	-0.603053	0.222334	-0.0460139	0.945834	-0.562188	0.274934	-0.513631	0.356066	ENSSSCG00000002855
ENSSSCG00000002857	-1.47231	0.237126	-1.01302	0.445813	-2.93696	0.0430818	-2.8992	0.055756	ENSSSCG00000002857
ENSSSCG00000002859	-0.276925	0.125061	-0.271909	0.137672	-0.35405	0.0525956	-0.34088	0.0757138	ENSSSCG00000002859
ENSSSCG00000002860	-0.0170768	0.951091	0.185262	0.378326	1.03351	3.6141e-09	1.01286	1.05139e-08	ENSSSCG00000002860
ENSSSCG00000002862	-0.770466	#N/A	-2.30877	#N/A	-0.130169	#N/A	-0.646413	#N/A	WDR88
ENSSSCG00000002863	-0.6004	0.0354095	-0.719657	0.0101676	-1.75547	1.42926e-09	-1.1963	5.03822e-05	LRP3
ENSSSCG00000002864	0.406846	0.530006	0.320612	0.642394	-1.45915	0.0161338	-1.95548	0.00211007	SLC7A10
ENSSSCG00000002865	-0.0211873	0.959673	-0.00877434	0.983117	0.17462	0.594421	0.348139	0.278013	GPATCH1
ENSSSCG00000002866	-0.852547	0.129086	-1.74069	0.00113413	-2.84917	7.81448e-06	-3.71281	6.59771e-07	CEBPA
ENSSSCG00000002867	0.0349484	0.943646	-0.0230082	0.963524	1.38577	2.0868e-05	-0.0011414	1	CEBPG
ENSSSCG00000002868	-0.0372597	0.889721	-0.0710496	0.78717	-0.264235	0.216875	-0.049826	0.859287	PEPD
ENSSSCG00000002869	0.0860492	0.630371	-0.00263115	0.990446	0.456975	0.00155831	0.301249	0.0561261	LSM14A
ENSSSCG00000002872	-0.0176147	0.941851	-0.0802369	0.708088	0.325694	0.0590716	0.254284	0.176677	KIAA0355
ENSSSCG00000002873	-0.0269521	0.875343	-0.0352726	0.835981	0.210706	0.111837	0.325796	0.0127718	GPI
ENSSSCG00000002875	0.0141824	0.962621	0.186269	0.417711	0.115462	0.627531	0.490831	0.0157063	ENSSSCG00000002875
ENSSSCG00000002876	0.721665	0.779446	0.588572	0.828762	-0.0659179	0.984159	1.26343	#N/A	ENSSSCG00000002876
ENSSSCG00000002877	-0.208242	0.391032	-0.0222527	0.945191	0.135697	0.596809	0.133194	0.63664	ENSSSCG00000002877
ENSSSCG00000002879	0.26184	0.254998	0.115239	0.670218	-0.0878933	0.744289	0.0283229	0.93063	GRAMD1A
ENSSSCG00000002880	-0.983336	#N/A	-0.241638	#N/A	1.74769	#N/A	1.44162	#N/A	ENSSSCG00000002880
ENSSSCG00000002882	#N/A	#N/A	#N/A	#N/A	#N/A	#N/A	#N/A	#N/A	KRTDAP
ENSSSCG00000002883	-3.83941	0.00431353	-3.47613	0.0103783	-4.0541	0.00571926	-4.31046	0.00490563	ENSSSCG00000002883
ENSSSCG00000002884	-2.59039	0.0135599	-2.0049	0.0496358	-1.85919	0.0826434	-0.588204	0.609125	LSR
ENSSSCG00000002885	0.128634	0.351034	0.143792	0.29625	0.0313785	0.846865	-0.127195	0.401867	USF2
ENSSSCG00000002887	0.453843	0.832965	-0.507224	0.825508	-0.622544	0.771048	-2.46419	0.292041	MAG
ENSSSCG00000002888	-2.83993	#N/A	-2.09823	#N/A	-3.44153	#N/A	-1.46007	#N/A	GAPDHS
ENSSSCG00000002891	0	#N/A	0.720116	#N/A	0	#N/A	0.951857	#N/A	FFAR3
ENSSSCG00000002893	0.346288	0.570749	-0.350724	0.581498	-1.05854	0.0609585	-1.04928	0.0768223	CD22
ENSSSCG00000002895	0.136772	0.400757	0.246052	0.0973641	-0.660489	6.2774e-06	-0.717457	1.38482e-06	ENSSSCG00000002895
ENSSSCG00000002898	-0.452736	0.0835815	-0.226754	0.450941	0.193509	0.519236	0.328571	0.270891	ENSSSCG00000002898
ENSSSCG00000002900	1.02201	3.43838e-05	0.773389	0.00311069	0.0492266	0.896369	0.428939	0.174785	ENSSSCG00000002900
ENSSSCG00000002901	1.2813	0.320429	0.358709	0.831875	-0.196147	0.908022	-1.52003	0.427952	UPK1A
ENSSSCG00000002902	-1.4079	0.0420089	-0.880013	0.229403	-1.38697	0.0641407	-1.25096	0.111107	ATP4A
ENSSSCG00000002903	1.05263	#N/A	0.335447	#N/A	1.77056	#N/A	1.43416	#N/A	ENSSSCG00000002903
ENSSSCG00000002904	0.20803	0.450642	0.193994	0.495263	-0.479613	0.0610205	-0.0660862	0.850788	HAUS5
ENSSSCG00000002905	0.256719	0.0867952	0.162653	0.326681	0.140485	0.404304	0.39213	0.0105412	RBM42
ENSSSCG00000002906	0.855096	0.179371	0.512964	0.472229	-0.00551607	0.996426	-0.00296121	0.999812	ETV2
ENSSSCG00000002907	0.375004	0.0354274	0.22273	0.260106	0.7738	1.04572e-05	0.830064	2.90463e-06	ENSSSCG00000002907
ENSSSCG00000002908	-0.108841	0.957912	0.244231	0.896873	-2.06699	0.265914	-1.43269	0.451153	ZBTB32
ENSSSCG00000002910	-0.190163	0.596077	0.12457	0.746666	-0.135233	0.712158	-0.0983246	0.814947	ALKBH6
ENSSSCG00000002913	1.23613	#N/A	-0.241633	#N/A	0.905254	#N/A	-0.00988464	#N/A	PRODH2
ENSSSCG00000002915	1.13218	0.00321393	1.12051	0.00375218	-0.268095	0.59818	0.399807	0.430995	KIRREL2
ENSSSCG00000002916	-1.04665	0.00141242	-1.25142	0.000101871	-2.1802	3.74542e-10	-2.24974	1.48289e-10	APLP1
ENSSSCG00000002917	0.12468	0.601889	0.0445938	0.871346	-0.701303	0.000592256	-0.339515	0.133496	NFKBID
ENSSSCG00000002918	0.155682	0.877483	1.07762	0.149005	0.563635	0.498914	0.854206	0.304138	HCST
ENSSSCG00000002919	0.0163164	0.976422	0.096273	0.83019	-0.15127	0.710018	-0.0475463	0.922786	TYROBP
ENSSSCG00000002921	-0.878675	1.87477e-05	-0.534071	0.0153494	-0.904081	5.63001e-05	-0.701758	0.00276863	ENSSSCG00000002921
ENSSSCG00000002923	-0.0612837	0.832796	-0.228094	0.355086	-1.50676	2.06434e-10	-0.731122	0.00164771	WDR62
ENSSSCG00000002926	-0.12201	0.480975	-0.139462	0.42243	0.0225919	0.90906	0.366215	0.0184504	TBCB
ENSSSCG00000002927	-1.55291	0.0324054	-1.64545	0.0266903	-1.85682	0.0208089	-1.46201	0.0759087	LRFN3
ENSSSCG00000002929	-1.33559	0.347816	-1.79114	0.220615	-1.83446	0.225174	-2.77129	0.119846	SYNE4
ENSSSCG00000002930	-0.556491	0.00991068	-0.506856	0.0214724	0.0473341	0.871261	0.147233	0.610024	ZNF260
ENSSSCG00000002931	-0.985366	0.0193179	-0.666713	0.139646	0.0833232	0.880318	0.0745924	0.905922	ZNF565
ENSSSCG00000002932	-0.695692	0.0302228	-0.868083	0.00543007	-0.550381	0.112687	0.00416271	0.996295	ZNF567
ENSSSCG00000002933	-0.107767	0.753775	0.135843	0.684135	0.269377	0.358373	0.294397	0.343214	ZNF382
ENSSSCG00000002935	-0.607847	0.0359487	-0.247827	0.471149	-0.426343	0.180794	-0.449338	0.179783	ZNF568
ENSSSCG00000002937	-0.656099	0.0337846	-0.610606	0.0542508	0.0641245	0.872218	0.255617	0.498414	ENSSSCG00000002937
ENSSSCG00000002938	-0.193644	0.617081	0.111352	0.792486	0.403295	0.227978	0.127241	0.766777	ENSSSCG00000002938
ENSSSCG00000002941	-0.983274	#N/A	-0.818653	#N/A	-1.0078	#N/A	-0.971616	#N/A	ENSSSCG00000002941
ENSSSCG00000002944	0.555487	#N/A	0.720108	#N/A	0	#N/A	0.951849	#N/A	ENSSSCG00000002944
ENSSSCG00000002950	0.870425	6.92242e-06	0.853636	1.22593e-05	0.227611	0.359091	0.178656	0.521265	SIPA1L3
ENSSSCG00000002952	0.506196	0.000735417	0.469339	0.00209226	0.0450034	0.832449	0.0281224	0.908634	YIF1B
ENSSSCG00000002953	-0.123664	0.75815	-0.184014	0.634313	0.24397	0.49095	0.807318	0.00964348	ENSSSCG00000002953
ENSSSCG00000002954	-0.161617	0.765802	-0.0633341	0.915493	-0.802415	0.0737918	-0.634399	0.191057	SPINT2
ENSSSCG00000002955	-0.374798	0.0780448	-0.485703	0.0183357	-1.57255	4.05208e-14	-1.14126	5.24171e-08	CATSPERG
ENSSSCG00000002957	-0.204942	0.717599	0.0538322	0.934022	-0.747294	0.134429	-0.425053	0.448863	GGN
ENSSSCG00000002959	-0.582407	0.0160564	-0.42251	0.100541	-0.233693	0.407017	-0.289875	0.325385	FAM98C
ENSSSCG00000002960	0.136992	0.734503	0.00115957	0.999462	-1.31831	0.000115913	-1.22654	0.000462235	RASGRP4
ENSSSCG00000002962	0.143986	0.786133	0.00382197	0.995798	-1.05697	0.0133081	-0.634937	0.174413	MAP4K1
ENSSSCG00000002963	0.179949	0.190203	0.103375	0.50176	0.510552	5.32057e-05	0.60236	1.99975e-06	EIF3K
ENSSSCG00000002965	0.96575	3.91736e-07	0.886596	4.10129e-06	0.642538	0.00289857	0.234989	0.366084	ACTN4
ENSSSCG00000002967	0.715255	#N/A	0.335453	#N/A	-1.00786	#N/A	-0.0098747	#N/A	CAPN12
ENSSSCG00000002968	#N/A	#N/A	#N/A	#N/A	#N/A	#N/A	#N/A	#N/A	ENSSSCG00000002968
ENSSSCG00000002969	0	#N/A	0.72013	#N/A	0	#N/A	0	#N/A	ENSSSCG00000002969
ENSSSCG00000002971	#N/A	#N/A	#N/A	#N/A	#N/A	#N/A	#N/A	#N/A	ACP7
ENSSSCG00000002972	0.364061	0.151976	0.333064	0.204538	-0.282127	0.312467	0.114224	0.732337	ENSSSCG00000002972
ENSSSCG00000002977	#N/A	#N/A	#N/A	#N/A	#N/A	#N/A	#N/A	#N/A	SPMI
ENSSSCG00000002978	#N/A	#N/A	#N/A	#N/A	#N/A	#N/A	#N/A	#N/A	PSP-II
ENSSSCG00000002980	1.63136	0.515235	1.85454	0.456316	4.32982	0.0184327	6.13489	0.000524574	ENSSSCG00000002980
ENSSSCG00000002981	0.555509	#N/A	0	#N/A	0	#N/A	0	#N/A	DMBT1
ENSSSCG00000002983	#N/A	#N/A	#N/A	#N/A	#N/A	#N/A	#N/A	#N/A	LGALS13
ENSSSCG00000002986	#N/A	#N/A	#N/A	#N/A	#N/A	#N/A	#N/A	#N/A	SELENOV
ENSSSCG00000002987	2.36139	0.423638	3.32866	0.224305	0.915707	0.792458	1.91021	#N/A	DLL3
ENSSSCG00000002988	-0.677333	0.062634	-0.591621	0.117034	-0.68017	0.0766455	-0.515742	0.217182	ENSSSCG00000002988
ENSSSCG00000002989	-0.249978	0.00427041	-0.267659	0.0020497	-0.642272	3.11205e-13	-0.687549	6.39542e-15	AKT2
ENSSSCG00000002990	-0.308887	0.90748	-0.00769992	0.999356	1.86928	0.338546	-1.8578	0.487683	CNTD2
ENSSSCG00000002991	-2.8654	0.309729	-2.13416	0.47086	-0.308276	0.922385	-4.00789	#N/A	TTC9B
ENSSSCG00000002993	-0.672259	0.451294	-0.707885	0.4355	-0.0853254	0.934636	-1.37309	0.13023	CYP2A19
ENSSSCG00000002994	0	#N/A	1.29717	#N/A	0.915653	#N/A	1.94339	#N/A	CYP2F1
ENSSSCG00000002995	0.0313459	0.915416	-0.112498	0.673349	-0.662203	0.00203364	-0.533424	0.0184195	EGLN2
ENSSSCG00000002996	-0.246892	0.153549	-0.0795616	0.709059	-0.352776	0.0412894	-0.158015	0.437969	ENSSSCG00000002996
ENSSSCG00000002997	-0.329654	0.847379	-0.742373	0.65709	0.0321906	0.987165	1.05642	0.456096	ENSSSCG00000002997
ENSSSCG00000002998	0.180958	0.401396	0.171287	0.445025	0.0623436	0.800136	0.202418	0.37876	SNRPA
ENSSSCG00000003000	0.963333	0.0131088	0.813007	0.0430596	0.953201	0.020306	1.16743	0.00481933	ITPKC
ENSSSCG00000003006	-5.28029	7.04625e-06	-3.75666	0.000193794	-1.73463	0.0965674	-2.83231	0.00922255	CYP2B22
ENSSSCG00000003011	#N/A	#N/A	#N/A	#N/A	#N/A	#N/A	#N/A	#N/A	ENSSSCG00000003011
ENSSSCG00000003012	#N/A	#N/A	#N/A	#N/A	#N/A	#N/A	#N/A	#N/A	ENSSSCG00000003012
ENSSSCG00000003013	-0.483283	0.114297	-0.482685	0.119964	-1.05196	0.000545	-0.653732	0.044216	B9D2
ENSSSCG00000003015	-0.0605409	0.846579	0.220099	0.402842	0.0910456	0.7518	0.0062579	0.988674	EXOSC5
ENSSSCG00000003016	0.36617	0.00531154	0.442988	0.000534455	-0.125537	0.437411	0.188452	0.241404	CCDC97
ENSSSCG00000003017	0.557771	0.000841769	0.563086	0.000754117	0.0978687	0.655682	0.165906	0.458938	TGFB1
ENSSSCG00000003018	-2.36421	3.43051e-12	-2.44332	6.23458e-13	-2.02924	9.94841e-08	-1.4125	0.000383386	LIPE
ENSSSCG00000003021	0.393336	0.00201429	0.237522	0.0888744	-0.549258	4.44029e-05	-0.445709	0.00149512	MEGF8
ENSSSCG00000003022	-0.498961	0.124396	-0.459609	0.168714	-1.82671	2.59996e-08	-1.0629	0.00131331	TMEM145
ENSSSCG00000003024	0.00109086	0.99977	0.4107	0.155007	-0.861207	0.00435423	-0.0418767	0.920615	PRR19
ENSSSCG00000003030	0.218431	0.244464	0.0739359	0.748211	-0.479109	0.00699546	-0.36531	0.0550231	CIC
ENSSSCG00000003035	0.166246	0.174329	0.0770744	0.591615	0.0311882	0.836566	-0.123191	0.386178	GSK3A
ENSSSCG00000003037	-0.257982	0.298258	-0.334798	0.165971	-0.499063	0.0355294	-0.40569	0.110285	ZNF574
ENSSSCG00000003038	-4.01997	8.448e-19	-4.4671	1.12056e-20	-4.23125	3.38758e-15	-6.09143	7.05048e-17	GRIK5
ENSSSCG00000003040	0.291741	0.759878	0.873228	0.261827	0.483103	0.565874	0.34989	0.72046	ARHGEF1
ENSSSCG00000003042	0.0160356	0.934156	0.0104081	0.958689	0.294033	0.0346431	0.457535	0.000794227	ENSSSCG00000003042
ENSSSCG00000003043	-5.04855	6.14609e-05	-5.9041	3.07377e-05	-6.28561	0.000167872	-7.21122	1.85152e-05	ENSSSCG00000003043
ENSSSCG00000003044	-0.967811	0.640926	-0.530944	0.814635	0.401236	0.849318	0.377562	0.87209	LYPD4
ENSSSCG00000003045	-7.5215	1.05141e-40	-7.59942	7.17719e-41	-11.3087	1.38045e-26	-10.5259	1.33294e-31	ENSSSCG00000003045
ENSSSCG00000003046	-0.229666	0.12828	-0.10294	0.560135	-0.27613	0.0717385	-0.125104	0.493026	RABAC1
ENSSSCG00000003047	0	#N/A	0.72013	#N/A	0	#N/A	0	#N/A	ENSSSCG00000003047
ENSSSCG00000003048	#N/A	#N/A	#N/A	#N/A	#N/A	#N/A	#N/A	#N/A	ENSSSCG00000003048
ENSSSCG00000003049	1.103	0.649027	0.814081	0.756899	-1.34651	0.617062	-0.406943	0.898093	ENSSSCG00000003049
ENSSSCG00000003051	1.13256	#N/A	0	#N/A	0	#N/A	0.951849	#N/A	ENSSSCG00000003051
ENSSSCG00000003052	0.555509	#N/A	0	#N/A	0	#N/A	0	#N/A	ENSSSCG00000003052
ENSSSCG00000003053	-3.50505	0.00118976	-3.33501	0.00220195	-3.94732	0.00255519	-5.4179	0.000969074	BSP1
ENSSSCG00000003054	0.0931962	0.869107	-0.287093	0.578699	-1.07371	0.0209487	0.369679	0.459662	ZNF575
ENSSSCG00000003055	-0.0148664	0.962406	0.0931459	0.729662	-0.457487	0.0348627	-0.121002	0.660256	XRCC1
ENSSSCG00000003059	-0.0979275	0.582084	-0.149744	0.376894	-1.14783	3.2326e-14	-0.925673	9.30273e-10	ZNF428
ENSSSCG00000003061	0.0563994	0.832409	-0.091196	0.721498	-0.204959	0.360295	-0.398084	0.0691185	CADM4
ENSSSCG00000003062	-0.346947	0.86043	-1.56028	0.415603	-0.00569409	0.998999	0.218668	0.916739	LYPD3
ENSSSCG00000003063	-0.535256	0.237895	-0.889135	0.0430819	0.0637577	0.905758	-0.608899	0.219815	PHLDB3
ENSSSCG00000003064	0.455416	0.0278972	0.489466	0.0177479	0.317044	0.16404	0.690698	0.00110774	ETHE1
ENSSSCG00000003066	#N/A	#N/A	#N/A	#N/A	#N/A	#N/A	#N/A	#N/A	IRGC
ENSSSCG00000003068	-0.480989	0.136226	-0.182063	0.638421	-1.08481	0.00054169	-0.487293	0.16931	SMG9
ENSSSCG00000003069	-0.751742	#N/A	-1.74127	#N/A	0.0165858	#N/A	-1.89423	#N/A	KCNN4
ENSSSCG00000003070	-0.162747	0.412849	-0.109863	0.613983	0.135673	0.504018	-0.0999809	0.667493	ENSSSCG00000003070
ENSSSCG00000003071	-1.07782	0.0266453	-0.711147	0.17212	-0.154196	0.801609	-0.518868	0.376911	ZNF404
ENSSSCG00000003072	-0.525359	0.0657399	-0.730354	0.00850169	1.35126	1.30856e-07	1.53955	1.6916e-09	ZNF283
ENSSSCG00000003073	-0.406252	#N/A	0.765167	#N/A	0.932615	#N/A	-0.00988156	#N/A	LYPD5
ENSSSCG00000003076	-0.0863789	0.819607	0.230347	0.487161	0.203913	0.538694	0.54331	0.0761361	ENSSSCG00000003076
ENSSSCG00000003077	-0.0622425	0.914655	0.208087	0.691899	0.0675088	0.901596	0.200629	0.718496	ZNF112
ENSSSCG00000003078	-0.762464	0.667853	-1.28867	0.459755	-0.422179	0.816492	-0.586196	0.766234	CEACAM19
ENSSSCG00000003079	2.2789	0.00179969	1.00541	0.234974	2.0611	0.00912251	0.718951	0.45709	ENSSSCG00000003079
ENSSSCG00000003080	-1.58635	0.026755	-1.68096	0.0205333	-0.308413	0.722971	-2.25738	0.00593833	ENSSSCG00000003080
ENSSSCG00000003081	-1.42264	0.0879535	-1.62146	0.0559719	-0.971297	0.276987	-1.52667	0.104009	CEACAM16
ENSSSCG00000003083	0.702053	#N/A	0.335453	#N/A	-1.00786	#N/A	-0.00987463	#N/A	CBLC
ENSSSCG00000003085	0.414534	0.00216235	0.39771	0.00356593	0.270858	0.0737918	0.350567	0.0216772	CLPTM1
ENSSSCG00000003086	#N/A	#N/A	#N/A	#N/A	#N/A	#N/A	#N/A	#N/A	APOC2
ENSSSCG00000003088	-1.07487	0.0301627	-1.68859	0.000330164	-0.789254	0.144175	-1.38724	0.00912473	APOE
ENSSSCG00000003089	0.800799	1.07523e-05	0.767766	2.88875e-05	0.853599	1.45942e-05	0.832267	3.5209e-05	TOMM40
ENSSSCG00000003090	0.88223	0.000523169	0.774063	0.00291998	0.954372	0.000432572	0.920558	0.000988559	NECTIN2
ENSSSCG00000003091	-0.172004	0.294565	-0.214303	0.183876	-0.403293	0.0088229	-0.29789	0.0723836	IRF2BP1
ENSSSCG00000003092	0.555504	#N/A	1.2972	#N/A	0.915681	#N/A	0.95187	#N/A	FOXA3
ENSSSCG00000003093	0.375612	0.00171882	0.255422	0.0474785	0.523439	2.37755e-05	0.684319	2.40651e-08	SYMPK
ENSSSCG00000003096	#N/A	#N/A	#N/A	#N/A	#N/A	#N/A	#N/A	#N/A	NANOS2
ENSSSCG00000003098	0.447492	0.000317994	0.307529	0.0207058	0.0831135	0.610789	0.218697	0.154073	PPP5C
ENSSSCG00000003100	0.0266966	0.909063	0.0905979	0.669077	-0.509116	0.0029044	-0.0421967	0.861774	CCDC61
ENSSSCG00000003101	-2.43846	8.21796e-07	-1.64663	0.00145822	-2.44901	7.02964e-06	-1.33812	0.0226981	HIF3A
ENSSSCG00000003102	-1.37868	0.108825	-1.58922	0.0687202	-2.56251	0.0107177	-2.78898	0.00973688	PNMA8A
ENSSSCG00000003103	-0.260614	0.275459	-0.251137	0.30573	-0.982719	7.90527e-06	-0.538017	0.0226913	FKRP
ENSSSCG00000003104	0.422985	1.70499e-05	0.407111	3.95792e-05	-0.167034	0.159081	-0.153101	0.228626	STRN4
ENSSSCG00000003105	-0.582424	0.0471011	-0.949428	0.000514838	-1.20776	3.10943e-05	-1.79124	5.31909e-10	SLC1A5
ENSSSCG00000003106	0.116878	0.508793	0.128852	0.468524	0.211096	0.197325	0.289884	0.0785217	AP2S1
ENSSSCG00000003107	0.542958	5.72971e-05	0.621985	2.78915e-06	0.817595	8.87512e-09	0.494093	0.0011032	ARHGAP35
ENSSSCG00000003108	-1.75688	0.368685	-0.284351	0.899723	-3.88072	0.0606841	-2.01619	0.371156	NPAS1
ENSSSCG00000003109	0.291944	0.325211	0.328992	0.266078	-0.43565	0.140694	-0.163563	0.6495	TMEM160
ENSSSCG00000003110	-0.0692064	0.815188	0.00447103	0.989581	-0.425853	0.0681309	-0.357035	0.15559	ZC3H4
ENSSSCG00000003111	0.0466607	0.791749	-0.0124008	0.949286	-0.166986	0.25848	-0.274402	0.0603887	SAE1
ENSSSCG00000003112	-0.223863	0.665842	0.292865	0.555118	-1.79351	0.000180814	-1.13291	0.017573	ENSSSCG00000003112
ENSSSCG00000003113	1.17596	0.305413	1.06203	0.377237	0.773164	0.530546	0.900062	0.488745	C5AR2
ENSSSCG00000003114	-0.372279	0.180281	-0.254902	0.399475	-1.51787	3.54521e-09	-0.840566	0.00198218	DHX34
ENSSSCG00000003115	0.331459	0.503513	0.0440945	0.945407	-0.526255	0.277216	-0.727012	0.144043	MEIS3
ENSSSCG00000003119	0.873251	0.465214	1.0889	0.352069	-0.908777	0.518396	-0.139761	0.933489	ZNF541
ENSSSCG00000003120	0.219805	0.0262362	0.17981	0.0826491	-0.0151778	0.910394	0.00971959	0.951922	NAPA
ENSSSCG00000003121	-0.100892	0.670789	-0.204366	0.343542	-0.701344	0.000238015	-0.47972	0.0185438	KPTN
ENSSSCG00000003123	#N/A	#N/A	#N/A	#N/A	#N/A	#N/A	#N/A	#N/A	BSPH1
ENSSSCG00000003124	#N/A	#N/A	#N/A	#N/A	#N/A	#N/A	#N/A	#N/A	CRX
ENSSSCG00000003125	#N/A	#N/A	#N/A	#N/A	#N/A	#N/A	#N/A	#N/A	ELSPBP1
ENSSSCG00000003126	#N/A	#N/A	#N/A	#N/A	#N/A	#N/A	#N/A	#N/A	CABP5
ENSSSCG00000003128	-0.252105	0.42998	-0.316013	0.313701	-0.976157	0.000636168	-0.714883	0.017847	LIG1
ENSSSCG00000003129	0.261635	0.519183	0.39392	0.305108	-0.2505	0.55349	0.525693	0.172189	ZSWIM9
ENSSSCG00000003131	-0.736733	#N/A	-0.131612	#N/A	-0.953627	#N/A	-0.917438	#N/A	SYNGR4
ENSSSCG00000003132	-0.283194	0.0206501	-0.170636	0.205727	-0.22765	0.0856239	-0.00940224	0.962684	KDELR1
ENSSSCG00000003133	-0.542036	0.63126	-1.22681	0.246564	-2.55672	0.0334003	-3.53702	0.0186579	GRIN2D
ENSSSCG00000003134	0.322337	0.0541399	0.270131	0.12417	0.623587	0.000110253	0.579145	0.000516492	GRWD1
ENSSSCG00000003135	0.196045	0.835741	-0.238131	0.805048	0.523743	0.517526	-0.460918	0.624939	KCNJ14
ENSSSCG00000003136	0.181819	0.407908	0.163488	0.47419	-0.265909	0.212804	0.0907542	0.73183	ENSSSCG00000003136
ENSSSCG00000003137	-0.229345	0.35395	-0.255987	0.304707	-1.11542	1.3193e-06	-1.1766	5.7197e-07	PLEKHA4
ENSSSCG00000003138	1.18738	2.71375e-10	1.36329	2.09019e-13	1.08558	1.60625e-07	1.27845	5.29918e-10	HSD17B14
ENSSSCG00000003139	1.09102	2.04098e-25	1.208	4.30558e-31	1.00447	1.67073e-17	1.05841	2.64115e-19	BCAT2
ENSSSCG00000003140	1.53082	0.481463	1.74218	0.421065	-0.00790417	0.999017	0.606791	0.825642	FGF21
ENSSSCG00000003142	-0.24128	0.587779	0.228635	0.609664	-0.933313	0.0203358	-1.23218	0.00333163	IZUMO1
ENSSSCG00000003143	-0.884731	0.0257122	-0.779502	0.0563861	-1.84877	1.9699e-05	-0.510401	0.277275	MAMSTR
ENSSSCG00000003144	0.537118	0.0367322	0.70237	0.00443767	-0.0529444	0.878942	-0.0620396	0.87209	BAX
ENSSSCG00000003145	0.0442668	0.987259	0.792076	0.69374	-0.452308	0.837414	-0.419468	0.863936	FUT2
ENSSSCG00000003146	-0.219129	0.670789	0.237445	0.645468	-1.42727	0.000824097	-0.63327	0.186172	NTN5
ENSSSCG00000003147	-1.49107	0.00179969	-0.387938	0.506377	-1.90523	0.000275661	-1.16424	0.0323775	CA11
ENSSSCG00000003148	-0.225165	0.753923	0.883239	0.116013	-2.28355	0.000182179	-1.14867	0.0663006	DBP
ENSSSCG00000003149	0.630161	0.800905	0.355895	0.894385	-2.70556	0.259044	-1.70758	#N/A	TULP2
ENSSSCG00000003150	-0.143029	0.244113	-0.1416	0.257296	-0.10814	0.406803	0.0532309	0.731448	NUCB1
ENSSSCG00000003152	0.243016	0.241719	0.211923	0.328337	0.167769	0.4529	0.456735	0.0249202	RUVBL2
ENSSSCG00000003153	-0.277397	0.0139955	-0.212097	0.0737841	0.0527735	0.716332	0.169343	0.20628	FTL
ENSSSCG00000003154	1.09315	5.18893e-11	0.932488	3.73938e-08	0.980652	1.32702e-07	0.729972	0.000170288	GYS1
ENSSSCG00000003155	0.884541	0.155813	0.0923354	0.91419	0.254213	0.733583	-0.209951	0.803366	PPP1R15A
ENSSSCG00000003156	0.523078	0.00160335	0.662037	3.64601e-05	0.859267	5.0256e-07	1.07778	2.21663e-10	HRC
ENSSSCG00000003157	-0.186964	0.546847	0.196721	0.522373	0.0516848	0.878607	0.51763	0.0607016	LIN7B
ENSSSCG00000003158	-0.193544	0.875311	-0.823142	0.458776	-1.08454	0.322481	-1.45921	0.220402	DHDH
ENSSSCG00000003159	-1.17775	0.351034	-1.28142	0.317188	-1.22503	0.345238	-1.88647	0.168126	KCNA7
ENSSSCG00000003160	0.718836	0.557754	0.698179	0.580222	-0.614296	0.655334	-1.56006	0.31533	NTF4
ENSSSCG00000003161	0.501084	0.0861537	0.613011	0.0309625	0.404963	0.192984	0.556293	0.0737954	PRRG2
ENSSSCG00000003165	0.0839867	0.595139	0.180647	0.194395	0.84738	6.50947e-12	1.03194	3.04974e-17	RPS11
ENSSSCG00000003166	#N/A	#N/A	#N/A	#N/A	#N/A	#N/A	#N/A	#N/A	ENSSSCG00000003166
ENSSSCG00000003167	0.0292854	0.92514	0.142155	0.600948	-0.665091	0.00343016	-0.380505	0.128847	FLT3LG
ENSSSCG00000003168	0.227932	0.243641	0.193001	0.34767	-0.677234	0.000231344	-0.151839	0.511059	ALDH16A1
ENSSSCG00000003169	0.202647	0.348127	0.241612	0.257748	0.428511	0.0309019	0.686728	0.000357485	PIH1D1
ENSSSCG00000003170	-0.858691	0.650447	0.119781	0.9554	-1.14568	0.546179	-0.741294	0.723255	SLC17A7
ENSSSCG00000003171	#N/A	#N/A	#N/A	#N/A	#N/A	#N/A	#N/A	#N/A	PTH2
ENSSSCG00000003172	0.813791	0.746422	1.35933	0.554265	1.22825	0.575869	1.99883	0.350765	CCDC155
ENSSSCG00000003177	0.359206	0.127551	0.408399	0.0797431	-0.364566	0.153328	0.061474	0.853858	BCL2L12
ENSSSCG00000003178	0.388947	0.022519	0.388557	0.0233954	-0.10699	0.612672	0.128133	0.569431	IRF3
ENSSSCG00000003183	0.65006	2.28728e-08	0.737098	1.43561e-10	0.0175553	0.922385	-0.0670751	0.713197	RRAS
ENSSSCG00000003187	0.219094	0.128422	0.344922	0.00991343	-0.0163357	0.930196	0.110516	0.531208	FCGRT
ENSSSCG00000003189	0.383644	0.0072441	0.427171	0.00239434	0.7492	1.78218e-07	0.646369	1.17975e-05	PRMT1
ENSSSCG00000003191	0.555487	#N/A	0.720108	#N/A	0.91566	#N/A	0	#N/A	TSKS
ENSSSCG00000003192	-0.669835	0.0850811	-0.54448	0.182802	-0.856399	0.0343879	-0.667187	0.122762	IL4I1
ENSSSCG00000003193	-0.500237	0.00880371	-0.341373	0.0957121	-0.710856	0.000311794	-0.246964	0.292808	TBC1D17
ENSSSCG00000003194	0.394995	0.0221012	0.276889	0.135126	0.323758	0.082169	0.111465	0.631497	AKT1S1
ENSSSCG00000003195	0.267114	0.116085	0.198323	0.275005	-0.414242	0.0147243	-0.0103001	0.969594	PNKP
ENSSSCG00000003196	0.0987616	0.619096	0.179795	0.320911	-0.485188	0.0030569	-0.429136	0.0123806	PTOV1
ENSSSCG00000003197	-0.327659	0.0339303	-0.378488	0.0131877	-0.7157	3.92841e-06	-0.529209	0.00104726	MED25
ENSSSCG00000003198	-0.345433	0.199131	-0.166735	0.592032	-0.648873	0.0132921	0.0381382	0.919261	FUZ
ENSSSCG00000003199	0.438076	0.0244274	0.262707	0.222058	0.416045	0.0444549	0.122258	0.640926	AP2A1
ENSSSCG00000003201	1.06919	0.197646	0.253814	0.811395	1.55384	0.057136	-0.174495	0.879148	ATF5
ENSSSCG00000003204	-0.420204	0.0326609	-0.286124	0.178641	-0.268697	0.217296	-0.0869989	0.748431	VRK3
ENSSSCG00000003207	-0.397091	0.62514	0.355388	0.658756	-0.260611	0.754137	-0.196852	0.83476	IZUMO2
ENSSSCG00000003211	0.204146	0.0928555	0.24827	0.0358278	-0.116822	0.392382	-0.174513	0.206475	NR1H2
ENSSSCG00000003212	-0.962634	0.0826949	-0.695261	0.238028	-0.752528	0.205174	-0.646911	0.312712	NAPSA
ENSSSCG00000003214	-1.0408	0.0678937	-0.638059	0.302752	-2.52909	0.000173974	-1.64265	0.0101092	KCNC3
ENSSSCG00000003216	0.602171	0.019375	0.212711	0.504238	-0.0800928	0.818	0.333003	0.286583	POLD1
ENSSSCG00000003217	0.034636	0.8868	-0.113965	0.602481	-0.535102	0.00281965	-0.49581	0.00784264	JOSD2
ENSSSCG00000003218	-1.99202	0.0298462	-0.10304	0.939739	-0.348835	0.763738	0.387134	0.756921	MYBPC2
ENSSSCG00000003219	0.126271	0.808599	0.528669	0.19769	0.268479	0.553677	0.701919	0.0884397	FAM71E1
ENSSSCG00000003222	0.340602	0.559962	0.416326	0.467942	-0.62008	0.27779	-0.692522	0.252011	SYT3
ENSSSCG00000003225	-0.983323	#N/A	-0.818701	#N/A	-0.0460689	#N/A	1.5275	#N/A	ENSSSCG00000003225
ENSSSCG00000003226	0.632771	0.0602817	0.673537	0.0456114	-0.129637	0.769062	-0.0124517	0.98417	ENSSSCG00000003226
ENSSSCG00000003227	0.555509	#N/A	0	#N/A	0	#N/A	0	#N/A	ENSSSCG00000003227
ENSSSCG00000003228	0.375431	0.711424	-0.10779	0.928397	0.534532	0.56553	-1.1817	0.265324	VSIG10L
ENSSSCG00000003229	0.0347688	0.875117	0.122955	0.518841	0.425578	0.00860122	0.520364	0.0014128	ETFB
ENSSSCG00000003230	-1.28768	0.238439	-1.21567	0.281056	-0.795542	0.492419	-0.287567	0.834748	ENSSSCG00000003230
ENSSSCG00000003231	-0.294807	0.650447	-0.439747	0.478144	-1.26646	0.0220601	-0.918213	0.124017	NKG7
ENSSSCG00000003232	0.555509	#N/A	0	#N/A	0	#N/A	0	#N/A	LIM2
ENSSSCG00000003233	-0.42055	0.358951	-0.233551	0.650623	-0.563486	0.215309	-0.469703	0.343866	ZNF175
ENSSSCG00000003234	-0.793298	0.377875	-0.356683	0.726624	-0.0751756	0.942856	-0.00737417	0.997634	ENSSSCG00000003234
ENSSSCG00000003235	-0.341014	0.621865	-0.163638	0.83183	-3.40999	0.000253179	-1.6886	0.0166137	ENSSSCG00000003235
ENSSSCG00000003236	1.61925	9.33719e-05	1.11605	0.0134035	1.21594	0.00758	0.942743	0.0581542	ENSSSCG00000003236
ENSSSCG00000003238	-0.38167	0.491692	-0.634747	0.226549	-0.396912	0.476491	-0.30262	0.627736	SPACA6
ENSSSCG00000003239	3.3354	0.13108	-1.11797	0.714635	3.15241	0.164247	-1.97038	0.528646	HAS1
ENSSSCG00000003240	-0.193081	0.543877	0.0273245	0.945579	0.731396	0.00504711	0.257085	0.426647	ENSSSCG00000003240
ENSSSCG00000003241	-0.472216	0.479981	-1.09872	0.0817986	-0.730782	0.268873	-0.337153	0.658783	ZNF614
ENSSSCG00000003243	-0.766429	0.0675922	-0.618388	0.159735	-1.15378	0.00706392	-0.525646	0.281801	ENSSSCG00000003243
ENSSSCG00000003247	0.555509	#N/A	0	#N/A	0	#N/A	0	#N/A	ENSSSCG00000003247
ENSSSCG00000003248	1.48452	#N/A	2.14449	#N/A	-0.0460688	#N/A	-0.971673	#N/A	ENSSSCG00000003248
ENSSSCG00000003251	-0.652926	0.605081	-0.424915	0.755457	-1.20443	0.327952	-0.675666	0.621946	NLRP12
ENSSSCG00000003253	0.276494	0.328768	0.204668	0.499354	0.194571	0.519094	0.0180356	0.965347	ENSSSCG00000003253
ENSSSCG00000003255	-0.829396	#N/A	-1.88951	#N/A	-2.27103	#N/A	-1.37572	#N/A	CACNG8
ENSSSCG00000003256	-0.0102254	0.989517	0.612429	0.226731	-0.332508	0.550578	-0.459776	0.426764	PRKCG
ENSSSCG00000003257	0.0342274	0.910144	-0.224503	0.364384	-0.757227	0.000512597	-0.590676	0.010227	CACNG6
ENSSSCG00000003259	1.41541	0.276714	0.834969	0.579256	0.880219	0.533199	-0.947846	0.613313	OSCAR
ENSSSCG00000003261	0.138774	0.557654	0.305852	0.13992	1.00672	1.02862e-07	1.24784	3.07817e-11	ENSSSCG00000003261
ENSSSCG00000003262	0.559428	0.00116623	0.479562	0.007153	0.579003	0.0014976	0.660866	0.000337919	TFPT
ENSSSCG00000003263	0.117375	0.510104	0.0968937	0.607566	-0.228123	0.17073	0.175167	0.332434	PRPF31
ENSSSCG00000003264	0.0746368	0.746338	0.0982131	0.661098	-0.844932	1.47928e-06	-0.508871	0.00648718	CNOT3
ENSSSCG00000003265	0.380022	0.180991	0.368651	0.20446	0.0276978	0.940947	0.781298	0.00420256	LENG1
ENSSSCG00000003266	-2.47829	#N/A	0.0870444	#N/A	-2.50282	#N/A	-2.46664	#N/A	TMC4
ENSSSCG00000003267	-0.00578162	0.986504	0.0252801	0.931059	-0.482821	0.0201705	-0.396926	0.0731777	MBOAT7
ENSSSCG00000003268	-0.697309	0.00444594	-0.618813	0.013637	-0.97637	0.000154937	-0.494613	0.0813258	TSEN34
ENSSSCG00000003269	1.32549	0.00239695	1.20655	0.00674255	1.32108	0.00427296	0.652783	0.22656	LENG9
ENSSSCG00000003271	0.61459	0.260255	0.343413	0.582486	-0.437639	0.474564	-0.216856	0.762311	TTYH1
ENSSSCG00000003272	0.0413112	0.982592	0.602843	0.649541	-1.38553	0.301116	-1.25621	0.382806	ENSSSCG00000003272
ENSSSCG00000003275	0.645925	0.689246	-0.161985	0.934407	-0.41881	0.809046	-1.25846	0.489633	ENSSSCG00000003275
ENSSSCG00000003277	0	#N/A	0	#N/A	0	#N/A	0.951866	#N/A	ENSSSCG00000003277
ENSSSCG00000003278	0.453673	0.673145	0.824872	0.403824	-1.58493	0.117448	-0.210722	0.868246	ENSSSCG00000003278
ENSSSCG00000003282	#N/A	#N/A	#N/A	#N/A	#N/A	#N/A	#N/A	#N/A	ENSSSCG00000003282
ENSSSCG00000003284	0.555482	#N/A	0	#N/A	0	#N/A	1.86541	#N/A	FCAR
ENSSSCG00000003286	-1.74927	#N/A	-0.430507	#N/A	-1.7738	#N/A	-1.73761	#N/A	ENSSSCG00000003286
ENSSSCG00000003288	0.685417	0.000369574	0.563451	0.00484083	0.481596	0.0251627	0.444896	0.0496561	HSPBP1
ENSSSCG00000003289	-0.0460846	0.867533	0.0473858	0.86526	-0.417658	0.047525	-0.392902	0.0767871	ISOC2
ENSSSCG00000003301	0.638283	4.13029e-08	0.574402	1.1959e-06	0.0750944	0.643432	0.165114	0.294765	PPP6R1
ENSSSCG00000003302	-0.159852	0.888445	-0.82129	0.411594	-0.628898	0.532656	-1.04618	0.322201	TMEM86B
ENSSSCG00000003303	#N/A	#N/A	#N/A	#N/A	#N/A	#N/A	#N/A	#N/A	ENSSSCG00000003303
ENSSSCG00000003306	#N/A	#N/A	#N/A	#N/A	#N/A	#N/A	#N/A	#N/A	HELZ2
ENSSSCG00000003307	#N/A	#N/A	#N/A	#N/A	#N/A	#N/A	#N/A	#N/A	NLRP9
ENSSSCG00000003311	#N/A	#N/A	#N/A	#N/A	#N/A	#N/A	#N/A	#N/A	ENSSSCG00000003311
ENSSSCG00000003314	-4.33683	0.385634	-0.243427	0.969651	1.6513	0.761921	-3.36338	0.559003	NLRP11
ENSSSCG00000003315	-3.46236	#N/A	-2.72067	#N/A	-0.979417	#N/A	-3.45069	#N/A	NLRP8
ENSSSCG00000003317	0.390822	0.096013	0.708086	0.000861138	-0.134976	0.633131	-0.19158	0.518563	ZNF787
ENSSSCG00000003318	-2.09915	#N/A	-2.51161	#N/A	-2.70075	#N/A	-1.70278	#N/A	GALP
ENSSSCG00000003322	-0.115358	0.84835	0.352295	0.493224	0.159585	0.772075	0.262786	0.64438	ZNF582
ENSSSCG00000003324	-0.366066	0.580618	-0.474505	0.466268	0.274248	0.675251	0.824631	0.167659	ENSSSCG00000003324
ENSSSCG00000003325	0	#N/A	0.72013	#N/A	0	#N/A	0	#N/A	ENSSSCG00000003325
ENSSSCG00000003326	0.355503	0.272932	-0.0166251	0.970114	0.15908	0.661892	-0.0648418	0.882836	ENSSSCG00000003326
ENSSSCG00000003329	0.127555	0.656472	0.0965151	0.75293	-1.1308	1.38982e-06	-0.791001	0.001136	ACAP3
ENSSSCG00000003331	0.00903231	0.996951	-0.200007	0.891673	-0.81476	0.525588	-0.725229	0.60664	TNFRSF4
ENSSSCG00000003332	-0.0280915	0.874238	0.0590536	0.722189	-0.269953	0.044779	0.0345629	0.853166	SDF4
ENSSSCG00000003333	-0.50831	0.57039	-0.380111	0.688888	-0.807029	0.349381	-0.597581	0.532285	C1QTNF12
ENSSSCG00000003334	0.0135176	0.955422	0.0751672	0.716472	-0.00406711	0.987598	-0.00105963	0.998902	UBE2J2
ENSSSCG00000003336	#N/A	#N/A	#N/A	#N/A	#N/A	#N/A	#N/A	#N/A	TTLL10
ENSSSCG00000003338	0.379312	0.522452	-0.092326	0.897062	-0.36481	0.545161	-0.0131314	0.989667	PUSL1
ENSSSCG00000003339	0.23821	0.169688	0.214653	0.232621	-0.162997	0.392668	0.145628	0.48025	INTS11
ENSSSCG00000003341	-0.200282	0.64356	0.107511	0.821726	-1.04853	0.00396883	-0.495647	0.226147	TAS1R3
ENSSSCG00000003342	0.36031	0.0152958	0.329946	0.0293036	-0.248239	0.132708	-0.196765	0.276634	DVL1
ENSSSCG00000003343	0.747582	1.9318e-06	0.597068	0.000258791	0.0694347	0.760763	0.317573	0.10824	ENSSSCG00000003343
ENSSSCG00000003344	0.896442	0.00038259	1.0069	5.09869e-05	0.568936	0.046402	0.363772	0.2567	VWA1
ENSSSCG00000003346	3.99397	0.0570004	3.26985	0.146038	1.86871	0.472981	1.89237	0.501182	ANKRD65
ENSSSCG00000003348	0.233877	0.040642	0.309655	0.00484074	0.622914	7.91612e-09	0.670673	5.66239e-10	ENSSSCG00000003348
ENSSSCG00000003350	0.361402	0.022789	0.208673	0.238567	-0.269799	0.123042	-0.114475	0.588686	MIB2
ENSSSCG00000003351	-0.548022	0.125061	-0.905352	0.0061621	-1.99562	3.63079e-09	-1.8213	1.0505e-07	MMP23B
ENSSSCG00000003352	0.372298	3.61419e-06	0.315418	0.000140302	0.275725	0.00213452	0.396797	7.11446e-06	ENSSSCG00000003352
ENSSSCG00000003353	-0.395591	0.00940506	-0.393441	0.0103832	-0.904982	6.20988e-09	-0.948969	1.56512e-09	SLC35E2B
ENSSSCG00000003354	0.032471	0.852047	0.0305006	0.864175	-0.651883	1.57963e-07	-0.529615	3.69213e-05	CCNL2
ENSSSCG00000003356	-0.983324	#N/A	-0.241627	#N/A	-0.0460682	#N/A	1.46137	#N/A	MMEL1
ENSSSCG00000003357	#N/A	#N/A	#N/A	#N/A	#N/A	#N/A	#N/A	#N/A	ACTRT2
ENSSSCG00000003359	-0.0276951	0.883044	-0.0270121	0.88826	-0.100114	0.532656	0.0692846	0.703744	TPRG1L
ENSSSCG00000003360	-0.321874	0.136397	-0.299535	0.176862	-1.22807	2.15591e-09	-0.761536	0.000349624	WRAP73
ENSSSCG00000003362	0.125975	0.657587	-0.0253572	0.941801	-0.257396	0.320114	-0.376391	0.150921	CEP104
ENSSSCG00000003366	-2.46525	2.77348e-05	-2.44852	4.24429e-05	-3.8394	1.53883e-06	-4.02255	2.02253e-06	CHD5
ENSSSCG00000003367	-0.983288	#N/A	-0.818667	#N/A	-1.00782	#N/A	-0.00984689	#N/A	ENSSSCG00000003367
ENSSSCG00000003368	1.04679	7.25821e-06	1.25581	3.775e-08	-0.433201	0.120219	0.208356	0.528646	RNF207
ENSSSCG00000003369	0.224699	0.263819	-0.107627	0.64443	-0.000823285	0.998715	-0.228808	0.298244	ICMT
ENSSSCG00000003370	0	#N/A	0	#N/A	0.915677	#N/A	0	#N/A	HES3
ENSSSCG00000003371	-0.92982	0.0203307	-1.20193	0.00194892	-2.48439	1.61089e-09	-2.79638	2.4587e-11	GPR153
ENSSSCG00000003374	1.92793	0.0539512	2.25665	0.0206122	0.438311	0.739923	0.466584	0.745883	ESPN
ENSSSCG00000003376	0.384362	0.174071	0.380956	0.183891	0.222737	0.476893	0.241992	0.468753	PLEKHG5
ENSSSCG00000003377	0.897202	0.258139	0.543544	0.541541	0.86956	0.283658	-0.966193	0.295108	ACOT7
ENSSSCG00000003379	0.407167	0.0948722	0.676417	0.00260455	-0.0365758	0.908654	0.0261025	0.944255	KLHL21
ENSSSCG00000003382	-0.247441	0.839791	-0.15685	0.903102	-0.345373	0.765114	0.0076602	0.998164	TAS1R1
ENSSSCG00000003383	0.225455	0.420225	0.199439	0.494996	-0.137326	0.650064	0.0474237	0.897632	ZBTB48
ENSSSCG00000003384	0.649289	1.41474e-08	0.646079	1.8719e-08	0.682406	4.862e-08	0.806296	8.97868e-11	DNAJC11
ENSSSCG00000003385	0.262898	0.0982232	0.434444	0.00306561	0.682966	5.77654e-06	0.768646	3.74976e-07	PARK7
ENSSSCG00000003386	2.00984	0.00790479	1.4473	0.0749612	-0.266079	0.806251	-0.634494	0.569989	TNFRSF9
ENSSSCG00000003388	-2.03892	#N/A	-1.8743	#N/A	-2.06345	#N/A	-2.02726	#N/A	SLC45A1
ENSSSCG00000003390	-0.983296	#N/A	-0.241602	#N/A	-0.0460441	#N/A	-0.971638	#N/A	SLC2A7
ENSSSCG00000003391	#N/A	#N/A	#N/A	#N/A	#N/A	#N/A	#N/A	#N/A	CA6
ENSSSCG00000003393	0.774197	0.000544596	0.728513	0.00132429	-0.052871	0.870626	-0.00625591	0.989874	TMEM201
ENSSSCG00000003395	0.177094	0.735102	-0.360052	0.453981	-1.44932	0.000598093	-0.86742	0.0551791	PIK3CD
ENSSSCG00000003396	-0.433718	0.000275073	-0.34861	0.00470072	-0.803897	9.8295e-11	-0.531808	3.98314e-05	CLSTN1
ENSSSCG00000003398	0.0325474	0.867991	0.0677916	0.712454	0.0701188	0.688749	-0.0773476	0.684934	UBE4B
ENSSSCG00000003399	0.174519	0.822142	0.0257479	0.976296	-1.73719	0.00643704	-1.44615	0.028715	RBP7
ENSSSCG00000003400	-0.38	0.407388	-0.343638	0.470421	0.717395	0.0900563	0.601421	0.190231	NMNAT1
ENSSSCG00000003401	-0.251468	0.291151	-0.337574	0.140248	0.300046	0.207713	-0.172811	0.532427	KIF1B
ENSSSCG00000003402	0.433452	0.0910092	0.500173	0.0468552	0.884161	0.000336498	0.572459	0.0330972	PGD
ENSSSCG00000003403	-0.413104	0.488028	-0.370035	0.553694	-1.26823	0.0305934	-0.00515652	0.99724	CENPS
ENSSSCG00000003404	0.146719	0.461173	0.251949	0.17105	-0.277906	0.140697	-0.0680782	0.779552	DFFA
ENSSSCG00000003405	0.00800079	0.982578	-0.0131489	0.965401	-0.21213	0.363814	0.212899	0.389956	PEX14
ENSSSCG00000003407	0.997093	8.41423e-08	1.01113	5.39694e-08	-0.0475214	0.865402	-0.168744	0.534683	CASZ1
ENSSSCG00000003410	1.86553	0.131813	1.26309	0.351169	5.08797	7.74204e-06	1.71779	0.207775	MASP2
ENSSSCG00000003412	-0.0184506	0.950675	-0.055911	0.836612	0.0524488	0.838472	0.299578	0.183731	EXOSC10
ENSSSCG00000003413	0.466733	0.00492972	0.26582	0.149469	0.647509	0.000155224	0.477692	0.00878511	MTOR
ENSSSCG00000003414	-1.95593	0.174118	-2.14748	0.140751	-1.38452	0.364435	-2.05395	0.200236	ANGPTL7
ENSSSCG00000003417	-0.406223	#N/A	-0.818675	#N/A	-1.00783	#N/A	-0.0098553	#N/A	DISP3
ENSSSCG00000003419	0.259299	0.264464	0.184502	0.468011	0.27037	0.250889	0.25479	0.314298	MAD2L2
ENSSSCG00000003420	0.17632	0.491692	0.114683	0.68352	0.0492542	0.864785	0.0382382	0.90765	FBXO6
ENSSSCG00000003421	-0.115579	0.800905	-0.16794	0.703727	-0.278836	0.48697	-0.16712	0.719604	FBXO44
ENSSSCG00000003423	-3.85146	#N/A	-3.68683	#N/A	-3.87598	#N/A	-2.878	#N/A	DRAXIN
ENSSSCG00000003428	-0.419423	0.123179	-0.396729	0.152594	-1.85591	4.3123e-13	-1.21076	3.89259e-06	MTHFR
ENSSSCG00000003429	-0.418255	0.176713	-0.355214	0.271449	-2.02373	7.40584e-12	-1.56016	1.40634e-07	CLCN6
ENSSSCG00000003430	-6.88963	1.679e-29	-6.51565	2.03613e-26	-8.05469	5.0301e-32	-9.22565	2.49262e-41	NPPA
ENSSSCG00000003431	-0.37003	0.787934	0.993646	0.402089	-4.39904	1.73899e-05	-4.21523	5.57921e-05	NPPB
ENSSSCG00000003432	0.634278	3.47579e-06	0.659894	1.29171e-06	0.453956	0.0030825	0.675652	7.10276e-06	KIAA2013
ENSSSCG00000003433	0.478783	0.0371668	0.461196	0.047587	-0.259722	0.321266	-0.481759	0.0582609	PLOD1
ENSSSCG00000003434	0.427297	1.88151e-06	0.44836	5.10308e-07	0.423755	1.57311e-05	0.37008	0.000267561	MFN2
ENSSSCG00000003435	0.101364	0.832867	0.354592	0.379245	-0.787032	0.0353017	0.159338	0.742028	MIIP
ENSSSCG00000003437	0.70792	0.59668	-0.457915	0.77318	-0.876803	0.549492	-1.17452	0.463232	TNFRSF8
ENSSSCG00000003438	-0.00261521	0.992015	-0.165774	0.342724	-0.0905684	0.626228	-0.119145	0.544919	VPS13D
ENSSSCG00000003439	-0.30519	0.2012	0.0534185	0.863838	-0.510747	0.0278091	-0.325832	0.207775	DHRS3
ENSSSCG00000003440	0.170839	#N/A	0.335461	#N/A	-1.00784	#N/A	-0.971655	#N/A	AADACL4
ENSSSCG00000003441	#N/A	#N/A	#N/A	#N/A	#N/A	#N/A	#N/A	#N/A	AADACL3
ENSSSCG00000003442	#N/A	#N/A	#N/A	#N/A	#N/A	#N/A	#N/A	#N/A	C1orf158
ENSSSCG00000003444	0.555509	#N/A	0	#N/A	0	#N/A	0	#N/A	ENSSSCG00000003444
ENSSSCG00000003448	#N/A	#N/A	#N/A	#N/A	#N/A	#N/A	#N/A	#N/A	ENSSSCG00000003448
ENSSSCG00000003449	-3.63126	#N/A	-2.88957	#N/A	-3.65578	#N/A	-3.61959	#N/A	LRRC38
ENSSSCG00000003451	2.24721	9.53241e-12	2.04901	7.71264e-10	1.57781	2.4111e-05	1.7417	3.7383e-06	ENSSSCG00000003451
ENSSSCG00000003453	0.652166	0.213692	0.853904	0.0897198	1.72072	0.000165676	0.369339	0.560738	ENSSSCG00000003453
ENSSSCG00000003455	0.679173	0.236052	0.884821	0.108285	0.62668	0.287924	0.870831	0.141654	FHAD1
ENSSSCG00000003458	1.14112	2.44383e-07	0.838321	0.000281433	0.111627	0.723969	0.0785954	0.828077	EFHD2
ENSSSCG00000003459	2.602	0.347535	1.29722	0.701715	2.39905	0.393521	3.84884	#N/A	CELA2A
ENSSSCG00000003460	-0.432299	0.250866	-0.378681	0.335577	-0.782508	0.0334003	-0.610116	0.122418	CASP9
ENSSSCG00000003461	0.296107	0.0625478	0.34335	0.0279246	0.112121	0.550847	0.245306	0.174218	RSC1A1
ENSSSCG00000003463	-0.406247	#N/A	0.834917	#N/A	1.43926	#N/A	-0.971669	#N/A	AGMAT
ENSSSCG00000003464	-0.0674758	0.789489	-0.311465	0.120796	-0.188529	0.38562	-0.411044	0.0499947	DNAJC16
ENSSSCG00000003465	0.298179	0.376147	0.0291494	0.947643	0.394662	0.232144	-0.36128	0.312242	FBLIM1
ENSSSCG00000003466	#N/A	#N/A	#N/A	#N/A	#N/A	#N/A	#N/A	#N/A	TMEM82
ENSSSCG00000003468	0.731086	2.57974e-07	0.676888	2.34866e-06	0.636175	5.19904e-05	0.659128	3.75093e-05	PLEKHM2
ENSSSCG00000003470	0.948795	0.0223083	1.26222	0.00136271	0.963766	0.024154	1.14506	0.00767054	FAM131C
ENSSSCG00000003471	0.620339	0.0461023	0.420566	0.213104	0.278065	0.442661	-0.298813	0.44537	EPHA2
ENSSSCG00000003472	-0.0660916	0.898907	0.0821258	0.875428	-0.571069	0.180473	-0.794198	0.0721456	ARHGEF19
ENSSSCG00000003473	-0.662915	0.205896	-0.446567	0.432626	-2.33232	8.60208e-05	-1.16293	0.037779	RSG1
ENSSSCG00000003476	#N/A	#N/A	#N/A	#N/A	#N/A	#N/A	#N/A	#N/A	ENSSSCG00000003476
ENSSSCG00000003477	-0.259545	0.223339	-0.201127	0.376016	-0.917785	3.52512e-06	-0.481537	0.0241446	NECAP2
ENSSSCG00000003478	0.0400749	0.927022	0.234933	0.521083	-1.40489	6.52002e-06	-0.33907	0.364357	ENSSSCG00000003478
ENSSSCG00000003479	-0.905516	0.000697595	-0.775536	0.00460096	-3.05223	5.97828e-26	-2.5655	2.31772e-19	MFAP2
ENSSSCG00000003481	#N/A	#N/A	#N/A	#N/A	#N/A	#N/A	#N/A	#N/A	PADI1
ENSSSCG00000003482	#N/A	#N/A	#N/A	#N/A	#N/A	#N/A	#N/A	#N/A	PADI3
ENSSSCG00000003483	1.44313	0.430289	1.37821	0.467041	0.614672	0.76691	0.711184	0.749844	ENSSSCG00000003483
ENSSSCG00000003484	0	#N/A	0.72013	#N/A	0	#N/A	0	#N/A	PADI6
ENSSSCG00000003485	0.309561	0.150848	0.130514	0.609664	-0.306683	0.17377	-0.410791	0.0724639	ENSSSCG00000003485
ENSSSCG00000003486	-0.605836	0.023244	-0.484479	0.0822514	-1.53166	5.80834e-09	-0.936588	0.000743287	ARHGEF10L
ENSSSCG00000003488	0.200656	0.302749	0.136896	0.517171	0.417618	0.0218009	0.321256	0.10259	UBR4
ENSSSCG00000003489	0.160633	0.147833	0.130928	0.262656	-0.0548612	0.674808	-0.0649486	0.644445	EMC1
ENSSSCG00000003491	-0.333548	0.338672	6.36801e-05	1	0.383613	0.265463	0.288889	0.453475	AKR7A2
ENSSSCG00000003492	0.0320067	0.919421	-0.0184146	0.955828	-0.928924	6.26672e-05	-0.733938	0.00226252	PQLC2
ENSSSCG00000003493	0.150848	0.126948	0.137549	0.176862	0.111967	0.291984	0.0486389	0.70556	CAPZB
ENSSSCG00000003494	#N/A	#N/A	#N/A	#N/A	#N/A	#N/A	#N/A	#N/A	PLA2G2A
ENSSSCG00000003495	#N/A	#N/A	#N/A	#N/A	#N/A	#N/A	#N/A	#N/A	ENSSSCG00000003495
ENSSSCG00000003498	2.08489	#N/A	1.29722	#N/A	0	#N/A	0.951888	#N/A	UBXN10
ENSSSCG00000003499	#N/A	#N/A	#N/A	#N/A	#N/A	#N/A	#N/A	#N/A	PLA2G2C
ENSSSCG00000003503	#N/A	#N/A	#N/A	#N/A	#N/A	#N/A	#N/A	#N/A	VWA5B1
ENSSSCG00000003505	0.0422508	0.79432	0.0979243	0.495263	-0.426878	0.000429737	-0.112702	0.455335	DDOST
ENSSSCG00000003506	-0.0615916	0.623181	0.0780744	0.521083	0.197334	0.0653791	0.281943	0.00806105	PINK1
ENSSSCG00000003508	-1.00732	#N/A	-1.51241	#N/A	-1.89393	#N/A	-0.992713	#N/A	KIF17
ENSSSCG00000003509	0.774137	#N/A	1.22873	#N/A	-1.00786	#N/A	-0.00987644	#N/A	SH2D5
ENSSSCG00000003511	-0.0886703	0.656233	0.00163656	0.995386	-0.0269742	0.899572	0.0842507	0.69525	HP1BP3
ENSSSCG00000003512	-0.447476	0.01668	-0.618783	0.000515674	0.204752	0.345261	-0.2879	0.192129	EIF4G3
ENSSSCG00000003513	0.790593	1.44734e-05	0.801005	1.11446e-05	0.427825	0.042793	0.599256	0.00428009	ECE1
ENSSSCG00000003514	0.0674432	0.841582	0.169146	0.577208	-0.483317	0.0636851	-0.667679	0.0102902	HSPG2
ENSSSCG00000003520	0.192869	0.210135	0.0913542	0.608993	0.352699	0.0167515	0.178408	0.294906	ENSSSCG00000003520
ENSSSCG00000003521	1.4015	#N/A	0.33545	#N/A	-1.00786	#N/A	-0.00987818	#N/A	ENSSSCG00000003521
ENSSSCG00000003523	-0.983282	#N/A	-0.241588	#N/A	-1.00781	#N/A	-0.971624	#N/A	EPHA8
ENSSSCG00000003524	-0.205838	0.621958	-0.614518	0.0767129	-0.860835	0.0134712	-1.32932	0.000107135	C1QA
ENSSSCG00000003527	0.692243	0.294148	-0.104376	0.904663	-2.58075	0.000140576	-2.52581	0.000273202	EPHB2
ENSSSCG00000003529	#N/A	#N/A	#N/A	#N/A	#N/A	#N/A	#N/A	#N/A	LACTBL1
ENSSSCG00000003530	#N/A	#N/A	#N/A	#N/A	#N/A	#N/A	#N/A	#N/A	TEX46
ENSSSCG00000003531	-0.29033	0.0896198	-0.36885	0.0257977	-0.0138913	0.952144	-0.194591	0.331151	KDM1A
ENSSSCG00000003532	0.236399	0.427632	-0.246142	0.417288	0.266168	0.368202	0.0790897	0.833573	LUZP1
ENSSSCG00000003539	0.00899163	0.99621	0.545789	0.587784	-1.1112	0.294595	-1.30752	0.255446	GRHL3
ENSSSCG00000003541	-0.657681	0.715913	-2.35975	0.186922	-1.16683	0.502373	-1.00852	0.59626	STPG1
ENSSSCG00000003543	-0.517272	0.000116385	-0.561289	2.67213e-05	0.0369273	0.84638	-0.178902	0.300836	NIPAL3
ENSSSCG00000003546	-0.408339	0.84424	1.42524	0.377292	0.475304	0.797546	1.29575	0.451657	ENSSSCG00000003546
ENSSSCG00000003547	1.15191	#N/A	-0.241628	#N/A	0.926021	#N/A	-0.00988036	#N/A	NCMAP
ENSSSCG00000003549	-0.301161	0.379945	-0.252109	0.484286	-1.13329	0.000214337	-0.712528	0.030592	LDLRAP1
ENSSSCG00000003551	0.821886	0.260186	0.665288	0.392736	0.000108372	1	0.826547	0.294554	PAQR7
ENSSSCG00000003552	-0.0328521	0.9885	-1.54043	0.363543	-0.737979	0.664855	-0.328626	0.867003	AUNIP
ENSSSCG00000003553	0.133604	0.315578	0.255724	0.0325686	0.402065	0.000747694	0.256329	0.0496539	MTFR1L
ENSSSCG00000003554	0.185577	0.403422	0.100499	0.688707	-0.46316	0.0231509	-0.40238	0.0626874	ENSSSCG00000003554
ENSSSCG00000003555	-0.215882	0.325084	-0.104283	0.679481	-0.0845725	0.734709	-0.000621692	1	HMGN2
ENSSSCG00000003557	0.555509	#N/A	0	#N/A	0	#N/A	0	#N/A	LIN28A
ENSSSCG00000003558	0.116927	0.757894	-0.0133184	0.975843	-0.262137	0.440034	-0.751335	0.0184834	RPS6KA1
ENSSSCG00000003559	0.153447	0.312977	-0.0874336	0.609904	0.0169457	0.927547	-0.196092	0.221048	ARID1A
ENSSSCG00000003561	0.0382308	0.884957	0.284993	0.1542	-0.563666	0.0050809	-0.26103	0.250337	ZDHHC18
ENSSSCG00000003564	-0.127445	0.526538	-0.00270348	0.991946	-0.263334	0.156362	-0.0722288	0.758045	GPATCH3
ENSSSCG00000003565	1.85421	0.0693531	2.03511	0.0440289	0.733316	0.544067	-0.203601	0.896373	NR0B2
ENSSSCG00000003566	0.217428	0.168813	0.106712	0.559043	0.556643	0.000147581	0.658054	7.81668e-06	NUDC
ENSSSCG00000003567	0	#N/A	0	#N/A	0	#N/A	0.951866	#N/A	KDF1
ENSSSCG00000003569	0.713226	0.116785	0.0258429	0.968359	-0.141039	0.803811	-0.307708	0.591055	SLC9A1
ENSSSCG00000003570	0.0034118	0.982813	0.0351347	0.775385	-0.107927	0.292059	-0.231838	0.0173732	WDTC1
ENSSSCG00000003572	0.229297	0.821027	0.423381	0.654369	-0.727236	0.445307	-0.430143	0.687015	SYTL1
ENSSSCG00000003573	0.166966	0.49548	0.227911	0.335577	-0.106146	0.684593	0.0107918	0.975809	MAP3K6
ENSSSCG00000003575	0	#N/A	0.720116	#N/A	0	#N/A	0.951857	#N/A	CD164L2
ENSSSCG00000003576	4.17331	0.147521	1.29722	0.7367	3.23629	0.288013	0	1	GPR3
ENSSSCG00000003577	0.195504	0.263245	0.160711	0.383263	0.0903168	0.644555	0.25985	0.154073	WASF2
ENSSSCG00000003578	0.106151	0.831201	0.112338	0.823092	0.317413	0.453043	-0.0952685	0.857313	FGR
ENSSSCG00000003579	0.219942	0.407388	0.160974	0.57376	-0.789509	0.000736658	-0.708639	0.00360214	AHDC1
ENSSSCG00000003580	0.274534	0.0978221	0.180309	0.320671	0.33804	0.0448	0.109825	0.602962	EYA3
ENSSSCG00000003582	-1.80023	4.26707e-09	-1.54975	6.57772e-07	-1.10686	0.00150903	-1.22662	0.000552981	SMPDL3B
ENSSSCG00000003583	-0.191709	0.464615	-0.218015	0.408956	-0.173666	0.517372	-0.0844537	0.790673	RPA2
ENSSSCG00000003584	0.737876	0.189063	0.41508	0.513349	-0.324104	0.620476	-0.355111	0.616845	THEMIS2
ENSSSCG00000003585	#N/A	#N/A	#N/A	#N/A	#N/A	#N/A	#N/A	#N/A	GJB5
ENSSSCG00000003586	0.0947474	0.695416	-0.0184654	0.947899	0.0140804	0.958147	0.0108216	0.972733	EPB41
ENSSSCG00000003589	0.0734698	0.360678	0.110392	0.146682	0.0644671	0.43851	0.0114445	0.915826	SRSF4
ENSSSCG00000003590	0.262995	0.445171	0.417048	0.194395	-0.105852	0.783992	0.020041	0.967381	PTPRU
ENSSSCG00000003591	0.023086	0.910011	-0.0429779	0.830784	0.454783	0.00167416	0.217133	0.19391	PUM1
ENSSSCG00000003592	0.761056	0.00199767	0.598496	0.0198909	-0.384651	0.181635	0.142827	0.685062	SDC3
ENSSSCG00000003596	-0.116266	0.611003	-0.03796	0.885447	0.055883	0.815588	0.216778	0.326173	SNRNP40
ENSSSCG00000003599	#N/A	#N/A	#N/A	#N/A	#N/A	#N/A	#N/A	#N/A	ENSSSCG00000003599
ENSSSCG00000003600	1.71594	1.13525e-09	1.92705	4.54749e-12	1.56914	5.50366e-07	1.45203	5.66584e-06	TINAGL1
ENSSSCG00000003601	-1.61891	0.20822	-1.1429	0.395767	-0.889911	0.510964	-0.292444	0.854908	HCRTR1
ENSSSCG00000003603	-0.498283	0.0322671	-0.862776	6.08022e-05	-1.63302	5.79666e-13	-1.52369	2.55473e-11	COL16A1
ENSSSCG00000003604	-1.21262	0.000244017	-1.41947	1.75271e-05	-2.06884	2.8435e-08	-2.04191	6.16243e-08	ADGRB2
ENSSSCG00000003606	0	#N/A	0	#N/A	0	#N/A	1.88243	#N/A	SPOCD1
ENSSSCG00000003608	0.8046	0.282215	0.627106	0.432659	-0.155774	0.864531	-0.331298	0.727182	LCK
ENSSSCG00000003610	-0.256673	0.538222	-0.127897	0.787375	-0.392932	0.322995	0.516145	0.187198	IQCC
ENSSSCG00000003612	0.449413	0.005869	0.188779	0.3281	0.745053	6.4439e-06	0.574493	0.000921348	EIF3I
ENSSSCG00000003613	0.0541889	0.733031	-0.0197932	0.911228	-0.281035	0.0291816	-0.106167	0.494295	HDAC1
ENSSSCG00000003616	0.714857	0.0372718	1.14556	0.00032707	1.91754	5.4981e-09	1.00015	0.00526793	FAM167B
ENSSSCG00000003617	0.260093	0.127551	0.178608	0.33555	-0.299401	0.0876706	-0.37756	0.0341382	TXLNA
ENSSSCG00000003619	-1.80804	7.41523e-12	-1.21526	4.38789e-06	-1.10985	0.000124984	-0.983206	0.000945752	AZIN2
ENSSSCG00000003620	-0.413541	0.293579	-0.360921	0.383373	-1.00924	0.00956444	-0.880378	0.030026	TRIM62
ENSSSCG00000003621	-0.573512	0.286478	-1.11333	0.0248202	-0.493615	0.378929	-1.36525	0.0112631	ZSCAN20
ENSSSCG00000003622	1.36588	0.357878	0.723967	0.677505	-0.395231	0.835866	0.38594	0.846884	CSMD2
ENSSSCG00000003623	#N/A	#N/A	#N/A	#N/A	#N/A	#N/A	#N/A	#N/A	ENSSSCG00000003623
ENSSSCG00000003627	-0.429224	0.0485874	-0.343907	0.13195	-0.343779	0.142401	-0.142805	0.614563	ZMYM4
ENSSSCG00000003628	-0.267986	0.425596	-0.249718	0.474477	-0.289274	0.391299	-0.0865779	0.837294	CLSPN
ENSSSCG00000003630	-0.267322	0.0739388	-0.223355	0.152572	0.111342	0.521299	0.103202	0.589273	AGO3
ENSSSCG00000003632	0	#N/A	0	#N/A	0.915677	#N/A	0	#N/A	ENSSSCG00000003632
[truncated: 23,881 more rows]
