# Supplementary material for: Identification of Gene Expression Signatures for Phenotype-Specific Drug Targeting of Cardiac Fibrosis
Source: Int J Mol Sci. 2023 Apr 18;24(8):7461. doi: 10.3390/ijms24087461 (PMC10139067; doi:10.3390/ijms24087461)
Supplement: Supplementary file 1 [file ijms-24-07461-s001.zip › Supplementary File S3.xlsx]

## Sheet: Chem_pertrurb_DOX
SignatureId	Perturbagen	GeneTargets	Concentration	CellLine	Tissue	Time	perturbagenID	pubChemID	lincspertid	stitchID	factor	is_exemplar	Concordance	pValue	nGenes
LINCSCP_150355	Dasatinib	ABL1|BCR|BLK|EPHA2|FGR|FRK|FYN|HCK|KIT|LCK|LYN|PDGFRB|SRC|SRMS|YES1	0.12uM	NPC.TAK		24h	BRD-K49328571	3062316	LSM-1020	CID3062316			-0.359259	2.21e-08	229
LINCSCP_74248	amisulpride		0.04uM	A375	skin	24h	BRD-A12237696	833	LSM-45926	CID833			0.350983	4.85e-08	229
LINCSCP_172228	NCGC00166323-01		10uM	YAPC	pancreas	24h	BRD-A64485570	6708818	LSM-6478	CID6708818			0.348039	6.37e-08	229
LINCSCP_83794	Chelerythrine		10uM	ASC.C		24h	BRD-K87904882	2703	LSM-1187	CID2703			0.345598	7.98e-08	229
LINCSCP_72275	Lexibulin	TUBA1A|TUBA1B|TUBA1C|TUBA3E|TUBA4A|TUBB|TUBB1|TUBB2A|TUBB2B|TUBB3|TUBB4A|TUBB4B|TUBB6|TUBB8	1.11uM	A375	skin	24h	BRD-K23363278	11351021	LSM-6232	CID11351021			0.344213	9.06e-08	229
LINCSCP_212259	Tamoxifen	ESR1|ESR2	10uM	HA1E	kidney epithelial	6h	BRD-K93754473	2733526	LSM-42959	CID2733526		0	-0.343903	9.32e-08	229
LINCSCP_16821	CHEMBL2143694		10uM	HA1E	kidney epithelial	6h	BRD-K36895979	44483523	LSM-6585	CID44483523		1	-0.339169	1.43e-07	229
LINCSCP_54048	Elesclomol	HSPA1A	10uM	SW480	large intestine	6h	BRD-K82135108	300471	LSM-4929	CID300471		1	0.336681	1.79e-07	229
LINCSCP_18753	SB-218078	CHEK1	10uM	HCC515	lung	24h	BRD-A06352508	3387354	LSM-1274	CID3387354		0	0.33634	1.84e-07	229
LINCSCP_4603	BDBM50127227	FNTA|IKBKB	10uM	A549	lung	24h	BRD-K78599730	44483259	LSM-43025	CID44483259		0	0.335432	2e-07	229
LINCSCP_22630	Plinabulin	TUBA1A|TUBA1B|TUBA1C|TUBA3E|TUBA4A|TUBB|TUBB1|TUBB2A|TUBB2B|TUBB3|TUBB4A|TUBB4B|TUBB6|TUBB8	10uM	HEPG2	liver	6h	BRD-K99498722	9949641	LSM-43250	CID9949641		1	0.334277	2.21e-07	229
LINCSCP_41444	Fenretinide	RARA	10uM	NEU		24h	BRD-K89085489	5288209	LSM-42925	CID5288209		1	0.333198	2.43e-07	229
LINCSCP_19324	GF-109203	PRKCA	10uM	HCC515	lung	24h	BRD-K31342827	2396	LSM-2677	CID2396		0	0.332346	2.62e-07	229
LINCSCP_137183	Sepantronium	BIRC5	0.04uM	MCF7	breast	24h	BRD-K76703230	10126189	LSM-5399	CID10126189			0.329537	3.35e-07	229
LINCSCP_22855	KF 38789	SELP	10uM	HEPG2	liver	6h	BRD-A54927599	6842860	LSM-1641	CID6842860		1	0.329309	3.41e-07	229
LINCSCP_22669	Vinblastine	TUBB	10uM	HEPG2	liver	6h	BRD-A55594068	6710780	LSM-1647	CID6710780		1	0.329199	3.45e-07	229
LINCSCP_9235	3,5-Bis(4-methylbenzylidene)piperidin-4-one	SENP2|USP1|USP2|USP7	3uM	A549	lung	24h	BRD-K74402642	6477762	LSM-42949	CID6477762		0	0.329011	3.5e-07	229
LINCSCP_115048	WH-4-025		0.37uM	HS578T	breast	24h	BRD-U60236422		LSM-44937				-0.328232	3.75e-07	229
LINCSCP_150401	Rigosertib	CDK1|F2R|FLT1|FYN|PDGFRA|PLK1|PLK2|SRC	1.11uM	NPC.TAK		24h	BRD-K55187425	6918736	LSM-44531	CID6918736			0.327867	3.87e-07	229
LINCSCP_28774	3,5-Bis(4-methylbenzylidene)piperidin-4-one	SENP2|USP1|USP2|USP7	3uM	HUH7	liver	24h	BRD-K37392901	365287	LSM-2827	CID365287		0	0.326197	4.46e-07	229
LINCSCP_19309	Tamatinib	SYK	10uM	HCC515	lung	24h	BRD-K20285085	11213558	LSM-1040	CID11213558		1	-0.321222	6.81e-07	229
LINCSCP_167217	Clofarabine	POLA1|POLD1|POLE|RRM1|RRM2|RRM2B	3.33uM	YAPC	pancreas	24h	BRD-K34022604	119182	LSM-45668	CID119182			0.320055	7.52e-07	229
LINCSCP_143055	Dolastatin 10		0.12uM	MCF7	breast	24h	BRD-K78567475	9810929	LSM-45943	CID9810929			0.319945	7.58e-07	229
LINCSCP_14874	Apigenin Triacetate		10uM	HA1E	kidney epithelial	6h	BRD-K12057390	18721	LSM-2246	CID18721		0	-0.319403	7.94e-07	229
LINCSCP_96642	Rosuvastatin	HMGCR	10uM	HA1E	kidney epithelial	24h	BRD-K82941592	446157	LSM-43032	CID446157			-0.318977	8.22e-07	229
LINCSCP_61483	BRD-K63424643		5uM	VCAP	prostate	24h	BRD-K63424643	54637688	LSM-12289	CID54637688		1	-0.317995	8.93e-07	229
LINCSCP_4627	MLS000038106		10uM	A549	lung	24h	BRD-K92317137	659101	LSM-4068	CID659101		0	0.314979	1.14568e-06	229
LINCSCP_41794	SA-1921456		10uM	NKDBA	kidney epithelial	24h	BRD-K74381836	54666570	LSM-41319	CID54666570		1	-0.314937	1.14967e-06	229
LINCSCP_31621	MLS-0208612.0001		10uM	MCF7	breast	24h	BRD-K53932786	781660	LSM-3196	CID781660		1	0.314111	1.23037e-06	229
LINCSCP_13850	CHEMBL299879	NPY5R	10uM	HA1E	kidney epithelial	6h	BRD-A94413429	9982218	LSM-1923	CID9982218		1	-0.313755	1.26678e-06	229
LINCSCP_150515	GW620972X		1.11uM	NPC.TAK		24h	BRD-K76401790	766949	LSM-1209	CID766949			0.312975	1.35028e-06	229
LINCSCP_30750	CHEMBL3186197	IGF1R|INSR	10uM	MCF7	breast	6h	BRD-K08589866	71760892	LSM-6215	CID71760892		0	-0.312814	1.36821e-06	229
LINCSCP_22712	AC1L1KV5	TUBB	10uM	HEPG2	liver	6h	BRD-A22783572	5667	LSM-1395	CID5667		0	0.311189	1.56172e-06	229
LINCSCP_90041	DIMETHYL FUMARATE	KEAP1	1.11uM	HA1E	kidney epithelial	24h	BRD-K31111078	637568	LSM-45569	CID637568			-0.311144	1.56751e-06	229
LINCSCP_22404	SCHEMBL15556278	DDR1	10uM	HEPG2	liver	6h	BRD-K68191783	24880028	LSM-1002	CID24880028		1	-0.310836	1.60711e-06	229
LINCSCP_15670	Tozasertib	ABL1|AURKA|AURKB|AURKC|BCR|FLT3|JAK2	10uM	HA1E	kidney epithelial	6h	BRD-K87947369	5494449	LSM-1021	CID5494449		0	-0.310517	1.64916e-06	229
LINCSCP_23832	Tubastatin A	HDAC6	10uM	HEPG2	liver	24h	BRD-K00627859	49850262	LSM-4806	CID49850262		1	-0.310432	1.66066e-06	229
LINCSCP_13949	NNC 05-2090	SLC6A12	10uM	HA1E	kidney epithelial	6h	BRD-K85015012	9888030	LSM-3905	CID9888030		1	-0.309003	1.86367e-06	229
LINCSCP_201529	Sirolimus	FKBP1A|MTOR	0.01uM	A549	lung	6h	BRD-A79768653	5374464	LSM-42783	CID5374464		0	-0.30847	1.94541e-06	229
LINCSCP_67356	Wortmannin	PIK3CA|PIK3CG|PLK1	10uM	MCF7	breast	6h	BRD-A75409952	312145	LSM-3947	CID312145		0	-0.307931	2.03145e-06	229
LINCSCP_15694	PIK 90		10uM	HA1E	kidney epithelial	6h	BRD-K99818283	6857685	LSM-6697	CID6857685		0	-0.307792	2.05424e-06	229
LINCSCP_14328	BIO2_000376		10uM	HA1E	kidney epithelial	6h	BRD-K95992530	6610347	LSM-4164	CID6610347		1	-0.307729	2.06459e-06	229
LINCSCP_32350	Tozasertib	ABL1|AURKA|AURKB|AURKC|BCR|FLT3|JAK2	10uM	MCF7	breast	6h	BRD-K59369769	5494449	LSM-1021	CID5494449		0	-0.307654	2.07699e-06	229
LINCSCP_78689	GDC-0068		3.33uM	A375	skin	24h	BRD-K71480163	59671085	LSM-45747	CID59671085			-0.307631	2.08087e-06	229
LINCSCP_14948	Sertraline	SLC6A4	10uM	HA1E	kidney epithelial	6h	BRD-K82036761	68617	LSM-3843	CID68617		1	-0.307437	2.11353e-06	229
LINCSCP_16544	AG-205/40776311		10uM	HA1E	kidney epithelial	6h	BRD-K82395301	1043828	LSM-4736	CID1043828		1	0.306899	2.20638e-06	229
LINCSCP_32435	MLS000038113		10uM	MCF7	breast	24h	BRD-A77467113	659031	LSM-4839	CID659031		1	0.306399	2.29621e-06	229
LINCSCP_150429	HMN-214	CSF1R|FLT1|FLT3|FLT4|KDR|KIT|PDGFRB|RET	10uM	NPC.TAK		24h	BRD-K70511574	9888590	LSM-42802	CID9888590			0.306315	2.31172e-06	229
LINCSCP_22560	CHEMBL2333339		10uM	HEPG2	liver	6h	BRD-K51998148	71574948	LSM-4809	CID71574948		1	-0.305964	2.3772e-06	229
LINCSCP_54044	79966-13-5		10uM	SW480	large intestine	6h	BRD-K78867378	701939	LSM-6665	CID701939		1	0.305263	2.51358e-06	229
LINCSCP_16672	AZD-6482	PIK3CA|PIK3CB|PIK3CD|PIK3CG|PIK3R1|PIK3R2|PIK3R3|PIK3R5	10uM	HA1E	kidney epithelial	6h	BRD-K58772419	44137675	LSM-1059	CID44137675		1	-0.304897	2.58761e-06	229
LINCSCP_174845	Dolastatin 10		10uM	YAPC	pancreas	24h	BRD-K78567475	9810929	LSM-45943	CID9810929			0.303644	2.85755e-06	229
LINCSCP_114890	Foretinib	FLT1|FLT3|FLT4|KDR|KIT|MET|PDGFRA|PDGFRB|TEK	3.33uM	HS578T	breast	24h	BRD-K03449891	42642645	LSM-1158	CID42642645			-0.303513	2.88713e-06	229
LINCSCP_115521	Pictilisib	PIK3CA|PIK3CB|PIK3CD|PIK3CG|PIK3R1|PIK3R2|PIK3R3|PIK3R5	0.37uM	HS578T	breast	24h	BRD-K52911425	17755052	LSM-1047	CID17755052			-0.302886	3.03353e-06	229
LINCSCP_14813	Amlodipine	CACNA1C|CACNA1D|CACNA1F|CACNA1S|CACNA2D1	10uM	HA1E	kidney epithelial	6h	BRD-A22032524	2162	LSM-1388	CID2162		0	-0.302336	3.16745e-06	229
LINCSCP_164771	GSK 1059615	PIK3CA|PIK3CB|PIK3CD|PIK3CG	0.04uM	SKL.C		24h	BRD-K02708799	23658330	LSM-42799	CID23658330			-0.302181	3.20646e-06	229
LINCSCP_14940	Falnidamol	EGFR	10uM	HA1E	kidney epithelial	6h	BRD-K70914287	6918508	LSM-3584	CID6918508		1	-0.302139	3.217e-06	229
LINCSCP_174087	Pevonedistat	NAE1|UBA3	0.12uM	YAPC	pancreas	24h	BRD-K67844266	16720766	LSM-6263	CID16720766			0.301898	3.27839e-06	229
LINCSCP_114795	Dasatinib	ABL1|BCR|BLK|EPHA2|FGR|FRK|FYN|HCK|KIT|LCK|LYN|PDGFRB|SRC|SRMS|YES1	1.11uM	HS578T	breast	24h	BRD-K49328571	3062316	LSM-1020	CID3062316			-0.301819	3.29875e-06	229
LINCSCP_46980	Pictilisib	PIK3CA|PIK3CB|PIK3CD|PIK3CG|PIK3R1|PIK3R2|PIK3R3|PIK3R5	10uM	PC3	prostate	6h	BRD-K52911425	17755052	LSM-1047	CID17755052		0	-0.301638	3.34596e-06	229
LINCSCP_28703	BDBM50442904		3uM	HUH7	liver	24h	BRD-A37828317	73707348	LSM-4418	CID73707348		1	0.301152	3.47558e-06	229
LINCSCP_178977	MW-A1-14		10uM	A375	skin	6h	BRD-K32010074	46926575	LSM-2695	CID46926575		1	0.30089	3.54755e-06	229
LINCSCP_4473	AKT Inhibitor VIII	AKT1|AKT2	10uM	A549	lung	24h	BRD-K04887706	10196499	LSM-1035	CID10196499		0	-0.300578	3.6351e-06	229
LINCSCP_51335	Tamatinib	SYK	10uM	SKBR3	breast	24h	BRD-K20285085	11213558	LSM-1040	CID11213558		1	-0.300403	3.68514e-06	229
LINCSCP_50674	Tozasertib	ABL1|AURKA|AURKB|AURKC|BCR|FLT3|JAK2	10uM	PL21	haematopoietic and lymphoid tissue	6h	BRD-K87947369	5494449	LSM-1021	CID5494449		1	-0.300375	3.69316e-06	229
LINCSCP_16741	Plinabulin	TUBA1A|TUBA1B|TUBA1C|TUBA3E|TUBA4A|TUBB|TUBB1|TUBB2A|TUBB2B|TUBB3|TUBB4A|TUBB4B|TUBB6|TUBB8	10uM	HA1E	kidney epithelial	6h	BRD-K99498722	9949641	LSM-43250	CID9949641		1	0.300327	3.70694e-06	229
LINCSCP_84228	PHA-767491		1.11uM	ASC	adipose	24h	BRD-K50000283	11715767	LSM-6304	CID11715767			0.299974	3.81038e-06	229
LINCSCP_19361	SB-216763	GSK3B	10uM	HCC515	lung	24h	BRD-K59184148	176158	LSM-1161	CID176158		1	0.298878	4.14921e-06	229
LINCSCP_69611	Gefitinib	EGFR	0.37uM	A375	skin	24h	BRD-K64052750	123631	LSM-1098	CID123631			-0.298865	4.15345e-06	229
LINCSCP_16847	MLS000626949		10uM	HA1E	kidney epithelial	6h	BRD-K50289629	896331	LSM-43326	CID896331		1	-0.298816	4.16948e-06	229
LINCSCP_13885	L-733060	TACR1	10uM	HA1E	kidney epithelial	6h	BRD-K15791587	132846	LSM-2345	CID132846		1	-0.298798	4.17507e-06	229
LINCSCP_72278	Lexibulin	TUBA1A|TUBA1B|TUBA1C|TUBA3E|TUBA4A|TUBB|TUBB1|TUBB2A|TUBB2B|TUBB3|TUBB4A|TUBB4B|TUBB6|TUBB8	0.04uM	A375	skin	24h	BRD-K23363278	11351021	LSM-6232	CID11351021			0.298398	4.30647e-06	229
LINCSCP_16507	Tozasertib	ABL1|AURKA|AURKB|AURKC|BCR|FLT3|JAK2	10uM	HA1E	kidney epithelial	6h	BRD-K59369769	5494449	LSM-1021	CID5494449		0	-0.29774	4.53153e-06	229
LINCSCP_201530	Sirolimus	FKBP1A|MTOR	0.01uM	A549	lung	6h	BRD-A79768653	5374464	LSM-42783	CID5374464		0	-0.297662	4.55883e-06	229
LINCSCP_212111	Thioridazine	DRD1|DRD2|DRD3|DRD4|HTR2A|HTR2C	10uM	HA1E	kidney epithelial	6h	BRD-A84481105	5452	LSM-1863	CID5452		0	-0.297503	4.61499e-06	229
LINCSCP_81238	PIK-93		10uM	A549	lung	24h	BRD-K29395450	6852167	LSM-1191	CID6852167			-0.297091	4.76394e-06	229
LINCSCP_79498	Olmesartan Medoxomil	AGTR1	0.04uM	A375	skin	24h	BRD-K78485176	130881	LSM-3767	CID130881			0.296735	4.89632e-06	229
LINCSCP_115518	Pictilisib	PIK3CA|PIK3CB|PIK3CD|PIK3CG|PIK3R1|PIK3R2|PIK3R3|PIK3R5	10uM	HS578T	breast	24h	BRD-K52911425	17755052	LSM-1047	CID17755052			-0.296528	4.97528e-06	229
LINCSCP_69532	AT-7519	CDK1|CDK10|CDK11B|CDK12|CDK13|CDK14|CDK15|CDK16|CDK17|CDK18|CDK19|CDK2|CDK20|CDK3|CDK4|CDK5|CDK6|CDK7|CDK8|CDK9	1.11uM	A375	skin	24h	BRD-K13390322	11338033	LSM-1004	CID11338033			0.295546	5.3644e-06	229
LINCSCP_79832	Omacetaxine Mepesuccinate		0.04uM	A375	skin	24h	BRD-K76674262	285033	LSM-3716	CID285033			0.29514	5.53384e-06	229
LINCSCP_9541	Sirolimus	FKBP1A|MTOR	0.1uM	A549	lung	6h	BRD-A79768653	5374464	LSM-42783	CID5374464		0	-0.294539	5.7941e-06	229
LINCSCP_10085	Avrainvillamide-analog-6		10uM	A549	lung	24h	BRD-K50324045	73707611	LSM-37107	CID73707611		1	0.29439	5.86005e-06	229
LINCSCP_201456	AKT Inhibitor IV	AKT1	10uM	A549	lung	24h	BRD-K28296557	2326992	LSM-43091	CID2326992		0	0.293835	6.11355e-06	229
LINCSCP_15460	Tamoxifen	ESR1|ESR2	30uM	HA1E	kidney epithelial	24h	BRD-K93754473	2733526	LSM-42959	CID2733526		0	-0.293692	6.18007e-06	229
LINCSCP_8987	BRD-K02117849		10uM	A549	lung	24h	BRD-K02117849	54638463	LSM-8563	CID54638463		1	-0.293272	6.38081e-06	229
LINCSCP_16758	WH-4023	ABL1|SRC	10uM	HA1E	kidney epithelial	6h	BRD-U44618005		LSM-42724			1	-0.293035	6.4965e-06	229
LINCSCP_9503	Withaferin A	IKBKB|NAMPT	10uM	A549	lung	24h	BRD-K88378636	265237	LSM-6685	CID265237		0	0.292487	6.77242e-06	229
LINCSCP_9721	MG-132	PSMB1	10uM	A549	lung	24h	BRD-K60230970	462382	LSM-1107	CID462382		0	0.292042	7.00417e-06	229
LINCSCP_86581	Cabozantinib	KDR|MET	0.37uM	CD34	bone marrow	24h	BRD-K51544265	25102847	LSM-1195	CID25102847			-0.291985	7.03469e-06	229
LINCSCP_54072	Perhexiline	CPT1A|CPT2	10uM	SW620	large intestine	6h	BRD-A19633847	4746	LSM-4353	CID4746		1	-0.291904	7.07757e-06	229
LINCSCP_148251	Rigosertib	CDK1|F2R|FLT1|FYN|PDGFRA|PLK1|PLK2|SRC	0.12uM	NPC.CAS9		24h	BRD-K55187425	6918736	LSM-44531	CID6918736			0.291571	7.25788e-06	229
LINCSCP_113771	AZ628	BRAF|RAF1	0.12uM	HME1	breast	24h	BRD-K05804044	11676786	LSM-1050	CID11676786			-0.291418	7.34242e-06	229
LINCSCP_26508	Tozasertib	ABL1|AURKA|AURKB|AURKC|BCR|FLT3|JAK2	10uM	HT29	large intestine	6h	BRD-K59369769	5494449	LSM-1021	CID5494449		0	-0.291338	7.38666e-06	229
LINCSCP_90465	Lapatinib	EGFR|ERBB2	10uM	HA1E	kidney epithelial	24h	BRD-K19687926	208908	LSM-1051	CID208908			-0.291209	7.45862e-06	229
LINCSCP_83248	Quizartinib	CSF1R|FLT3|KIT|PDGFRA|PDGFRB|RET	10uM	ASC.C		24h	BRD-K93918653	24889392	LSM-1037	CID24889392			0.291192	7.46828e-06	229
LINCSCP_31543	ML162		10uM	MCF7	breast	24h	BRD-A36275421	3689413	LSM-1493	CID3689413		1	0.291101	7.51952e-06	229
LINCSCP_72277	Lexibulin	TUBA1A|TUBA1B|TUBA1C|TUBA3E|TUBA4A|TUBB|TUBB1|TUBB2A|TUBB2B|TUBB3|TUBB4A|TUBB4B|TUBB6|TUBB8	0.12uM	A375	skin	24h	BRD-K23363278	11351021	LSM-6232	CID11351021			0.291043	7.55278e-06	229
LINCSCP_115047	WH-4-025		1.11uM	HS578T	breast	24h	BRD-U60236422		LSM-44937				-0.29103	7.56006e-06	229
LINCSCP_25670	Sirolimus	FKBP1A|MTOR	10uM	HT29	large intestine	6h	BRD-A23770159	5284616	LSM-42782	CID5284616		0	-0.290913	7.62693e-06	229
LINCSCP_69109	AZD-8330	MAP2K1|MAP2K2	0.12uM	A375	skin	24h	BRD-K37687095	16666708	LSM-1165	CID16666708			-0.290843	7.66707e-06	229
LINCSCP_15581	PP-30	RAF1	10uM	HA1E	kidney epithelial	6h	BRD-K30677119	73707372	LSM-6238	CID73707372		0	-0.290459	7.89196e-06	229
LINCSCP_72276	Lexibulin	TUBA1A|TUBA1B|TUBA1C|TUBA3E|TUBA4A|TUBB|TUBB1|TUBB2A|TUBB2B|TUBB3|TUBB4A|TUBB4B|TUBB6|TUBB8	0.37uM	A375	skin	24h	BRD-K23363278	11351021	LSM-6232	CID11351021			0.290384	7.93631e-06	229
LINCSCP_149844	BS-181		1.11uM	NPC.TAK		24h	BRD-K31313613	49867929	LSM-6305	CID49867929			0.290352	7.95597e-06	229
LINCSCP_172950	SPECTRUM2_000920		10uM	YAPC	pancreas	24h	BRD-A48237631	5702003	LSM-1590	CID5702003			0.28885	8.90314e-06	229
LINCSCP_69356	GSK-3 Inhibitor IX		10uM	A375	skin	24h	BRD-K44100512	5287844	LSM-42780	CID5287844			0.288554	9.10211e-06	229
LINCSCP_164678	Vorinostat	HDAC1|HDAC2|HDAC3|HDAC6|HDAC8	1.11uM	SKL.C		24h	BRD-K81418486	5311	LSM-3828	CID5311			-0.288497	9.14091e-06	229
LINCSCP_30455	AG 14361	PARP1	20uM	MCF7	breast	24h	BRD-K00615600	9840076	LSM-1988	CID9840076		0	0.287716	9.68874e-06	229
LINCSCP_15602	Tivozanib	FLT1|FLT4|KDR|KIT|PDGFRA|PDGFRB	10uM	HA1E	kidney epithelial	6h	BRD-K53414658	9911830	LSM-1005	CID9911830		0	-0.287646	9.7392e-06	229
LINCSCP_137496	KX2-391	SRC	10uM	MCF7	breast	24h	BRD-K29968218	23635314	LSM-45890	CID23635314			0.287522	9.82904e-06	229
LINCSCP_19331	BMS-536924	IGF1R	10uM	HCC515	lung	24h	BRD-K34581968	68925359	LSM-1210	CID68925359		1	-0.2873	9.99256e-06	229
LINCSCP_5654	MLS000063258		10uM	A549	lung	6h	BRD-K36772364	975656	LSM-2808	CID975656		1	0.287239	1.00378e-05	229
LINCSCP_172229	NCGC00166323-01		3.33uM	YAPC	pancreas	24h	BRD-A64485570	6708818	LSM-6478	CID6708818			0.286774	1.03901e-05	229
LINCSCP_12951	LY 2183240	FAAH	10uM	EFO27	ovary	6h	BRD-K37865504	11507802	LSM-2839	CID11507802		1	0.286252	1.08e-05	229
LINCSCP_16677	ZSTK 474	PIK3CG	10uM	HA1E	kidney epithelial	6h	BRD-K63068307	11647372	LSM-1053	CID11647372		0	-0.286135	1.08936e-05	229
LINCSCP_46990	AZD-6482	PIK3CA|PIK3CB|PIK3CD|PIK3CG|PIK3R1|PIK3R2|PIK3R3|PIK3R5	10uM	PC3	prostate	6h	BRD-K58772419	44137675	LSM-1059	CID44137675		1	-0.285701	1.12485e-05	229
LINCSCP_141870	NMS-1286937		3.33uM	MCF7	breast	24h	BRD-K83699324	49792852	LSM-45818	CID49792852			0.285456	1.1454e-05	229
LINCSCP_175017	Genz-644282		0.04uM	YAPC	pancreas	24h	BRD-K99475619	10294813	LSM-45838	CID10294813			0.28525	1.16293e-05	229
LINCSCP_165073	BX-795	PDK1|PDPK1	3.33uM	SKL.C		24h	BRD-K47983010	10077147	LSM-1189	CID10077147			-0.285123	1.17383e-05	229
LINCSCP_854	VX-11E	MAPK1	0.5uM	A375	skin	24h	BRD-K93725829	11634725	LSM-6291	CID11634725		0	-0.284697	1.21125e-05	229
LINCSCP_53969	SMR000075319	KPNB1	60uM	SW480	large intestine	6h	BRD-A02481876	2949965	LSM-6371	CID2949965		1	0.284635	1.21675e-05	229
LINCSCP_14276	Iodophenpropit	HRH3|HRH4	10uM	HA1E	kidney epithelial	6h	BRD-K51918615	3035746	LSM-3151	CID3035746		1	-0.284467	1.23182e-05	229
LINCSCP_50309	CHEMBL2356537		10uM	PHH		24h	BRD-K35860134	54646517	LSM-6830	CID54646517		0	0.284221	1.25428e-05	229
LINCSCP_15613	Selumetinib	MAP2K1|MAP2K2	80uM	HA1E	kidney epithelial	6h	BRD-K57080016	10127622	LSM-1056	CID10127622		0	-0.284203	1.25597e-05	229
LINCSCP_85080	BCPP000194		10uM	ASC	adipose	24h	BRD-A45540146	57345770	LSM-1188	CID57345770			-0.284111	1.2645e-05	229
LINCSCP_151541	Ipatasertib	AKT1|AKT2|AKT3	10uM	PC3	prostate	24h	BRD-K43002773	24788740	LSM-6341	CID24788740			-0.284102	1.2653e-05	229
LINCSCP_115507	Saracatinib	ABL1|SRC	3.33uM	HS578T	breast	24h	BRD-K19540840	10302451	LSM-1032	CID10302451			-0.284048	1.27036e-05	229
LINCSCP_114797	Dasatinib	ABL1|BCR|BLK|EPHA2|FGR|FRK|FYN|HCK|KIT|LCK|LYN|PDGFRB|SRC|SRMS|YES1	0.12uM	HS578T	breast	24h	BRD-K49328571	3062316	LSM-1020	CID3062316			-0.283842	1.28969e-05	229
LINCSCP_128807	Vorinostat	HDAC1|HDAC2|HDAC3|HDAC6|HDAC8	1.11uM	HUVEC	umbilical vein	24h	BRD-K81418486	5311	LSM-3828	CID5311			-0.283838	1.29006e-05	229
LINCSCP_9253	MLS000038106		10uM	A549	lung	24h	BRD-K92317137	659101	LSM-4068	CID659101		1	0.283218	1.34996e-05	229
LINCSCP_170691	Camptothecin	TOP1	0.04uM	YAPC	pancreas	24h	BRD-K37890730	24360	LSM-4611	CID24360			0.283215	1.35027e-05	229
LINCSCP_15552	BMS-754807	IGF1R|INSR	10uM	HA1E	kidney epithelial	6h	BRD-K13049116	24785538	LSM-6218	CID24785538		0	-0.282774	1.39447e-05	229
LINCSCP_4334	4-Hydroxytamoxifen	ESR1|ESR2	10uM	A549	lung	6h	BRD-K04210847	449459	LSM-42848	CID449459		0	-0.282708	1.40115e-05	229
LINCSCP_32704	Pictilisib	PIK3CA|PIK3CB|PIK3CD|PIK3CG|PIK3R1|PIK3R2|PIK3R3|PIK3R5	10uM	MCF7	breast	6h	BRD-K52911425	17755052	LSM-1047	CID17755052		1	-0.282707	1.40134e-05	229
LINCSCP_83468	Azacitidine	DNMT1|DNMT3A	1.11uM	ASC.C		24h	BRD-K03406345	9444	LSM-5218	CID9444			0.282624	1.40976e-05	229
LINCSCP_253435	ML162		10uM	MCF7	breast	24h	BRD-A36275421	3689413	LSM-1493	CID3689413		0	0.282618	1.41038e-05	229
LINCSCP_143060	Leflunomide	DHODH	0.37uM	MCF7	breast	24h	BRD-K78692225	3899	LSM-3771	CID3899			-0.282522	1.42032e-05	229
LINCSCP_174277	AMSACRINE		1.11uM	YAPC	pancreas	24h	BRD-K68346641	2179	LSM-45972	CID2179			0.281942	1.48157e-05	229
LINCSCP_76899	RO4987655	MAP2K1|MAP2K2	0.04uM	A375	skin	24h	BRD-K64538373	11548630	LSM-45489	CID11548630			-0.281811	1.49583e-05	229
LINCSCP_74725	AZ628	BRAF|RAF1	0.37uM	A375	skin	24h	BRD-K05804044	11676786	LSM-1050	CID11676786			-0.281731	1.50456e-05	229
LINCSCP_76102	Selumetinib	MAP2K1|MAP2K2	0.12uM	A375	skin	24h	BRD-K57080016	10127622	LSM-1056	CID10127622			-0.281382	1.54318e-05	229
LINCSCP_150517	GW620972X		0.12uM	NPC.TAK		24h	BRD-K76401790	766949	LSM-1209	CID766949			0.281246	1.55848e-05	229
LINCSCP_114794	Dasatinib	ABL1|BCR|BLK|EPHA2|FGR|FRK|FYN|HCK|KIT|LCK|LYN|PDGFRB|SRC|SRMS|YES1	3.33uM	HS578T	breast	24h	BRD-K49328571	3062316	LSM-1020	CID3062316			-0.281192	1.56464e-05	229
LINCSCP_130155	Pictilisib	PIK3CA|PIK3CB|PIK3CD|PIK3CG|PIK3R1|PIK3R2|PIK3R3|PIK3R5	0.37uM	LNCAP	prostate	3h	BRD-K52911425	17755052	LSM-1047	CID17755052			-0.281085	1.57673e-05	229
LINCSCP_53967	PIK 90		10uM	SNUC5	large intestine	6h	BRD-K99818283	6857685	LSM-6697	CID6857685		1	-0.281071	1.57834e-05	229
LINCSCP_72273	Lexibulin	TUBA1A|TUBA1B|TUBA1C|TUBA3E|TUBA4A|TUBB|TUBB1|TUBB2A|TUBB2B|TUBB3|TUBB4A|TUBB4B|TUBB6|TUBB8	10uM	A375	skin	24h	BRD-K23363278	11351021	LSM-6232	CID11351021			0.280931	1.5945e-05	229
LINCSCP_50642	PI-103	MTOR|PIK3CA|PIK3CB|PIK3CD|PIK3CG	10uM	PL21	haematopoietic and lymphoid tissue	6h	BRD-K67868012	9884685	LSM-1126	CID9884685		1	-0.28068	1.62376e-05	229
LINCSCP_115617	Dasatinib	ABL1|BCR|BLK|EPHA2|FGR|FRK|FYN|HCK|KIT|LCK|LYN|PDGFRB|SRC|SRMS|YES1	0.37uM	HS578T	breast	24h	BRD-K49328571	3062316	LSM-1020	CID3062316			-0.280555	1.63846e-05	229
LINCSCP_29043	N-(4-{[(1z)-8-Ethoxy-4,4-dimethyl-4,5-dihydro-1H-[1,2]dithiolo[3,4-c]quinolin-1-ylidene]amino}phenyl)acetamide		10uM	HUH7	liver	6h	BRD-K74228917	1635461	LSM-36720	CID1635461		0	0.280529	1.64163e-05	229
LINCSCP_99896	PI-103	MTOR|PIK3CA|PIK3CB|PIK3CD|PIK3CG	1.11uM	HCC515	lung	24h	BRD-K67868012	9884685	LSM-1126	CID9884685			-0.280499	1.64519e-05	229
LINCSCP_99657	Nilotinib	ABL1|BCR|KIT	0.37uM	HCC515	lung	24h	BRD-K81528515	644241	LSM-1099	CID644241			0.280429	1.65351e-05	229
LINCSCP_72274	Lexibulin	TUBA1A|TUBA1B|TUBA1C|TUBA3E|TUBA4A|TUBB|TUBB1|TUBB2A|TUBB2B|TUBB3|TUBB4A|TUBB4B|TUBB6|TUBB8	3.33uM	A375	skin	24h	BRD-K23363278	11351021	LSM-6232	CID11351021			0.280413	1.65545e-05	229
LINCSCP_3991	SCHEMBL12410954		10uM	A375	skin	24h	BRD-K25079130	11852606	LSM-37026	CID11852606		1	0.280324	1.66611e-05	229
LINCSCP_81439	BI-2536	PLK1	0.37uM	A549	lung	24h	BRD-K64890080	11364421	LSM-1041	CID11364421			0.280158	1.68618e-05	229
LINCSCP_9330	CHEMBL1242477	PIK3CA|PIK3CB|PIK3CD|PIK3CG	10uM	A549	lung	6h	BRD-K03618428	24905203	LSM-6208	CID24905203		0	-0.280133	1.68928e-05	229
LINCSCP_130867	GSK 1059615	PIK3CA|PIK3CB|PIK3CD|PIK3CG	1.11uM	MCF10A	breast epithelial	3h	BRD-K02708799	23658330	LSM-42799	CID23658330			-0.280132	1.68941e-05	229
LINCSCP_115619	Dasatinib	ABL1|BCR|BLK|EPHA2|FGR|FRK|FYN|HCK|KIT|LCK|LYN|PDGFRB|SRC|SRMS|YES1	0.04uM	HS578T	breast	24h	BRD-K49328571	3062316	LSM-1020	CID3062316			-0.279883	1.7201e-05	229
LINCSCP_76103	Selumetinib	MAP2K1|MAP2K2	0.04uM	A375	skin	24h	BRD-K57080016	10127622	LSM-1056	CID10127622			-0.279803	1.72994e-05	229
LINCSCP_69609	Gefitinib	EGFR	3.33uM	A375	skin	24h	BRD-K64052750	123631	LSM-1098	CID123631			-0.279754	1.73618e-05	229
LINCSCP_150404	Rigosertib	CDK1|F2R|FLT1|FYN|PDGFRA|PLK1|PLK2|SRC	0.04uM	NPC.TAK		24h	BRD-K55187425	6918736	LSM-44531	CID6918736			0.279524	1.76516e-05	229
LINCSCP_22508	BRD-K10916986-001-01-6	TUBB	10uM	HEPG2	liver	6h	BRD-K10916986	73707409	LSM-5284	CID73707409		0	0.279392	1.78202e-05	229
LINCSCP_120600	Sepantronium	BIRC5	3.33uM	HT29	large intestine	24h	BRD-K76703230	10126189	LSM-5399	CID10126189			0.279351	1.78733e-05	229
LINCSCP_174086	Pevonedistat	NAE1|UBA3	0.37uM	YAPC	pancreas	24h	BRD-K67844266	16720766	LSM-6263	CID16720766			0.279337	1.78912e-05	229
LINCSCP_16879	CHEMBL2135537		10uM	HA1E	kidney epithelial	6h	BRD-K74155249	44495181	LSM-6149	CID44495181		1	-0.279212	1.80525e-05	229
LINCSCP_14933	Triflupromazine	DRD2|HTR2B	10uM	HA1E	kidney epithelial	6h	BRD-K63675182	5568	LSM-3421	CID5568		1	-0.27915	1.81335e-05	229
LINCSCP_32709	Mirin	MRE11	10uM	MCF7	breast	6h	BRD-K55420858	1206243	LSM-43213	CID1206243		1	0.279126	1.81649e-05	229
LINCSCP_39231	Pictilisib	PIK3CA|PIK3CB|PIK3CD|PIK3CG|PIK3R1|PIK3R2|PIK3R3|PIK3R5	1uM	MDAMB231		6h	BRD-K52911425	17755052	LSM-1047	CID17755052		0	-0.279059	1.82525e-05	229
LINCSCP_74726	AZ628	BRAF|RAF1	0.12uM	A375	skin	24h	BRD-K05804044	11676786	LSM-1050	CID11676786			-0.27904	1.82772e-05	229
LINCSCP_39565	EX-8678		0.5uM	MDAMB231		6h	BRD-K42918627	52914946	LSM-1147	CID52914946		0	-0.278942	1.84075e-05	229
LINCSCP_67424	Wortmannin	PIK3CA|PIK3CG|PLK1	1uM	MCF7	breast	6h	BRD-A75409952	312145	LSM-3947	CID312145		0	-0.278829	1.85574e-05	229
LINCSCP_167889	TAS-103 (dihydrochloride)		3.33uM	YAPC	pancreas	24h	BRD-K09426783	177285	LSM-45292	CID177285			0.278783	1.86191e-05	229
LINCSCP_114793	Dasatinib	ABL1|BCR|BLK|EPHA2|FGR|FRK|FYN|HCK|KIT|LCK|LYN|PDGFRB|SRC|SRMS|YES1	10uM	HS578T	breast	24h	BRD-K49328571	3062316	LSM-1020	CID3062316			-0.278583	1.8888e-05	229
LINCSCP_78249	MEK162 (ARRY-162, ARRY-438162)	MAP2K1|MAP2K2	0.04uM	A375	skin	24h	BRD-K82244583	10288191	LSM-45640	CID10288191			-0.278545	1.89396e-05	229
LINCSCP_81440	BI-2536	PLK1	0.12uM	A549	lung	24h	BRD-K64890080	11364421	LSM-1041	CID11364421			0.278477	1.90323e-05	229
LINCSCP_49966	F1566-0341		10uM	PHH		24h	BRD-K69852452	5056826	LSM-4706	CID5056826		1	0.278421	1.91096e-05	229
LINCSCP_16844	BRD-K49553303-001-01-8		10uM	HA1E	kidney epithelial	6h	BRD-K49553303	44491481	LSM-40022	CID44491481		1	-0.278003	1.96905e-05	229
LINCSCP_19521	CHEMBL1434137	RARG	40uM	HCC515	lung	6h	BRD-K25737009	24868309	LSM-6234	CID24868309		0	0.277904	1.98302e-05	229
LINCSCP_21601	PX 12	TXN|TXNRD1	30uM	HEPG2	liver	6h	BRD-A56592690	219104	LSM-4918	CID219104		0	0.277547	2.03447e-05	229
LINCSCP_19432	MLS000038106		10uM	HCC515	lung	24h	BRD-K92317137	659101	LSM-4068	CID659101		0	0.277323	2.06733e-05	229
LINCSCP_36089	Dactolisib	MTOR|PIK3CA|PIK3CB|PIK3CD|PIK3CG|PIK3R1|PIK3R2|PIK3R3|PIK3R5	3uM	MCF7	breast	6h	BRD-K12184916	11977753	LSM-4255	CID11977753		0	-0.277311	2.06903e-05	229
LINCSCP_169149	SN-38		0.37uM	YAPC	pancreas	24h	BRD-K89561498	104842	LSM-45563	CID104842			0.277255	2.07729e-05	229
LINCSCP_3784	BRD-A08658758		3.33uM	A375	skin	24h	BRD-A08658758	14459459	LSM-45324	CID14459459		0	0.277236	2.08014e-05	229
LINCSCP_81974	HG-14-10-04		3.33uM	A549	lung	24h	BRD-K20526256	56655374	LSM-6345	CID56655374			-0.277206	2.08456e-05	229
LINCSCP_25823	79966-13-5		10uM	HT29	large intestine	6h	BRD-K78867378	701939	LSM-6665	CID701939		1	0.276922	2.12726e-05	229
LINCSCP_211825	Enzastaurin	PRKCB	10uM	HA1E	kidney epithelial	6h	BRD-K79404599	176167	LSM-1069	CID176167		0	0.276892	2.13186e-05	229
LINCSCP_29299	AKT Inhibitor VIII	AKT1|AKT2	10uM	LOVO	intestine	6h	BRD-K04887706	10196499	LSM-1035	CID10196499		1	-0.276869	2.13537e-05	229
LINCSCP_175016	Genz-644282		0.12uM	YAPC	pancreas	24h	BRD-K99475619	10294813	LSM-45838	CID10294813			0.276776	2.14963e-05	229
LINCSCP_4978	ML175		10uM	A549	lung	24h	BRD-K58214070	4257368	LSM-3291	CID4257368		0	0.276718	2.15853e-05	229
LINCSCP_29765	Pictilisib	PIK3CA|PIK3CB|PIK3CD|PIK3CG|PIK3R1|PIK3R2|PIK3R3|PIK3R5	10uM	MCF10A	breast epithelial	6h	BRD-K52911425	17755052	LSM-1047	CID17755052		0	-0.276636	2.17119e-05	229
LINCSCP_169151	SN-38		0.04uM	YAPC	pancreas	24h	BRD-K89561498	104842	LSM-45563	CID104842			0.27654	2.18607e-05	229
LINCSCP_150399	Rigosertib	CDK1|F2R|FLT1|FYN|PDGFRA|PLK1|PLK2|SRC	10uM	NPC.TAK		24h	BRD-K55187425	6918736	LSM-44531	CID6918736			0.276446	2.2007e-05	229
LINCSCP_6709	Plinabulin	TUBA1A|TUBA1B|TUBA1C|TUBA3E|TUBA4A|TUBB|TUBB1|TUBB2A|TUBB2B|TUBB3|TUBB4A|TUBB4B|TUBB6|TUBB8	10uM	A549	lung	6h	BRD-K99498722	9949641	LSM-43250	CID9949641		1	0.276125	2.25158e-05	229
LINCSCP_41413	MG-132	PSMB1	10uM	NEU		24h	BRD-K60230970	462382	LSM-1107	CID462382		1	0.276108	2.25438e-05	229
LINCSCP_20165	MLS000859112		10uM	HCC515	lung	6h	BRD-K87375115	2819095	LSM-6180	CID2819095		1	-0.275819	2.30114e-05	229
LINCSCP_43047	SA-1921456		10uM	NPC	neural progenitor cells	24h	BRD-K74381836	54666570	LSM-41319	CID54666570		1	-0.275804	2.30358e-05	229
LINCSCP_132695	CHEMBL2136735	FGFR1|FGFR3|FLT1|FLT4|KDR|PDGFRA|PDGFRB	10uM	MCF7	breast	24h	BRD-K49075727	56965894	LSM-1152	CID56965894			-0.275751	2.31237e-05	229
LINCSCP_23610	D-64131	TUBB	10uM	HEPG2	liver	6h	BRD-K26997899	3921152	LSM-2592	CID3921152		0	0.275632	2.332e-05	229
LINCSCP_15889	MLS002264487		10uM	HA1E	kidney epithelial	6h	BRD-K69304050	25243777	LSM-3550	CID25243777		0	0.275276	2.39158e-05	229
LINCSCP_167792	Irinotecan	TOP1	10uM	YAPC	pancreas	24h	BRD-K08547377	60838	LSM-2167	CID60838			0.275036	2.43263e-05	229
LINCSCP_147530	PCI-32765	BTK	10uM	NPC.CAS9		24h	BRD-A35869383	16126651	LSM-1129	CID16126651			-0.274756	2.48129e-05	229
LINCSCP_28898	AC1MJFJP		3uM	HUH7	liver	6h	BRD-A41649729	3136666	LSM-36616	CID3136666		1	0.274479	2.53042e-05	229
LINCSCP_133757	Azacitidine	DNMT1|DNMT3A	10uM	MCF7	breast	24h	BRD-K03406345	9444	LSM-5218	CID9444			0.274291	2.56426e-05	229
LINCSCP_39061	SCHEMBL15556278	DDR1	0.1uM	MDAMB231		24h	BRD-K68191783	24880028	LSM-1002	CID24880028		0	0.274241	2.57338e-05	229
LINCSCP_20480	Gefitinib	EGFR	10uM	HCC515	lung	6h	BRD-K64052750	123631	LSM-1098	CID123631		0	-0.274115	2.59631e-05	229
LINCSCP_30430	PX 12	TXN|TXNRD1	30uM	MCF7	breast	24h	BRD-A56592690	219104	LSM-4918	CID219104		0	0.27388	2.63965e-05	229
LINCSCP_142339	Moxisylyte		1.11uM	MCF7	breast	24h	BRD-K81144366	4260	LSM-5868	CID4260			-0.273408	2.72899e-05	229
LINCSCP_69638	QL47	BMX|BTK	10uM	A375	skin	24h	BRD-K99252563	71748056	LSM-6019	CID71748056			0.273381	2.73424e-05	229
LINCSCP_72925	CEP-32496	BRAF|EGFR|RET	1.11uM	A375	skin	24h	BRD-K20722021	56846693	LSM-45568	CID56846693			-0.273161	2.7769e-05	229
LINCSCP_22724	vincristine	TUBB	10uM	HEPG2	liver	6h	BRD-A76528577	5022426	NA	CID5022426		0	0.273103	2.7881e-05	229
LINCSCP_6791	SCHEMBL14177979	TUBB	10uM	A549	lung	24h	BRD-A60414806	6324671	LSM-1672	CID6324671		0	0.272947	2.8188e-05	229
LINCSCP_31965	AC1O9BJ3		10uM	MCF7	breast	24h	BRD-K71935468	6729245	LSM-4717	CID6729245		1	0.272851	2.83802e-05	229
LINCSCP_69159	Seliciclib	CDK1|CDK2|CDK5|CDK7|CDK9	10uM	A375	skin	24h	BRD-K07691486	160355	LSM-1001	CID160355			0.272747	2.85869e-05	229
LINCSCP_12932	Tamatinib	SYK	10uM	EFO27	ovary	6h	BRD-K20285085	11213558	LSM-1040	CID11213558		1	-0.272742	2.85985e-05	229
LINCSCP_7269	CHEMBL323994	JAK3	10uM	A549	lung	24h	BRD-K04546108	9947841	LSM-42851	CID9947841		0	0.272524	2.90397e-05	229
LINCSCP_79500	Dolastatin 10		3.33uM	A375	skin	24h	BRD-K78567475	9810929	LSM-45943	CID9810929			0.272465	2.91593e-05	229
LINCSCP_23130	CHEMBL2137336		10uM	HEPG2	liver	6h	BRD-K03358980	44502032	LSM-37457	CID44502032		1	-0.271937	3.02585e-05	229
LINCSCP_141869	NMS-1286937		10uM	MCF7	breast	24h	BRD-K83699324	49792852	LSM-45818	CID49792852			0.271846	3.0452e-05	229
LINCSCP_167890	TAS-103 (dihydrochloride)		1.11uM	YAPC	pancreas	24h	BRD-K09426783	177285	LSM-45292	CID177285			0.271736	3.06864e-05	229
LINCSCP_148143	MLN-8054	AURKA	1.11uM	NPC.CAS9		24h	BRD-K83963101	11712649	LSM-1066	CID11712649			0.2717	3.07631e-05	229
LINCSCP_33772	Fenbendazole	TUBB	10uM	MCF7	breast	6h	BRD-K51318897	3334	LSM-3134	CID3334		1	0.271656	3.08584e-05	229
LINCSCP_86446	EX-8678		0.12uM	BT20	breast	3h	BRD-K42918627	52914946	LSM-1147	CID52914946			-0.271605	3.09689e-05	229
LINCSCP_116316	TGX 221	PIK3CB	0.37uM	HT29	large intestine	24h	BRD-A41692738	9907093	LSM-1172	CID9907093			-0.271576	3.1032e-05	229
LINCSCP_55313	2-(2-Bromo-4-methyl-phenylamino)-pyrido[3,2-e][1,3]thiazin-4-one		3uM	U937	haematopoietic and lymphoid tissue	24h	BRD-K41790758	1963150	LSM-45312	CID1963150		1	-0.271431	3.13484e-05	229
LINCSCP_33677	SPECTRUM_001048	ESR1|ESR2|NR1I2	10uM	MCF7	breast	6h	BRD-A18917088	5317221	LSM-1367	CID5317221		1	0.271415	3.13822e-05	229
LINCSCP_115506	Saracatinib	ABL1|SRC	10uM	HS578T	breast	24h	BRD-K19540840	10302451	LSM-1032	CID10302451			-0.271186	3.18873e-05	229
LINCSCP_18847	NSC 663284	CDC25A|CDC25B	10uM	HCC515	lung	24h	BRD-K03109492	379077	LSM-2042	CID379077		0	0.271049	3.21947e-05	229
LINCSCP_167950	Colforsin	ADCY2	1.11uM	YAPC	pancreas	24h	BRD-K09602097	47936	LSM-2193	CID47936			-0.27099	3.23283e-05	229
LINCSCP_84754	Sirolimus	FKBP1A|MTOR	10uM	ASC	adipose	24h	BRD-A79768653	5374464	LSM-42783	CID5374464			-0.270888	3.25584e-05	229
LINCSCP_69448	BRD-A24396574-001-01-5		1.11uM	A375	skin	24h	BRD-A24396574	73707365	LSM-5006	CID73707365			0.270794	3.27715e-05	229
LINCSCP_98005	Genz-644282		0.12uM	HA1E	kidney epithelial	24h	BRD-K99475619	10294813	LSM-45838	CID10294813			0.270452	3.35628e-05	229
LINCSCP_81148	Withaferin A	IKBKB|NAMPT	10uM	A549	lung	24h	BRD-K88378636	265237	LSM-6685	CID265237			0.270328	3.38535e-05	229
LINCSCP_38914	NU-7441	PRKDC	1uM	MDAMB231		24h	BRD-K00337317	11327430	LSM-1061	CID11327430		0	-0.270308	3.39001e-05	229
LINCSCP_71885	Tivantinib	MET	10uM	A375	skin	24h	BRD-K33379087	11494412	LSM-1131	CID11494412			0.270259	3.40164e-05	229
LINCSCP_39125	HG6-64-1		10uM	MDAMB231		24h	BRD-K98762074	53302361	LSM-43248	CID53302361		1	-0.270047	3.45201e-05	229
LINCSCP_14029	NCGC00025073-01	SLC8A1	10uM	HA1E	kidney epithelial	24h	BRD-K17743697	4534086	LSM-2384	CID4534086		0	-0.269931	3.47985e-05	229
LINCSCP_3884	SCHEMBL16980366		10uM	A375	skin	24h	BRD-K67774729	54645916	LSM-6847	CID54645916		1	0.269803	3.51095e-05	229
LINCSCP_169150	SN-38		0.12uM	YAPC	pancreas	24h	BRD-K89561498	104842	LSM-45563	CID104842			0.269689	3.53892e-05	229
LINCSCP_211442	BRD-K56596360		10uM	HA1E	kidney epithelial	6h	BRD-K56596360	44493915	LSM-40377	CID44493915		1	-0.269369	3.61835e-05	229
LINCSCP_149565	Tivantinib	MET	10uM	NPC.TAK		24h	BRD-K33379087	11494412	LSM-1131	CID11494412			0.269342	3.62495e-05	229
LINCSCP_86234	Pictilisib	PIK3CA|PIK3CB|PIK3CD|PIK3CG|PIK3R1|PIK3R2|PIK3R3|PIK3R5	1.11uM	BT20	breast	3h	BRD-K52911425	17755052	LSM-1047	CID17755052			-0.269314	3.632e-05	229
LINCSCP_67084	Wortmannin	PIK3CA|PIK3CG|PLK1	10uM	HT29	large intestine	6h	BRD-A75409952	312145	LSM-3947	CID312145		0	-0.269216	3.65691e-05	229
LINCSCP_131458	QL47	BMX|BTK	1.11uM	MCF10A	breast epithelial	24h	BRD-K99252563	71748056	LSM-6019	CID71748056			0.26902	3.70674e-05	229
LINCSCP_149154	PF-03758309	PAK4	0.37uM	NPC	neural progenitor cells	24h	BRD-K37764012	25227462	LSM-4254	CID25227462			0.26896	3.72226e-05	229
LINCSCP_85975	Dasatinib	ABL1|BCR|BLK|EPHA2|FGR|FRK|FYN|HCK|KIT|LCK|LYN|PDGFRB|SRC|SRMS|YES1	3.33uM	BT20	breast	24h	BRD-K49328571	3062316	LSM-1020	CID3062316			-0.268922	3.73191e-05	229
LINCSCP_25853	PIK 90		10uM	HT29	large intestine	6h	BRD-K99818283	6857685	LSM-6697	CID6857685		0	-0.268808	3.76165e-05	229
LINCSCP_9723	MG-132	PSMB1	3uM	A549	lung	24h	BRD-K60230970	462382	LSM-1107	CID462382		0	0.26873	3.78182e-05	229
LINCSCP_143052	Dolastatin 10		3.33uM	MCF7	breast	24h	BRD-K78567475	9810929	LSM-45943	CID9810929			0.268675	3.79615e-05	229
LINCSCP_169148	SN-38		1.11uM	YAPC	pancreas	24h	BRD-K89561498	104842	LSM-45563	CID104842			0.268575	3.8227e-05	229
LINCSCP_28993	Podofilox		3uM	HUH7	liver	6h	BRD-K47869605	10607	LSM-3055	CID10607		0	0.268358	3.88022e-05	229
LINCSCP_21744	AZD-8055	MTOR	10uM	HEPG2	liver	6h	BRD-K69932463	25262965	LSM-1007	CID25262965		0	-0.268275	3.90262e-05	229
LINCSCP_32407	AC1NUE3V	DUSP1|DUSP6	10uM	MCF7	breast	24h	BRD-A11007541	5475586	LSM-43141	CID5475586		0	0.268274	3.90286e-05	229
LINCSCP_17971	WHI-P154	EGFR|JAK3	10uM	HCC515	lung	24h	BRD-K52850071	23863723	NA	CID23863723		0	-0.268067	3.95892e-05	229
LINCSCP_120602	Sepantronium	BIRC5	0.37uM	HT29	large intestine	24h	BRD-K76703230	10126189	LSM-5399	CID10126189			0.268003	3.9765e-05	229
LINCSCP_143005	Furosemide	SLC12A1|SLC12A2	1.11uM	MCF7	breast	24h	BRD-K78010432	3440	LSM-5847	CID3440			-0.267953	3.99008e-05	229
LINCSCP_83530	Pracinostat		0.12uM	ASC.C		24h	BRD-K86797399	49855250	LSM-43290	CID49855250			-0.267918	3.99984e-05	229
LINCSCP_21901	VU0365117-1		10uM	HEPG2	liver	6h	BRD-K66032149	45281797	LSM-3472	CID45281797		1	0.267916	4.00044e-05	229
LINCSCP_86342	PI-103	MTOR|PIK3CA|PIK3CB|PIK3CD|PIK3CG	1.11uM	BT20	breast	3h	BRD-K67868012	9884685	LSM-1126	CID9884685			-0.267627	4.08087e-05	229
LINCSCP_79499	Dolastatin 10		10uM	A375	skin	24h	BRD-K78567475	9810929	LSM-45943	CID9810929			0.267614	4.08432e-05	229
LINCSCP_30843	AZD-8055	MTOR	10uM	MCF7	breast	6h	BRD-K69932463	25262965	LSM-1007	CID25262965		0	-0.267603	4.08761e-05	229
LINCSCP_169476	Adapalene	RARA|RARB|RARG	10uM	YAPC	pancreas	24h	BRD-K33127281	60164	LSM-37048	CID60164			0.267511	4.11334e-05	229
LINCSCP_12784	AKT Inhibitor VIII	AKT1|AKT2	10uM	DV90	lung	6h	BRD-K04887706	10196499	LSM-1035	CID10196499		1	-0.267403	4.14399e-05	229
LINCSCP_87783	PIK-93		10uM	HA1E	kidney epithelial	24h	BRD-K29395450	6852167	LSM-1191	CID6852167			-0.267372	4.153e-05	229
LINCSCP_88194	EX-8678		3.33uM	HA1E	kidney epithelial	24h	BRD-K42918627	52914946	LSM-1147	CID52914946			-0.267349	4.15965e-05	229
LINCSCP_4640	PIK 90		10uM	A549	lung	24h	BRD-K99818283	6857685	LSM-6697	CID6857685		1	-0.267273	4.18134e-05	229
LINCSCP_9249	Withaferin A	IKBKB|NAMPT	10uM	A549	lung	24h	BRD-K88378636	265237	LSM-6685	CID265237		1	0.26723	4.1936e-05	229
LINCSCP_81863	Dasatinib	ABL1|BCR|BLK|EPHA2|FGR|FRK|FYN|HCK|KIT|LCK|LYN|PDGFRB|SRC|SRMS|YES1	0.12uM	A549	lung	24h	BRD-K49328571	3062316	LSM-1020	CID3062316			-0.267207	4.20029e-05	229
LINCSCP_174821	LY2090314	GSK3A|GSK3B	10uM	YAPC	pancreas	24h	BRD-K78055238	10029385	LSM-45915	CID10029385			0.267022	4.25409e-05	229
LINCSCP_14787	Rosuvastatin	HMGCR	10uM	HA1E	kidney epithelial	24h	BRD-K82941592	446157	LSM-43032	CID446157		0	-0.266922	4.28317e-05	229
LINCSCP_143053	Dolastatin 10		1.11uM	MCF7	breast	24h	BRD-K78567475	9810929	LSM-45943	CID9810929			0.266888	4.29339e-05	229
LINCSCP_29659	QL47	BMX|BTK	1uM	MCF10A	breast epithelial	24h	BRD-K99252563	71748056	LSM-6019	CID71748056		0	0.266787	4.32316e-05	229
LINCSCP_79728	cortisone-acetate	TUBA1A|TUBA1B|TUBA1C|TUBA3E|TUBA4A|TUBB|TUBB1|TUBB2A|TUBB2B|TUBB3|TUBB4A|TUBB4B|TUBB6|TUBB8	1.11uM	A375	skin	24h	BRD-K74057757	2929	LSM-45387	CID2929			0.266768	4.32894e-05	229
LINCSCP_26921	Benperidol	DRD2	10uM	HT29	large intestine	6h	BRD-K79425933	16363	LSM-3792	CID16363		1	0.266655	4.36236e-05	229
LINCSCP_149974	AGK 2	SIRT2	10uM	NPC.TAK		24h	BRD-K32536677	2130404	LSM-43196	CID2130404			0.266633	4.36914e-05	229
LINCSCP_99751	GSK-3 Inhibitor IX		3.33uM	HCC515	lung	24h	BRD-K44100512	5287844	LSM-42780	CID5287844			0.266535	4.39859e-05	229
LINCSCP_57110	PP-30	RAF1	10uM	VCAP	prostate	6h	BRD-K30677119	73707372	LSM-6238	CID73707372		0	-0.266319	4.46414e-05	229
LINCSCP_9889	Oxetane		0.5uM	A549	lung	24h	BRD-A69592287	73707606	LSM-44627	CID73707606		0	0.266301	4.46969e-05	229
LINCSCP_27042	CCG-214295		10uM	HT29	large intestine	6h	BRD-A40431293	45934191	LSM-4427	CID45934191		1	0.266201	4.50033e-05	229
LINCSCP_115590	CHEMBL2136735	FGFR1|FGFR3|FLT1|FLT4|KDR|PDGFRA|PDGFRB	10uM	HS578T	breast	24h	BRD-K49075727	56965894	LSM-1152	CID56965894			-0.26619	4.5036e-05	229
LINCSCP_113368	Mitoxantrone	TOP2A	3.33uM	HME1	breast	3h	BRD-K21680192	4212	LSM-2481	CID4212			-0.266172	4.50908e-05	229
LINCSCP_33162	Wortmannin	PIK3CA|PIK3CG|PLK1	10uM	MCF7	breast	6h	BRD-A11678676	3003565	LSM-1318	CID3003565		1	-0.266109	4.52879e-05	229
LINCSCP_34176	AC1NQXBX	CACNA1C|CACNA1G|CACNA1H|CACNA1I	10uM	MCF7	breast	6h	BRD-A48631911	5230270	LSM-5062	CID5230270		0	-0.265941	4.5811e-05	229
LINCSCP_39792	MK-2206	AKT1|AKT2|AKT3	10uM	MDST8	intestine	6h	BRD-K68065987	24964624	LSM-1057	CID24964624		1	-0.265785	4.63017e-05	229
LINCSCP_167216	Clofarabine	POLA1|POLD1|POLE|RRM1|RRM2|RRM2B	10uM	YAPC	pancreas	24h	BRD-K34022604	119182	LSM-45668	CID119182			0.265782	4.63097e-05	229
LINCSCP_22670	SCHEMBL14177979	TUBB	10uM	HEPG2	liver	6h	BRD-A60414806	6324671	LSM-1672	CID6324671		0	0.265615	4.68411e-05	229
LINCSCP_32759	Alvespimycin	HSP90AA1	10uM	MCF7	breast	6h	BRD-K83988098	5288674	LSM-43241	CID5288674		1	0.265602	4.68836e-05	229
LINCSCP_108504	Candesartan	AGTR1	3.33uM	HELA	large intestine	24h	BRD-K84091759	2541	LSM-5903	CID2541			-0.265478	4.728e-05	229
LINCSCP_150400	Rigosertib	CDK1|F2R|FLT1|FYN|PDGFRA|PLK1|PLK2|SRC	3.33uM	NPC.TAK		24h	BRD-K55187425	6918736	LSM-44531	CID6918736			0.265378	4.76045e-05	229
LINCSCP_23098	Mebendazole		10uM	HEPG2	liver	6h	BRD-K77987382	4030	LSM-3749	CID4030		1	0.265372	4.76255e-05	229
LINCSCP_22893	IC 261		10uM	HEPG2	liver	6h	BRD-K09638361	5288600	LSM-42870	CID5288600		1	0.265198	4.81941e-05	229
LINCSCP_28945	D-64131	TUBB	10uM	HUH7	liver	6h	BRD-K26997899	3921152	LSM-2592	CID3921152		0	0.265122	4.84431e-05	229
LINCSCP_144801	PIK-93		10uM	MDAMB231		24h	BRD-K29395450	6852167	LSM-1191	CID6852167			-0.264881	4.92463e-05	229
LINCSCP_15470	atorvastatin	DPP4|HMGCR	10uM	HA1E	kidney epithelial	24h	BRD-U88459701	2250	NA	CID2250		1	-0.264806	4.94951e-05	229
LINCSCP_19276	LDN 193189	ACVR1|BMPR1A	10uM	HCC515	lung	24h	BRD-K04853698	25195294	LSM-1115	CID25195294		1	0.264778	4.95906e-05	229
LINCSCP_34743	Morin		20uM	MCF7	breast	24h	BRD-K11590034	5281670	LSM-36988	CID5281670		1	0.264757	4.96613e-05	229
LINCSCP_14199	vincristine	TUBB	10uM	HA1E	kidney epithelial	6h	BRD-A76528577	5022426	NA	CID5022426		0	0.264742	4.97112e-05	229
LINCSCP_113511	AZD-5438	CDK1|CDK10|CDK11B|CDK12|CDK13|CDK14|CDK15|CDK16|CDK17|CDK18|CDK19|CDK2|CDK20|CDK3|CDK4|CDK5|CDK6|CDK7|CDK8|CDK9	10uM	HME1	breast	3h	BRD-K72414522	16747683	LSM-1159	CID16747683			-0.26468	4.99236e-05	229
LINCSCP_86445	EX-8678		0.37uM	BT20	breast	3h	BRD-K42918627	52914946	LSM-1147	CID52914946			-0.264502	5.05308e-05	229
LINCSCP_170690	Camptothecin	TOP1	0.12uM	YAPC	pancreas	24h	BRD-K37890730	24360	LSM-4611	CID24360			0.264482	5.06007e-05	229
LINCSCP_69013	Vemurafenib	BRAF	0.12uM	A375	skin	24h	BRD-K56343971	42611257	LSM-1068	CID42611257			-0.264425	5.07947e-05	229
LINCSCP_86447	EX-8678		0.04uM	BT20	breast	3h	BRD-K42918627	52914946	LSM-1147	CID52914946			-0.264425	5.07958e-05	229
LINCSCP_16321	SCHEMBL6468298		10uM	HA1E	kidney epithelial	6h	BRD-K53816294	44495615	LSM-6130	CID44495615		1	-0.264375	5.09697e-05	229
LINCSCP_22826	SKF 86002		10uM	HEPG2	liver	6h	BRD-K96809896	5228	LSM-4189	CID5228		1	0.264357	5.10299e-05	229
LINCSCP_16743	Linifanib	CSF1R|FLT1|FLT3|FLT4|KDR|PDGFRA|PDGFRB	10uM	HA1E	kidney epithelial	6h	BRD-K99749624	11485656	LSM-1183	CID11485656		1	-0.264353	5.10443e-05	229
LINCSCP_44085	PI828		10uM	PC3	prostate	24h	BRD-K97365803	25181195	LSM-4198	CID25181195		0	-0.264295	5.12453e-05	229
LINCSCP_86378	Radicicol		1.11uM	BT20	breast	3h	BRD-A39996500	5311380	LSM-43303	CID5311380			0.264237	5.14483e-05	229
LINCSCP_41342	Rottlerin		10uM	NEU		24h	BRD-K03816923	5281847	LSM-42845	CID5281847		1	0.264184	5.16357e-05	229
LINCSCP_50257	Cucurbitacin I	JAK2|STAT3	10uM	PHH		24h	BRD-A49680073	44483311	LSM-42825	CID44483311		1	0.264168	5.16913e-05	229
LINCSCP_800	UNC-0321	EHMT2	10uM	A375	skin	24h	BRD-K74236984	46901937	LSM-4942	CID46901937		1	-0.264018	5.22174e-05	229
LINCSCP_24284	WH-4-025		0.5uM	HS578T	breast	24h	BRD-K29385665	73707529	LSM-45317	CID73707529		0	-0.264014	5.22339e-05	229
LINCSCP_81530	BMS-387032	CDK2|CDK7|CDK9	0.12uM	A549	lung	24h	BRD-K43389698	3025986	LSM-1132	CID3025986			0.263985	5.23363e-05	229
LINCSCP_170688	Camptothecin	TOP1	1.11uM	YAPC	pancreas	24h	BRD-K37890730	24360	LSM-4611	CID24360			0.263914	5.25889e-05	229
LINCSCP_150402	Rigosertib	CDK1|F2R|FLT1|FYN|PDGFRA|PLK1|PLK2|SRC	0.37uM	NPC.TAK		24h	BRD-K55187425	6918736	LSM-44531	CID6918736			0.263882	5.27015e-05	229
LINCSCP_19573	PI-103	MTOR|PIK3CA|PIK3CB|PIK3CD|PIK3CG	10uM	HCC515	lung	6h	BRD-K67868012	9884685	LSM-1126	CID9884685		0	-0.263755	5.31574e-05	229
LINCSCP_115618	Dasatinib	ABL1|BCR|BLK|EPHA2|FGR|FRK|FYN|HCK|KIT|LCK|LYN|PDGFRB|SRC|SRMS|YES1	0.12uM	HS578T	breast	24h	BRD-K49328571	3062316	LSM-1020	CID3062316			-0.263641	5.35714e-05	229
LINCSCP_14709	Zuclomiphene	ESR1	10uM	HA1E	kidney epithelial	24h	BRD-K29950728	1548955	LSM-42849	CID1548955		0	-0.263512	5.40395e-05	229
LINCSCP_41381	Calpain Inhibitor I		10uM	NEU		24h	BRD-K35923252	443118	LSM-37060	CID443118		1	0.26351	5.40494e-05	229
LINCSCP_12445	BRD-K21918725		10uM	CD34	bone marrow	6h	BRD-K21918725	2379002	LSM-45229	CID2379002		1	0.263504	5.40684e-05	229
LINCSCP_150514	GW620972X		3.33uM	NPC.TAK		24h	BRD-K76401790	766949	LSM-1209	CID766949			0.263458	5.42373e-05	229
LINCSCP_7355	PP 2	LCK|SRC	10uM	A549	lung	24h	BRD-K95785537	4878	LSM-4153	CID4878		0	-0.263306	5.47995e-05	229
LINCSCP_192525	Nicergoline	ADRA1A	10uM	A549	lung	6h	BRD-K76810206	34040	LSM-3720	CID34040		1	-0.263253	5.49958e-05	229
LINCSCP_99907	AZD-5438	CDK1|CDK10|CDK11B|CDK12|CDK13|CDK14|CDK15|CDK16|CDK17|CDK18|CDK19|CDK2|CDK20|CDK3|CDK4|CDK5|CDK6|CDK7|CDK8|CDK9	3.33uM	HCC515	lung	24h	BRD-K72414522	16747683	LSM-1159	CID16747683			0.263223	5.51079e-05	229
LINCSCP_31596	KUC103898N		10uM	MCF7	breast	24h	BRD-K34508425	44601473	LSM-2754	CID44601473		0	0.263147	5.5392e-05	229
LINCSCP_142199	Falnidamol	EGFR	10uM	MCF7	breast	24h	BRD-K70914287	6918508	LSM-3584	CID6918508			-0.263138	5.54251e-05	229
LINCSCP_164753	Pracinostat		0.04uM	SKL.C		24h	BRD-K86797399	49855250	LSM-43290	CID49855250			-0.263047	5.57664e-05	229
LINCSCP_83167	PHA-767491		0.37uM	ASC.C		24h	BRD-K50000283	11715767	LSM-6304	CID11715767			0.26304	5.57923e-05	229
LINCSCP_95186	Triflupromazine	DRD2|HTR2B	10uM	HA1E	kidney epithelial	24h	BRD-K63675182	5568	LSM-3421	CID5568			-0.262992	5.59737e-05	229
LINCSCP_72352	GSK962040	MLNR	3.33uM	A375	skin	24h	BRD-K23248433	15984937	LSM-45854	CID15984937			-0.262947	5.61445e-05	229
LINCSCP_19198	Indirubin-3'monoxime	CDK1|CDK5|GSK3A	10uM	HCC515	lung	6h	BRD-K53959060	5326739	LSM-2430	CID5326739		0	0.262915	5.6265e-05	229
LINCSCP_25834	Tozasertib	ABL1|AURKA|AURKB|AURKC|BCR|FLT3|JAK2	10uM	HT29	large intestine	6h	BRD-K87947369	5494449	LSM-1021	CID5494449		0	-0.26291	5.62857e-05	229
LINCSCP_18071	PI828		10uM	HCC515	lung	24h	BRD-K97365803	25181195	LSM-4198	CID25181195		0	-0.262906	5.6301e-05	229
LINCSCP_23596	SCHEMBL16980377		3uM	HEPG2	liver	6h	BRD-K16410418	54646219	LSM-6821	CID54646219		0	0.262788	5.67514e-05	229
LINCSCP_7321	MG-132	PSMB1	10uM	A549	lung	24h	BRD-K60230970	462382	LSM-1107	CID462382		0	0.26278	5.67821e-05	229
LINCSCP_14677	NSC 663284	CDC25A|CDC25B	10uM	HA1E	kidney epithelial	24h	BRD-K03109492	379077	LSM-2042	CID379077		0	0.26272	5.7012e-05	229
LINCSCP_16298	BRD-K33676730		10uM	HA1E	kidney epithelial	6h	BRD-K33676730	44494622	LSM-39115	CID44494622		1	-0.262539	5.77138e-05	229
LINCSCP_9758	Withaferin A	IKBKB|NAMPT	10uM	A549	lung	24h	BRD-K88378636	265237	LSM-6685	CID265237		0	0.2625	5.78647e-05	229
LINCSCP_100348	Quizartinib	CSF1R|FLT3|KIT|PDGFRA|PDGFRB|RET	10uM	HCC515	lung	24h	BRD-K93918653	24889392	LSM-1037	CID24889392			0.262446	5.80747e-05	229
LINCSCP_161252	Dolastatin 10		10uM	PC3	prostate	24h	BRD-K78567475	9810929	LSM-45943	CID9810929			0.262429	5.81421e-05	229
LINCSCP_113415	PHA-793887	CDK1|CDK10|CDK11B|CDK12|CDK13|CDK14|CDK15|CDK16|CDK17|CDK18|CDK19|CDK2|CDK20|CDK3|CDK4|CDK5|CDK6|CDK7|CDK8|CDK9	10uM	HME1	breast	3h	BRD-K64800655	46191454	LSM-1073	CID46191454			-0.262426	5.81555e-05	229
LINCSCP_26653	ST-4062971		10uM	HT29	large intestine	6h	BRD-K46062088	49835860	LSM-36806	CID49835860		1	0.262387	5.83067e-05	229
LINCSCP_14266	PP 1		10uM	HA1E	kidney epithelial	6h	BRD-K47598052	1400	LSM-3047	CID1400		1	-0.262351	5.84494e-05	229
LINCSCP_166617	MG-132	PSMB1	20uM	YAPC	pancreas	24h	BRD-K60230970	462382	LSM-1107	CID462382			0.262337	5.85031e-05	229
LINCSCP_51508	HG6-64-1		10uM	SKBR3	breast	24h	BRD-K98762074	53302361	LSM-43248	CID53302361		1	-0.262313	5.8598e-05	229
LINCSCP_141625	Podofilox		1.11uM	MCF7	breast	24h	BRD-K47869605	10607	LSM-3055	CID10607			0.262106	5.9421e-05	229
LINCSCP_32583	vinorelbine	TUBB	10uM	MCF7	breast	24h	BRD-M30523314	73707424	NA	CID73707424		0	0.262024	5.97491e-05	229
LINCSCP_30762	Penfluridol		30uM	MCF7	breast	6h	BRD-K15409150	33630	LSM-2334	CID33630		0	0.261986	5.99023e-05	229
LINCSCP_16658	TAE-684	ALK	10uM	HA1E	kidney epithelial	6h	BRD-K50140147	16038120	LSM-1024	CID16038120		0	-0.261868	6.03813e-05	229
LINCSCP_167218	Clofarabine	POLA1|POLD1|POLE|RRM1|RRM2|RRM2B	1.11uM	YAPC	pancreas	24h	BRD-K34022604	119182	LSM-45668	CID119182			0.261606	6.14537e-05	229
LINCSCP_51031	SMR000075319	KPNB1	60uM	RMUGS	ovary	6h	BRD-A02481876	2949965	LSM-6371	CID2949965		1	0.261366	6.24526e-05	229
LINCSCP_174275	AMSACRINE		10uM	YAPC	pancreas	24h	BRD-K68346641	2179	LSM-45972	CID2179			0.261322	6.2636e-05	229
LINCSCP_28786	Calcimycin		3uM	HUH7	liver	24h	BRD-K41431477	11957499	LSM-19005	CID11957499		1	0.261313	6.26739e-05	229
LINCSCP_57200	MLN 2238	PSMB1	10uM	VCAP	prostate	6h	BRD-K78659596	25183872	LSM-4944	CID25183872		1	0.261281	6.28078e-05	229
LINCSCP_24715	Tivantinib	MET	10uM	HS578T	breast	24h	BRD-K33379087	11494412	LSM-1131	CID11494412		0	0.261278	6.28218e-05	229
LINCSCP_11149	NSC 663284	CDC25A|CDC25B	10uM	ASC	adipose	24h	BRD-K03109492	379077	LSM-2042	CID379077		1	0.261174	6.32604e-05	229
LINCSCP_28907	Vinblastine	TUBA1A|TUBA1B|TUBA1C|TUBA3E|TUBA4A|TUBB|TUBB1|TUBB2A|TUBB2B|TUBB3|TUBB4A|TUBB4B|TUBB6|TUBB8	10uM	HUH7	liver	6h	BRD-K01188359	13342	LSM-6068	CID13342		0	0.261074	6.36883e-05	229
LINCSCP_132472	Dactolisib	MTOR|PIK3CA|PIK3CB|PIK3CD|PIK3CG|PIK3R1|PIK3R2|PIK3R3|PIK3R5	0.12uM	MCF7	breast	3h	BRD-K12184916	11977753	LSM-4255	CID11977753			-0.26105	6.37913e-05	229
LINCSCP_74224	CEFEPIME HYDROCHLORIDE		0.04uM	A375	skin	24h	BRD-A12077521	5353492	LSM-45262	CID5353492			0.261039	6.38349e-05	229
LINCSCP_131015	Apitolisib (gdc-0980, rg7422)	PIK3CA|PIK3CB|PIK3CD|PIK3CG|MTOR	10uM	MCF10A	breast epithelial	3h	BRD-A18328003	66694608	LSM-4257	CID66694608			-0.260991	6.40418e-05	229
LINCSCP_147214	Rigosertib	CDK1|F2R|FLT1|FYN|PDGFRA|PLK1|PLK2|SRC	10uM	NEU		24h	BRD-K55187425	6918736	LSM-44531	CID6918736			0.260966	6.41498e-05	229
LINCSCP_70571	Rigosertib	CDK1|F2R|FLT1|FYN|PDGFRA|PLK1|PLK2|SRC	0.04uM	A375	skin	24h	BRD-K55187425	6918736	LSM-44531	CID6918736			0.260881	6.45164e-05	229
LINCSCP_71918	Clofarabine	POLA1|POLD1|POLE|RRM1|RRM2|RRM2B	0.37uM	A375	skin	24h	BRD-K34022604	119182	LSM-45668	CID119182			0.260759	6.50454e-05	229
LINCSCP_9793	Wortmannin	PIK3CA|PIK3CG|PLK1	10uM	A549	lung	6h	BRD-A75409952	312145	LSM-3947	CID312145		0	-0.260741	6.51255e-05	229
LINCSCP_43435	Calpain Inhibitor I		10uM	NPC	neural progenitor cells	24h	BRD-K35923252	443118	LSM-37060	CID443118		1	0.260738	6.51353e-05	229
LINCSCP_69640	QL47	BMX|BTK	1.11uM	A375	skin	24h	BRD-K99252563	71748056	LSM-6019	CID71748056			0.260665	6.54547e-05	229
LINCSCP_100001	EX-8678		0.04uM	HCC515	lung	24h	BRD-K42918627	52914946	LSM-1147	CID52914946			-0.260604	6.57235e-05	229
LINCSCP_131016	Apitolisib (gdc-0980, rg7422)	PIK3CA|PIK3CB|PIK3CD|PIK3CG|MTOR	3.33uM	MCF10A	breast epithelial	3h	BRD-A18328003	66694608	LSM-4257	CID66694608			-0.260511	6.61323e-05	229
LINCSCP_59326	CHEMBL2356693		10uM	VCAP	prostate	6h	BRD-K23282736	44506420	LSM-6781	CID44506420		0	-0.260506	6.61539e-05	229
LINCSCP_205430	SMR000064811		1uM	CD34	bone marrow	24h	BRD-K03439359	2571615	LSM-22739	CID2571615		0	-0.260281	6.71567e-05	229
LINCSCP_2591	Penfluridol		10uM	A375	skin	6h	BRD-K15409150	33630	LSM-2334	CID33630		1	0.260278	6.71717e-05	229
LINCSCP_16761	QL-XI-92	DDR1	10uM	HA1E	kidney epithelial	6h	BRD-U73238814		LSM-42736			1	-0.260259	6.72597e-05	229
LINCSCP_150403	Rigosertib	CDK1|F2R|FLT1|FYN|PDGFRA|PLK1|PLK2|SRC	0.12uM	NPC.TAK		24h	BRD-K55187425	6918736	LSM-44531	CID6918736			0.260182	6.76051e-05	229
LINCSCP_251095	Alvocidib	CDK1|CDK2|CDK4|CDK5|CDK6|CDK7|CDK8|CDK9|EGFR|PYGM	0.1uM	MCF7	breast	24h	BRD-K87909389	5287969	LSM-1011	CID5287969		0	0.260172	6.76477e-05	229
LINCSCP_24120	BRD-A73513677		0.5uM	HL60	haematopoietic and lymphoid tissue	24h	BRD-A73513677	40619681	LSM-45325	CID40619681		0	-0.260068	6.81231e-05	229
LINCSCP_140777	Gefitinib	EGFR	10uM	MCF7	breast	24h	BRD-K64052750	123631	LSM-1098	CID123631			-0.260034	6.82772e-05	229
LINCSCP_50506	STK249718		3uM	PHH		6h	BRD-K81142122	906542	LSM-6671	CID906542		1	0.259975	6.85461e-05	229
LINCSCP_32859	13-Methyl-7-[9-(4,4,5,5,5-pentafluoropentylsulfinyl)nonyl]-6,7,8,9,11,12,14,15,16,17-decahydrocyclopenta[a]phenanthrene-3,17-diol	ESR1	10uM	MCF7	breast	24h	BRD-A90490067	3478439	LSM-1895	CID3478439		0	-0.259967	6.85805e-05	229
LINCSCP_101434	Hydroxyprogesterone Caproate	AR|ESR1|ESR2|NR1H4|NR1I2|NR3C1|PGR	0.04uM	HELA	large intestine	24h	BRD-A29731977	5702072	LSM-4900	CID5702072			-0.25986	6.90729e-05	229
LINCSCP_4822	Fluspirilene	DRD2|HTR2A	5uM	A549	lung	6h	BRD-K77947974	3396	LSM-3748	CID3396		0	-0.259816	6.92779e-05	229
LINCSCP_236549	XAV 939	TNKS|TNKS2	10uM	MCF7	breast	24h	BRD-K12762134	2726824	LSM-5303	CID2726824		0	-0.259794	6.93789e-05	229
LINCSCP_15036	Mitoxantrone	TOP2A	10uM	HA1E	kidney epithelial	24h	BRD-K21680192	4212	LSM-2481	CID4212		1	-0.259787	6.94117e-05	229
LINCSCP_20979	Avrainvillamide-analog-6		10uM	HCC515	lung	24h	BRD-K50324045	73707611	LSM-37107	CID73707611		1	0.259543	7.05487e-05	229
LINCSCP_115070	Momelotinib	JAK1|JAK2	3.33uM	HS578T	breast	24h	BRD-K87737963	25062766	LSM-1141	CID25062766			-0.25954	7.05636e-05	229
LINCSCP_25512	O-Demethylated Adapalene	RARG	10uM	HT29	large intestine	24h	BRD-K28907958	135411	LSM-6237	CID135411		1	0.25954	7.05648e-05	229
LINCSCP_49573	ML162		0.04uM	PC3	prostate	24h	BRD-A36275421	3689413	LSM-1493	CID3689413		0	0.259476	7.08649e-05	229
LINCSCP_23304	F1304-0056		10uM	HEPG2	liver	24h	BRD-A13020530	1543530	LSM-36608	CID1543530		1	0.259429	7.10867e-05	229
LINCSCP_57073	Dactolisib	MTOR|PIK3CA|PIK3CB|PIK3CD|PIK3CG|PIK3R1|PIK3R2|PIK3R3|PIK3R5	0.5uM	VCAP	prostate	6h	BRD-K12184916	11977753	LSM-4255	CID11977753		0	-0.259322	7.15934e-05	229
LINCSCP_69179	PLX-4720	BRAF	1.11uM	A375	skin	24h	BRD-K16478699	24180719	LSM-1049	CID24180719			-0.25929	7.17466e-05	229
LINCSCP_121813	PF-04691502	MTOR|PIK3CA|PIK3CB|PIK3CD|PIK3CG|PIK3R1|PIK3R2|PIK3R3|PIK3R5	1.11uM	HT29	large intestine	24h	BRD-K07310275	25033539	LSM-45239	CID25033539			-0.25927	7.18423e-05	229
LINCSCP_175015	Genz-644282		0.37uM	YAPC	pancreas	24h	BRD-K99475619	10294813	LSM-45838	CID10294813			0.259255	7.19132e-05	229
LINCSCP_15567	Tamatinib	SYK	10uM	HA1E	kidney epithelial	6h	BRD-K20285085	11213558	LSM-1040	CID11213558		0	-0.259211	7.21235e-05	229
LINCSCP_45564	TL_HRAS26		10uM	PC3	prostate	6h	BRD-K01877528	49766530	LSM-2013	CID49766530		0	0.259197	7.2192e-05	229
LINCSCP_52954	PX 12	TXN|TXNRD1	30uM	SKLU1	lung	6h	BRD-A56592690	219104	LSM-4918	CID219104		1	0.259179	7.228e-05	229
LINCSCP_41528	Calpain Inhibitor I		10uM	NEU		6h	BRD-K35923252	443118	LSM-37060	CID443118		0	0.259178	7.22832e-05	229
LINCSCP_26885	Cucurbitacin I	JAK2|STAT3	10uM	HT29	large intestine	6h	BRD-A49680073	44483311	LSM-42825	CID44483311		0	0.259171	7.2319e-05	229
LINCSCP_149153	PF-03758309	PAK4	1.11uM	NPC	neural progenitor cells	24h	BRD-K37764012	25227462	LSM-4254	CID25227462			0.259124	7.25446e-05	229
LINCSCP_76073	Vemurafenib	BRAF	0.04uM	A375	skin	24h	BRD-K56343971	42611257	LSM-1068	CID42611257			-0.259122	7.25554e-05	229
LINCSCP_160071	NMS-1286937		3.33uM	PC3	prostate	24h	BRD-K83699324	49792852	LSM-45818	CID49792852			0.259111	7.26052e-05	229
LINCSCP_115344	BX 912	PDK1|PDPK1	10uM	HS578T	breast	3h	BRD-K49669041	11754511	LSM-1055	CID11754511			-0.258982	7.32313e-05	229
LINCSCP_150028	JW 55		10uM	NPC.TAK		24h	BRD-K53328210	2946601	LSM-6318	CID2946601			-0.258961	7.33376e-05	229
LINCSCP_81441	BI-2536	PLK1	0.04uM	A549	lung	24h	BRD-K64890080	11364421	LSM-1041	CID11364421			0.258883	7.37145e-05	229
LINCSCP_115592	CHEMBL2136735	FGFR1|FGFR3|FLT1|FLT4|KDR|PDGFRA|PDGFRB	1.11uM	HS578T	breast	24h	BRD-K49075727	56965894	LSM-1152	CID56965894			-0.25887	7.37807e-05	229
LINCSCP_150431	HMN-214	CSF1R|FLT1|FLT3|FLT4|KDR|KIT|PDGFRB|RET	1.11uM	NPC.TAK		24h	BRD-K70511574	9888590	LSM-42802	CID9888590			0.258807	7.40904e-05	229
LINCSCP_110038	LY2157299	TGFBR1	1.11uM	HELA	large intestine	24h	BRD-K78118466	10090485	LSM-45601	CID10090485			-0.258793	7.41565e-05	229
LINCSCP_17905	CHEMBL323994	JAK3	10uM	HCC515	lung	24h	BRD-K04546108	9947841	LSM-42851	CID9947841		0	0.258746	7.43923e-05	229
LINCSCP_32789	WZ-4-145		10uM	MCF7	breast	6h	BRD-U25771771		LSM-42716			1	-0.258739	7.44257e-05	229
LINCSCP_16832	BRD-K45735142		10uM	HA1E	kidney epithelial	6h	BRD-K45735142	44505046	LSM-6782	CID44505046		1	-0.258565	7.52917e-05	229
LINCSCP_113356	GSK-3 Inhibitor IX		3.33uM	HME1	breast	3h	BRD-K44100512	5287844	LSM-42780	CID5287844			-0.25851	7.55655e-05	229
LINCSCP_72585	TAS-103 (dihydrochloride)		3.33uM	A375	skin	24h	BRD-K09426783	177285	LSM-45292	CID177285			0.258356	7.63401e-05	229
LINCSCP_25103	GSK-2334470	PDK1|PDPK1	0.1uM	HT115	large intestine	6h	BRD-K70642949	46215815	LSM-1222	CID46215815		1	-0.258269	7.67803e-05	229
LINCSCP_142646	Dorzolamide HCL		0.37uM	MCF7	breast	24h	BRD-K71075609	6604453	LSM-45672	CID6604453			-0.258179	7.72433e-05	229
LINCSCP_15906	CHEMBL1269897		10uM	HA1E	kidney epithelial	6h	BRD-K95080525	44142082	LSM-4133	CID44142082		0	0.258062	7.7841e-05	229
LINCSCP_53561	HLI-373	MDM2	10uM	SNGM	endometrium	6h	BRD-K17349619	435678	LSM-6225	CID435678		1	-0.258062	7.78454e-05	229
LINCSCP_79917	Albendazole		3.33uM	A375	skin	24h	BRD-K79131256	2082	LSM-3782	CID2082			0.257772	7.93502e-05	229
LINCSCP_53598	STK219801		20uM	SNGM	endometrium	6h	BRD-K68548958	1285940	LSM-43281	CID1285940		1	0.257768	7.93723e-05	229
LINCSCP_30895	PIK 90		10uM	MCF7	breast	6h	BRD-K99818283	6857685	LSM-6697	CID6857685		0	-0.257758	7.94248e-05	229
LINCSCP_82732	GW620972X		0.12uM	A549	lung	24h	BRD-K76401790	766949	LSM-1209	CID766949			0.257688	7.9792e-05	229
LINCSCP_86611	AZ628	BRAF|RAF1	0.37uM	CD34	bone marrow	24h	BRD-K05804044	11676786	LSM-1050	CID11676786			-0.257679	7.98397e-05	229
LINCSCP_86522	TPCA-1	IKBKB	10uM	CD34	bone marrow	24h	BRD-K51575138	9903786	LSM-1136	CID9903786			-0.257539	8.05856e-05	229
LINCSCP_169881	Carfilzomib (PR-171)	ADRM1|PSMA1|PSMA2|PSMA3|PSMA4|PSMA5|PSMA6|PSMA7|PSMA8|PSMB1|PSMB10|PSMB11|PSMB2|PSMB3|PSMB4|PSMB5|PSMB6|PSMB7|PSMB8|PSMB9|PSMC1|PSMC2|PSMC3|PSMC4|PSMC5|PSMC6|PSMD1|PSMD11|PSMD12|PSMD13|PSMD14|PSMD2|PSMD3|PSMD4|PSMD6|PSMD7|PSMD8|SEM1	0.37uM	YAPC	pancreas	24h	BRD-K15179879	11556711	LSM-45547	CID11556711			0.257481	8.08918e-05	229
LINCSCP_41736	SA-1922659		10uM	NKDBA	kidney epithelial	24h	BRD-K61551326	54668627	LSM-40636	CID54668627		1	-0.257465	8.09771e-05	229
LINCSCP_45207	MK-2206	AKT1|AKT2|AKT3	10uM	PC3	prostate	6h	BRD-K68065987	24964624	LSM-1057	CID24964624		0	-0.257405	8.12996e-05	229
LINCSCP_44054	84215-10-1	CALM2	10uM	PC3	prostate	24h	BRD-K68341547	4306	LSM-3529	CID4306		0	-0.2574	8.1327e-05	229
LINCSCP_26524	331771-20-1	AURKA|AURKB	10uM	HT29	large intestine	6h	BRD-K72703948	9914412	LSM-1096	CID9914412		0	-0.257377	8.14513e-05	229
LINCSCP_14753	Chlorprothixene	DRD2|DRD3|HTR2A|HTR2C	10uM	HA1E	kidney epithelial	24h	BRD-K59058766	667466	LSM-42990	CID667466		0	-0.257309	8.18172e-05	229
LINCSCP_21476	Selamectin		10uM	HEPG2	liver	6h	BRD-A58564983	16667695	LSM-44969	CID16667695		1	0.257301	8.18584e-05	229
LINCSCP_134029	PF-03758309	PAK4	0.12uM	MCF7	breast	24h	BRD-K37764012	25227462	LSM-4254	CID25227462			0.257276	8.19965e-05	229
LINCSCP_79726	cortisone-acetate	TUBA1A|TUBA1B|TUBA1C|TUBA3E|TUBA4A|TUBB|TUBB1|TUBB2A|TUBB2B|TUBB3|TUBB4A|TUBB4B|TUBB6|TUBB8	10uM	A375	skin	24h	BRD-K74057757	2929	LSM-45387	CID2929			0.257234	8.22225e-05	229
LINCSCP_21667	Lexibulin	TUBA1A|TUBA1B|TUBA1C|TUBA3E|TUBA4A|TUBB|TUBB1|TUBB2A|TUBB2B|TUBB3|TUBB4A|TUBB4B|TUBB6|TUBB8	1uM	HEPG2	liver	6h	BRD-K23363278	11351021	LSM-6232	CID11351021		0	0.257212	8.2341e-05	229
LINCSCP_115703	noscapine		3.33uM	HS578T	breast	24h	BRD-U51024685		NA				-0.257193	8.2448e-05	229
LINCSCP_79502	Dolastatin 10		0.37uM	A375	skin	24h	BRD-K78567475	9810929	LSM-45943	CID9810929			0.257174	8.25528e-05	229
LINCSCP_99480	LDN 193189	ACVR1|BMPR1A	10uM	HCC515	lung	24h	BRD-K04853698	25195294	LSM-1115	CID25195294			0.257139	8.27415e-05	229
LINCSCP_28992	Podofilox		10uM	HUH7	liver	6h	BRD-K47869605	10607	LSM-3055	CID10607		0	0.257113	8.28849e-05	229
LINCSCP_19772	T5578409		10uM	HCC515	lung	6h	BRD-K66884694	9266740	LSM-3486	CID9266740		1	0.257105	8.29292e-05	229
LINCSCP_89422	SAQUINAVIR MESYLATE		0.04uM	HA1E	kidney epithelial	24h	BRD-A26690767	60787	LSM-45573	CID60787			-0.257094	8.2985e-05	229
LINCSCP_67407	Withaferin A	IKBKB|NAMPT	5uM	MCF7	breast	24h	BRD-K88378636	265237	LSM-6685	CID265237		0	0.25703	8.33383e-05	229
LINCSCP_90971	Argatroban		0.37uM	HA1E	kidney epithelial	24h	BRD-A10012892	6335411	LSM-45272	CID6335411			0.257015	8.34204e-05	229
LINCSCP_81109	CHEMBL1083527		0.37uM	A549	lung	24h	BRD-K20696416	46881851	LSM-1122	CID46881851			-0.256939	8.38375e-05	229
LINCSCP_113319	Alvocidib	CDK1|CDK2|CDK4|CDK5|CDK6|CDK7|CDK8|CDK9|EGFR|PYGM	10uM	HME1	breast	3h	BRD-K87909389	5287969	LSM-1011	CID5287969			-0.256858	8.42896e-05	229
LINCSCP_32424	Withaferin-A	IKBKB|NAMPT	10uM	MCF7	breast	24h	BRD-A52193669	73707417	LSM-5073	CID73707417		0	0.256754	8.48657e-05	229
LINCSCP_26316	MLS000038106		10uM	HT29	large intestine	6h	BRD-K92317137	659101	LSM-4068	CID659101		0	0.256702	8.5157e-05	229
LINCSCP_174276	AMSACRINE		3.33uM	YAPC	pancreas	24h	BRD-K68346641	2179	LSM-45972	CID2179			0.256597	8.57485e-05	229
LINCSCP_27097	D-64131	TUBB	10uM	HT29	large intestine	6h	BRD-K26997899	3921152	LSM-2592	CID3921152		1	0.256567	8.59202e-05	229
LINCSCP_71886	Tivantinib	MET	3.33uM	A375	skin	24h	BRD-K33379087	11494412	LSM-1131	CID11494412			0.256558	8.59696e-05	229
LINCSCP_16710	Nilotinib	ABL1|BCR|KIT	10uM	HA1E	kidney epithelial	6h	BRD-K81528515	644241	LSM-1099	CID644241		0	0.256543	8.60558e-05	229
LINCSCP_33802	AC1MEEHF		10uM	MCF7	breast	24h	BRD-A00420644	2853908	LSM-6366	CID2853908		1	0.256524	8.61637e-05	229
LINCSCP_40241	MLN 2238	PSMB1	10uM	NCIH508	large intestine	6h	BRD-K78659596	25183872	LSM-4944	CID25183872		1	0.256499	8.63038e-05	229
LINCSCP_72926	CEP-32496	BRAF|EGFR|RET	0.37uM	A375	skin	24h	BRD-K20722021	56846693	LSM-45568	CID56846693			-0.256485	8.6386e-05	229
LINCSCP_58791	AC1NUE3V	DUSP1|DUSP6	10uM	VCAP	prostate	24h	BRD-A11007541	5475586	LSM-43141	CID5475586		0	0.256452	8.65732e-05	229
LINCSCP_101427	MK-8245		0.12uM	HELA	large intestine	24h	BRD-K29656036	24988881	LSM-45756	CID24988881			-0.256388	8.69383e-05	229
LINCSCP_1080	SMR000043984		10uM	A375	skin	24h	BRD-A76641868	663281	LSM-1798	CID663281		1	-0.25638	8.69858e-05	229
LINCSCP_168461	AT-9283	ABL1|AURKA|AURKB|FLT3|JAK2|JAK3	0.12uM	YAPC	pancreas	24h	BRD-K24576554	56965909	LSM-37023	CID56965909			-0.256371	8.70346e-05	229
LINCSCP_17873	Cucurbitacin I	JAK2|STAT3	10uM	HCC515	lung	24h	BRD-A49680073	44483311	LSM-42825	CID44483311		0	0.25631	8.73831e-05	229
LINCSCP_5914	Vinorelbine	TUBB	10uM	A549	lung	6h	BRD-K97514127	13200033	LSM-6007	CID13200033		0	0.25622	8.79049e-05	229
LINCSCP_85082	BCPP000194		1.11uM	ASC	adipose	24h	BRD-A45540146	57345770	LSM-1188	CID57345770			-0.256133	8.8408e-05	229
LINCSCP_141726	K784-3187	ESR2	3.33uM	MCF7	breast	24h	BRD-K80608265	10286159	LSM-45465	CID10286159			0.25609	8.86575e-05	229
LINCSCP_84402	Sirolimus	FKBP1A|MTOR	10uM	ASC	adipose	24h	BRD-A79768653	5374464	LSM-42783	CID5374464			-0.255988	8.92569e-05	229
LINCSCP_167219	Clofarabine	POLA1|POLD1|POLE|RRM1|RRM2|RRM2B	0.37uM	YAPC	pancreas	24h	BRD-K34022604	119182	LSM-45668	CID119182			0.255963	8.93991e-05	229
LINCSCP_35745	Phorbol 12-myristate-13-acetate	PRKCA	10uM	MCF7	breast	6h	BRD-A15079084	4792	LSM-4341	CID4792		0	0.255947	8.94929e-05	229
LINCSCP_150356	Dasatinib	ABL1|BCR|BLK|EPHA2|FGR|FRK|FYN|HCK|KIT|LCK|LYN|PDGFRB|SRC|SRMS|YES1	0.04uM	NPC.TAK		24h	BRD-K49328571	3062316	LSM-1020	CID3062316			-0.255822	9.02316e-05	229
LINCSCP_30161	Amlodipine	CACNA1C|CACNA1D|CACNA1F|CACNA1S|CACNA2D1	10uM	MCF7	breast	6h	BRD-A22032524	2162	LSM-1388	CID2162		0	-0.25578	9.04845e-05	229
LINCSCP_39692	Quinacrine	TP53	10uM	MDST8	intestine	6h	BRD-A45889380	237	LSM-1577	CID237		1	-0.255756	9.06223e-05	229
LINCSCP_12364	ethyl 6-(2,3-dihydro-1H-indol-1-ylmethyl)-4-(3-nitrophenyl)-2-oxo-1,2,3,4-tetrahydro-5-pyrimidinecarboxylate		0.5uM	CD34	bone marrow	24h	BRD-A72796238	2978593	LSM-45350	CID2978593		1	-0.255703	9.09407e-05	229
LINCSCP_141886	MLN-8054	AURKA	0.04uM	MCF7	breast	24h	BRD-K83963101	11712649	LSM-1066	CID11712649			-0.255697	9.09738e-05	229
LINCSCP_69907	BRD-A25736793	MTOR	3.33uM	A375	skin	24h	BRD-A25736793	53398658	LSM-43054	CID53398658			-0.255688	9.10303e-05	229
LINCSCP_17109	Broad-Sai-045		10uM	HA1E	kidney epithelial	24h	BRD-K35832492	118987449	LSM-45330	CID118987449		0	-0.25559	9.16154e-05	229
LINCSCP_55376	Daunorubicin	TOP2A	3uM	U937	haematopoietic and lymphoid tissue	6h	BRD-K43389675	30323	LSM-2962	CID30323		0	-0.255464	9.23749e-05	229
LINCSCP_166109	Dabrafenib	BRAF	3.33uM	SKL	skeletal muscle	24h	BRD-K09951645	44462760	LSM-6303	CID44462760			-0.255427	9.26025e-05	229
LINCSCP_238371	MLS002554298		10uM	MCF7	breast	24h	BRD-K53335770	44237407	LSM-3179	CID44237407		1	-0.255406	9.27266e-05	229
LINCSCP_59250	BRD-K65404805-001-01-6		10uM	VCAP	prostate	24h	BRD-K65404805	44607850	LSM-6784	CID44607850		1	-0.255217	9.38814e-05	229
LINCSCP_75601	Dopamine	ADRB1|DRD1|DRD2|DRD3|DRD4|DRD5	0.04uM	A375	skin	24h	BRD-K43887077	681	LSM-4630	CID681			-0.255099	9.46093e-05	229
LINCSCP_39205	SCHEMBL1564574	CHEK1|CHEK2	10uM	MDAMB231		6h	BRD-K46056750	67077825	LSM-1006	CID67077825		0	-0.255094	9.4641e-05	229
LINCSCP_69102	Withaferin A	IKBKB|NAMPT	0.37uM	A375	skin	24h	BRD-K88378636	265237	LSM-6685	CID265237			0.255053	9.4897e-05	229
LINCSCP_171431	Epirubicin HCl		1.11uM	YAPC	pancreas	24h	BRD-K56844688	129010031	LSM-45684	CID129010031			0.255011	9.51584e-05	229
LINCSCP_174084	Pevonedistat	NAE1|UBA3	3.33uM	YAPC	pancreas	24h	BRD-K67844266	16720766	LSM-6263	CID16720766			0.254987	9.53101e-05	229
LINCSCP_142696	Probucol	ABCA1	0.04uM	MCF7	breast	24h	BRD-K72029282	4912	LSM-3617	CID4912			-0.254919	9.57333e-05	229
LINCSCP_22297	CBKINASE1_008949		10uM	HEPG2	liver	6h	BRD-K03176945	1242564	LSM-4513	CID1242564		1	-0.254888	9.59273e-05	229
LINCSCP_6336	AC1MDRA3		10uM	A549	lung	24h	BRD-A89067742	2815576	LSM-4493	CID2815576		1	0.254762	9.67184e-05	229
LINCSCP_69641	QL47	BMX|BTK	0.37uM	A375	skin	24h	BRD-K99252563	71748056	LSM-6019	CID71748056			0.254759	9.67415e-05	229
LINCSCP_121380	MG-132	PSMB1	20uM	HT29	large intestine	24h	BRD-K60230970	462382	LSM-1107	CID462382			0.254755	9.67656e-05	229
LINCSCP_9843	MG-132	PSMB1	1uM	A549	lung	6h	BRD-K60230970	462382	LSM-1107	CID462382		0	0.254732	9.69069e-05	229
LINCSCP_69585	Selumetinib	MAP2K1|MAP2K2	3.33uM	A375	skin	24h	BRD-K57080016	10127622	LSM-1056	CID10127622			-0.254672	9.72888e-05	229
LINCSCP_84080	SAR245409		10uM	ASC	adipose	24h	BRD-K75308783	49867926	LSM-1174	CID49867926			0.254604	9.77244e-05	229
LINCSCP_217087	ZSTK 474	PIK3CG	10uM	HCC515	lung	6h	BRD-K63068307	11647372	LSM-1053	CID11647372		0	-0.254603	9.77333e-05	229
LINCSCP_86444	EX-8678		1.11uM	BT20	breast	3h	BRD-K42918627	52914946	LSM-1147	CID52914946			-0.254587	9.78337e-05	229
LINCSCP_250923	NVP-AUY922	HSP90AA1|HSP90AB1	0.1uM	MCF7	breast	6h	BRD-K41859756	53401173	LSM-1162	CID53401173		0	0.254568	9.79521e-05	229
LINCSCP_25551	CHEMBL1222381		80uM	HT29	large intestine	24h	BRD-K53903639	19582717	LSM-6252	CID19582717		1	-0.254533	9.81757e-05	229
LINCSCP_69631	AS-605240	PIK3CG	0.04uM	A375	skin	24h	BRD-K41895714	10377751	LSM-42784	CID10377751			-0.254463	9.86302e-05	229
LINCSCP_9693	Narciclasine	RHOA	0.5uM	A549	lung	24h	BRD-K06792661	72376	LSM-4934	CID72376		0	0.254453	9.86913e-05	229
LINCSCP_17817	Tozasertib	ABL1|AURKA|AURKB|AURKC|BCR|FLT3|JAK2	10uM	HCC15	lung	6h	BRD-K87947369	5494449	LSM-1021	CID5494449		1	-0.254351	9.93501e-05	229
LINCSCP_26670	Mirin	MRE11	10uM	HT29	large intestine	6h	BRD-K55420858	1206243	LSM-43213	CID1206243		1	0.254305	9.96495e-05	229
LINCSCP_240986	Sertraline	SLC6A4	10uM	MCF7	breast	6h	BRD-K82036761	68617	LSM-3843	CID68617		1	-0.254286	9.97739e-05	229
LINCSCP_86609	AZ628	BRAF|RAF1	3.33uM	CD34	bone marrow	24h	BRD-K05804044	11676786	LSM-1050	CID11676786			-0.254203	0.000100318	229
LINCSCP_99500	AZD-8330	MAP2K1|MAP2K2	1.11uM	HCC515	lung	24h	BRD-K37687095	16666708	LSM-1165	CID16666708			-0.254037	0.000101405	229
LINCSCP_193085	Rottlerin		10uM	A549	lung	24h	BRD-K03816923	5281847	LSM-42845	CID5281847		1	0.254009	0.000101594	229
LINCSCP_28785	Calcimycin		10uM	HUH7	liver	24h	BRD-K41431477	11957499	LSM-19005	CID11957499		0	0.254003	0.000101635	229
LINCSCP_53451	CHEMBL1434137	RARG	40uM	SKMEL28	skin	6h	BRD-K25737009	24868309	LSM-6234	CID24868309		1	0.253973	0.000101833	229
LINCSCP_141628	Podofilox		0.04uM	MCF7	breast	24h	BRD-K47869605	10607	LSM-3055	CID10607			0.253951	0.000101979	229
LINCSCP_19380	MK-2206	AKT1|AKT2|AKT3	10uM	HCC515	lung	24h	BRD-A93000692	24964624	LSM-1057	CID24964624		1	-0.253929	0.000102122	229
LINCSCP_79501	Dolastatin 10		1.11uM	A375	skin	24h	BRD-K78567475	9810929	LSM-45943	CID9810929			0.253926	0.000102145	229
LINCSCP_19510	COT-10B		40uM	HCC515	lung	6h	BRD-K18190982	73707373	LSM-6226	CID73707373		0	0.253848	0.000102661	229
LINCSCP_33076	JLK-6	PSEN1	10uM	MCF7	breast	24h	BRD-K22010301	3803	LSM-2489	CID3803		0	0.25372	0.000103519	229
LINCSCP_21505	Nocodazole		10uM	HEPG2	liver	6h	BRD-K12539581	4122	LSM-2260	CID4122		1	0.25358	0.000104467	229
LINCSCP_103345	Genistein	CFTR|ESR2	3.33uM	HELA	large intestine	24h	BRD-K43797669	5280961	LSM-5549	CID5280961			0.253578	0.000104484	229
LINCSCP_81503	Withaferin A	IKBKB|NAMPT	3.33uM	A549	lung	24h	BRD-K88378636	265237	LSM-6685	CID265237			0.253556	0.000104629	229
LINCSCP_24621	Alvocidib	CDK1|CDK2|CDK4|CDK5|CDK6|CDK7|CDK8|CDK9|EGFR|PYGM	1uM	HS578T	breast	6h	BRD-K87909389	5287969	LSM-1011	CID5287969		0	-0.253556	0.000104629	229
LINCSCP_141623	Podofilox		10uM	MCF7	breast	24h	BRD-K47869605	10607	LSM-3055	CID10607			0.253469	0.000105228	229
LINCSCP_67108	Wortmannin	PIK3CA|PIK3CG|PLK1	10uM	HT29	large intestine	6h	BRD-A75409952	312145	LSM-3947	CID312145		0	-0.253465	0.000105256	229
LINCSCP_28630	Avrainvillamide-analog-6		10uM	HT29	large intestine	24h	BRD-K50324045	73707611	LSM-37107	CID73707611		1	0.253459	0.000105295	229
LINCSCP_69402	PD-0325901	MAP2K1|MAP2K2	0.12uM	A375	skin	24h	BRD-K49865102	9826528	LSM-1101	CID9826528			-0.253441	0.000105417	229
LINCSCP_3997	CHEMBL2356537		10uM	A375	skin	24h	BRD-K35860134	54646517	LSM-6830	CID54646517		1	0.253369	0.000105909	229
LINCSCP_43298	Nocodazole		10uM	NPC	neural progenitor cells	6h	BRD-K12539581	4122	LSM-2260	CID4122		0	0.253354	0.000106018	229
LINCSCP_69262	Nilotinib	ABL1|BCR|KIT	3.33uM	A375	skin	24h	BRD-K81528515	644241	LSM-1099	CID644241			-0.253293	0.000106435	229
LINCSCP_14712	SB-216641	HTR1B|HTR1D	10uM	HA1E	kidney epithelial	24h	BRD-K30867024	3292447	LSM-2671	CID3292447		0	-0.253268	0.000106606	229
LINCSCP_105829	AP26113		0.12uM	HELA	large intestine	24h	BRD-K56032964	57390074	LSM-45408	CID57390074			-0.253234	0.000106847	229
LINCSCP_28700	Dropropizine		10uM	HUH7	liver	24h	BRD-A29349577	3169	LSM-4385	CID3169		1	-0.253163	0.000107342	229
LINCSCP_50282	Pentamidine		10uM	PHH		24h	BRD-K13183738	4735	LSM-4540	CID4735		1	0.253043	0.000108177	229
LINCSCP_53906	Tamatinib	SYK	10uM	SNUC5	large intestine	6h	BRD-K20285085	11213558	LSM-1040	CID11213558		1	-0.252824	0.000109728	229
LINCSCP_55311	Carbacyclin	PPARD|PTGIR	10uM	U937	haematopoietic and lymphoid tissue	24h	BRD-K27499107	6436393	LSM-42923	CID6436393		0	-0.252627	0.000111139	229
LINCSCP_19612	PKC Beta Inhibitor	PRKCB	10uM	HCC515	lung	6h	BRD-K89687904	6419755	LSM-4753	CID6419755		0	0.252514	0.00011195	229
LINCSCP_1038	Tozasertib	ABL1|AURKA|AURKB|AURKC|BCR|FLT3|JAK2	10uM	A375	skin	6h	BRD-K87947369	5494449	LSM-1021	CID5494449		0	-0.252472	0.000112255	229
LINCSCP_913	CHEMBL1242477	PIK3CA|PIK3CB|PIK3CD|PIK3CG	20uM	A375	skin	6h	BRD-K03618428	24905203	LSM-6208	CID24905203		1	-0.252405	0.000112744	229
LINCSCP_27217	BRD-K50204028		10uM	HT29	large intestine	6h	BRD-K50204028	44486395	LSM-40053	CID44486395		1	0.252353	0.000113124	229
LINCSCP_113005	GSK-3 Inhibitor IX		1.11uM	HME1	breast	24h	BRD-K44100512	5287844	LSM-42780	CID5287844			0.252352	0.000113131	229
LINCSCP_103386	Perampanel	GRIA1|GRIA2|GRIA3|GRIA4	10uM	HELA	large intestine	24h	BRD-K41438959	9924495	LSM-45792	CID9924495			0.252339	0.00011323	229
LINCSCP_150883	Withaferin A	IKBKB|NAMPT	10uM	PC3	prostate	24h	BRD-K88378636	265237	LSM-6685	CID265237			0.252301	0.000113508	229
LINCSCP_27265	AC1NSOND		10uM	HT29	large intestine	6h	BRD-K96076993	5337366	LSM-43112	CID5337366		1	0.252282	0.000113648	229
LINCSCP_10480	PX 12	TXN|TXNRD1	30uM	AGS	stomach	6h	BRD-A56592690	219104	LSM-4918	CID219104		1	0.252271	0.000113731	229
LINCSCP_33221	PP 1		10uM	MCF7	breast	6h	BRD-K47598052	1400	LSM-3047	CID1400		1	-0.252222	0.000114088	229
LINCSCP_209330	Paroxetine	SLC6A4	10uM	HA1E	kidney epithelial	6h	BRD-K37991163	43815	LSM-2843	CID43815		1	-0.252184	0.000114368	229
LINCSCP_25993	MLS000583956		10uM	HT29	large intestine	6h	BRD-A39093044	3689415	LSM-1515	CID3689415		0	0.252057	0.000115313	229
LINCSCP_16147	Tozasertib	ABL1|AURKA|AURKB|AURKC|BCR|FLT3|JAK2	10uM	HA1E	kidney epithelial	6h	BRD-K59369769	5494449	LSM-1021	CID5494449		0	-0.251836	0.000116972	229
LINCSCP_83186	BMS-777607	AXL|MERTK|MET|MST1R|TYRO3	0.12uM	ASC.C		24h	BRD-K40738845	24794418	LSM-1144	CID24794418			-0.251799	0.000117252	229
LINCSCP_25749	PP-30	RAF1	10uM	HT29	large intestine	6h	BRD-K30677119	73707372	LSM-6238	CID73707372		0	-0.251784	0.000117364	229
LINCSCP_235775	13-Methyl-7-[9-(4,4,5,5,5-pentafluoropentylsulfinyl)nonyl]-6,7,8,9,11,12,14,15,16,17-decahydrocyclopenta[a]phenanthrene-3,17-diol	ESR1	10uM	MCF7	breast	6h	BRD-A90490067	3478439	LSM-1895	CID3478439		0	-0.251567	0.000119022	229
LINCSCP_33039	SB-218078	CHEK1	10uM	MCF7	breast	24h	BRD-A06352508	3387354	LSM-1274	CID3387354		0	0.251564	0.00011904	229
LINCSCP_122242	Conivaptan HCl		10uM	HT29	large intestine	24h	BRD-K37385792	151171	LSM-45291	CID151171			0.251542	0.00011921	229
LINCSCP_133241	CHIR-99021		3.33uM	MCF7	breast	3h	BRD-K16189898	9956119	LSM-1181	CID9956119			0.251529	0.000119313	229
LINCSCP_68640	Sirolimus	FKBP1A|MTOR	10uM	VCAP	prostate	24h	BRD-A79768653	5374464	LSM-42783	CID5374464		0	-0.251499	0.000119545	229
LINCSCP_136932	CHEMBL179288		10uM	MCF7	breast	24h	BRD-K73395020	11292680	LSM-3648	CID11292680			0.25146	0.000119847	229
LINCSCP_35630	Cucurbitacin-I	JAK2|STAT3	1uM	MCF7	breast	24h	BRD-A28105619	73707401	LSM-43115	CID73707401		0	0.251424	0.000120119	229
LINCSCP_10298	Teniposide	TOP2A	1uM	A673	bone	6h	BRD-A35588707	6708778	LSM-1483	CID6708778		1	0.251248	0.00012149	229
LINCSCP_81552	PI-103	MTOR|PIK3CA|PIK3CB|PIK3CD|PIK3CG	1.11uM	A549	lung	24h	BRD-K67868012	9884685	LSM-1126	CID9884685			-0.251185	0.000121989	229
LINCSCP_174085	Pevonedistat	NAE1|UBA3	1.11uM	YAPC	pancreas	24h	BRD-K67844266	16720766	LSM-6263	CID16720766			0.251146	0.000122293	229
LINCSCP_24123	Wortmannin	PIK3CA|PIK3CG|PLK1	1uM	HL60	haematopoietic and lymphoid tissue	24h	BRD-A75409952	312145	LSM-3947	CID312145		0	0.251103	0.000122632	229
LINCSCP_4682	Thioridazine	DRD1|DRD2|DRD3|DRD4|HTR2A|HTR2C	10uM	A549	lung	6h	BRD-A84481105	5452	LSM-1863	CID5452		0	-0.251066	0.000122925	229
LINCSCP_54180	3,7-Bis(dimethylamino)phenothiazin-5-ium	ACHE	10uM	SW620	large intestine	6h	BRD-K16406336	4139	LSM-4555	CID4139		1	0.251039	0.000123138	229
LINCSCP_115164	WZ3105	CLK2|CSNK1E|FLT3|ULK1	10uM	HS578T	breast	3h	BRD-K92571446	42628507	LSM-5970	CID42628507			-0.250995	0.000123487	229
LINCSCP_94450	Dacomitinib	EGFR|ERBB2|ERBB3|ERBB4	1.11uM	HA1E	kidney epithelial	24h	BRD-K57169635	11511120	LSM-42808	CID11511120			-0.250872	0.000124468	229
LINCSCP_26271	MLS000583957		10uM	HT29	large intestine	6h	BRD-A72180425	3689416	LSM-1763	CID3689416		1	0.250867	0.00012451	229
LINCSCP_69587	Selumetinib	MAP2K1|MAP2K2	0.37uM	A375	skin	24h	BRD-K57080016	10127622	LSM-1056	CID10127622			-0.250823	0.000124865	229
LINCSCP_139218	Y-39983	ROCK1|ROCK2	10uM	MCF7	breast	24h	BRD-K56751279	9810884	LSM-1150	CID9810884			0.250753	0.000125423	229
LINCSCP_29036	Phorbol Myristate Acetate		10uM	HUH7	liver	6h	BRD-K68552125	27924	LSM-25630	CID27924		1	0.25075	0.00012545	229
LINCSCP_163763	Lapatinib	EGFR|ERBB2	1.11uM	SKBR3	breast	24h	BRD-K19687926	208908	LSM-1051	CID208908			-0.250733	0.000125586	229
LINCSCP_13319	Staurosporine	CDK2|GSK3B	10uM	FIBRNPC		6h	BRD-K17953061	44259	LSM-1103	CID44259		1	-0.250728	0.000125628	229
LINCSCP_25504	CHEMBL1434137	RARG	40uM	HT29	large intestine	24h	BRD-K25737009	24868309	LSM-6234	CID24868309		0	0.250724	0.000125659	229
LINCSCP_5610	MLS000038106		10uM	A549	lung	24h	BRD-K92317137	659101	LSM-4068	CID659101		0	0.250704	0.000125819	229
LINCSCP_150447	CC-401		10uM	NPC.TAK		24h	BRD-K45746021	10430360	LSM-1186	CID10430360			0.250666	0.000126133	229
LINCSCP_16344	AC1O9B20		10uM	HA1E	kidney epithelial	6h	BRD-K66426634	6729040	LSM-4696	CID6729040		1	-0.250598	0.000126679	229
LINCSCP_33872	AK-968/11369213		10uM	MCF7	breast	24h	BRD-K50234570	4183496	LSM-6608	CID4183496		1	0.250595	0.000126704	229
LINCSCP_99750	GSK-3 Inhibitor IX		10uM	HCC515	lung	24h	BRD-K44100512	5287844	LSM-42780	CID5287844			0.250561	0.000126982	229
LINCSCP_113553	SCHEMBL1564574	CHEK1|CHEK2	10uM	HME1	breast	3h	BRD-K46056750	67077825	LSM-1006	CID67077825			-0.250462	0.000127794	229
LINCSCP_35746	Phorbol 12-myristate-13-acetate	PRKCA	1uM	MCF7	breast	6h	BRD-A15079084	4792	LSM-4341	CID4792		0	0.250446	0.000127928	229
LINCSCP_51344	KU-55933	ATM	1uM	SKBR3	breast	24h	BRD-K25311561	5278396	LSM-1074	CID5278396		1	-0.250398	0.00012832	229
LINCSCP_26579	MLS000583957		10uM	HT29	large intestine	6h	BRD-A72180425	3689416	LSM-1763	CID3689416		0	0.250373	0.000128526	229
LINCSCP_34115	BRD-A49848186		10uM	MCF7	breast	24h	BRD-A49848186	51003698	LSM-36420	CID51003698		1	0.250324	0.000128928	229
LINCSCP_148124	PF-03758309	PAK4	3.33uM	NPC.CAS9		24h	BRD-K37764012	25227462	LSM-4254	CID25227462			0.250317	0.000128991	229
LINCSCP_32917	Raloxifene	ESR1|ESR2	10uM	MCF7	breast	24h	BRD-K63828191	5035	LSM-3425	CID5035		0	-0.250283	0.00012927	229
LINCSCP_19798	TL_HRAS24		10uM	HCC515	lung	6h	BRD-K93060291	49766518	LSM-4091	CID49766518		1	0.250196	0.000129997	229
LINCSCP_140506	Sorbitol		0.04uM	MCF7	breast	24h	BRD-K66035042	5780	LSM-45695	CID5780			-0.25018	0.000130129	229
LINCSCP_78250	Miconazole		10uM	A375	skin	24h	BRD-A82396632	4189	LSM-5165	CID4189			0.250116	0.000130659	229
LINCSCP_19398	Sepantronium	BIRC5	0.5uM	HCC515	lung	24h	BRD-K76703230	10126189	LSM-5399	CID10126189		0	0.250082	0.000130947	229
LINCSCP_44294	BAY-117821		10uM	PC3	prostate	6h	BRD-K15025317	5353431	LSM-42889	CID5353431		0	0.25006	0.000131129	229
LINCSCP_38973	WH-4-025		1uM	MDAMB231		24h	BRD-K29385665	73707529	LSM-45317	CID73707529		0	-0.249993	0.000131693	229
LINCSCP_95520	Orlistat	DAGLA|FASN|LIPF|PNLIP	0.12uM	HA1E	kidney epithelial	24h	BRD-K63343048	3034010	LSM-5724	CID3034010			-0.249958	0.000131991	229
LINCSCP_93681	Camptothecin	TOP1	0.37uM	HA1E	kidney epithelial	24h	BRD-K37890730	24360	LSM-4611	CID24360			0.249765	0.000133639	229
LINCSCP_38716	Raloxifene	ESR1|ESR2	0.37uM	MCF7	breast	24h	BRD-K63828191	5035	LSM-3425	CID5035		0	-0.24975	0.000133764	229
LINCSCP_34742	Morin		10uM	MCF7	breast	24h	BRD-K11590034	5281670	LSM-36988	CID5281670		0	0.249704	0.000134161	229
LINCSCP_169147	SN-38		3.33uM	YAPC	pancreas	24h	BRD-K89561498	104842	LSM-45563	CID104842			0.249666	0.000134488	229
LINCSCP_4499	COT-10B		40uM	A549	lung	24h	BRD-K18190982	73707373	LSM-6226	CID73707373		1	0.249541	0.000135567	229
LINCSCP_28899	Cucurbitacin I	JAK2|STAT3	10uM	HUH7	liver	6h	BRD-A49680073	44483311	LSM-42825	CID44483311		0	0.249526	0.000135696	229
LINCSCP_25997	MLS000583951		10uM	HT29	large intestine	6h	BRD-A76490030	4381125	LSM-1796	CID4381125		1	0.249436	0.00013648	229
LINCSCP_45160	PP-30	RAF1	10uM	PC3	prostate	6h	BRD-K30677119	73707372	LSM-6238	CID73707372		0	-0.249432	0.000136518	229
LINCSCP_143054	Dolastatin 10		0.37uM	MCF7	breast	24h	BRD-K78567475	9810929	LSM-45943	CID9810929			0.249426	0.000136566	229
LINCSCP_53004	PP-30	RAF1	10uM	SKLU1	lung	6h	BRD-K30677119	73707372	LSM-6238	CID73707372		1	-0.249384	0.000136929	229
LINCSCP_27218	AK-968/11369213		10uM	HT29	large intestine	6h	BRD-K50234570	4183496	LSM-6608	CID4183496		1	0.249338	0.000137337	229
LINCSCP_98006	Genz-644282		0.04uM	HA1E	kidney epithelial	24h	BRD-K99475619	10294813	LSM-45838	CID10294813			0.249301	0.000137664	229
LINCSCP_67422	Wortmannin	PIK3CA|PIK3CG|PLK1	0.1uM	MCF7	breast	6h	BRD-A75409952	312145	LSM-3947	CID312145		0	-0.24921	0.000138463	229
LINCSCP_109380	Floxuridine		0.37uM	HELA	large intestine	24h	BRD-K73088654	7083563	LSM-45624	CID7083563			0.24918	0.000138727	229
LINCSCP_26887	vincristine	TUBB	10uM	HT29	large intestine	6h	BRD-A76528577	5022426	NA	CID5022426		0	0.249176	0.000138766	229
LINCSCP_33546	PP 2	LCK|SRC	10uM	MCF7	breast	6h	BRD-K95785537	4878	LSM-4153	CID4878		1	-0.249167	0.000138849	229
LINCSCP_30833	AZD-2014	MTOR	10uM	MCF7	breast	6h	BRD-K67566344	16736978	LSM-5754	CID16736978		0	-0.249152	0.000138981	229
LINCSCP_107533	MLN9708		0.12uM	HELA	large intestine	24h	BRD-A66419424	49867936	LSM-45406	CID49867936			0.249088	0.000139547	229
LINCSCP_64075	BRD-K20793945		5uM	VCAP	prostate	6h	BRD-K20793945	54661323	LSM-9694	CID54661323		0	-0.249052	0.000139873	229
LINCSCP_81600	CHEMBL585951	MAPK8	0.37uM	A549	lung	24h	BRD-K19220233	25222038	LSM-36386	CID25222038			0.249041	0.000139966	229
LINCSCP_984	Phenethylisothiocyanate	CYP2E1	10uM	A375	skin	6h	BRD-K56700933	16741	LSM-4926	CID16741		0	0.248965	0.000140646	229
LINCSCP_69183	Radicicol		10uM	A375	skin	24h	BRD-A39996500	5311380	LSM-43303	CID5311380			0.248965	0.000140648	229
LINCSCP_106101	AC1NWAOX		10uM	HELA	large intestine	24h	BRD-A39415247	5702093	LSM-1520	CID5702093			0.248899	0.000141243	229
LINCSCP_85153	Dasatinib	ABL1|BCR|BLK|EPHA2|FGR|FRK|FYN|HCK|KIT|LCK|LYN|PDGFRB|SRC|SRMS|YES1	3.33uM	BT20	breast	24h	BRD-K49328571	3062316	LSM-1020	CID3062316			-0.248882	0.000141391	229
LINCSCP_86430	ZSTK 474	PIK3CG	10uM	BT20	breast	3h	BRD-K63068307	11647372	LSM-1053	CID11647372			-0.248851	0.000141672	229
LINCSCP_51051	PX 12	TXN|TXNRD1	30uM	RMUGS	ovary	6h	BRD-A56592690	219104	LSM-4918	CID219104		1	0.248827	0.000141892	229
LINCSCP_210021	LY 2183240	FAAH	10uM	HA1E	kidney epithelial	6h	BRD-K37865504	11507802	LSM-2839	CID11507802		0	0.248644	0.000143557	229
LINCSCP_4695	CHEMBL1242477	PIK3CA|PIK3CB|PIK3CD|PIK3CG	20uM	A549	lung	6h	BRD-K03618428	24905203	LSM-6208	CID24905203		1	-0.248637	0.000143625	229
LINCSCP_92162	SN-38		0.12uM	HA1E	kidney epithelial	24h	BRD-K89561498	104842	LSM-45563	CID104842			0.248597	0.00014399	229
LINCSCP_16529	MLS003179192		10uM	HA1E	kidney epithelial	6h	BRD-K68437527	44492462	LSM-3532	CID44492462		1	-0.248542	0.000144491	229
LINCSCP_81406	GSK-3 Inhibitor IX		10uM	A549	lung	24h	BRD-K44100512	5287844	LSM-42780	CID5287844			0.248536	0.000144547	229
LINCSCP_31554	MLS000583957		10uM	MCF7	breast	24h	BRD-A72180425	3689416	LSM-1763	CID3689416		1	0.248495	0.000144927	229
LINCSCP_97999	CEPHARANTHINE		0.37uM	HA1E	kidney epithelial	24h	BRD-K96194081	10206	LSM-45918	CID10206			-0.248473	0.000145131	229
LINCSCP_16425	PK04PUR_000067		10uM	HA1E	kidney epithelial	6h	BRD-K05520923	23777600	LSM-36645	CID23777600		1	-0.248411	0.000145706	229
LINCSCP_80323	2-(Ethylmercuriothio)benzoic acid		3.33uM	A375	skin	24h	BRD-K61443650	67361	LSM-5710	CID67361			0.248368	0.000146102	229
LINCSCP_22647	WH-4023	ABL1|SRC	10uM	HEPG2	liver	6h	BRD-U44618005		LSM-42724			1	-0.248351	0.000146266	229
LINCSCP_19375	TGX-115		100uM	HCC515	lung	24h	BRD-K67075780	9902311	LSM-6262	CID9902311		0	-0.248335	0.000146414	229
LINCSCP_30741	AKT Inhibitor VIII	AKT1|AKT2	10uM	MCF7	breast	6h	BRD-K04887706	10196499	LSM-1035	CID10196499		1	-0.248285	0.000146879	229
LINCSCP_134601	SAQUINAVIR MESYLATE		0.04uM	MCF7	breast	24h	BRD-A26690767	60787	LSM-45573	CID60787			-0.24825	0.000147204	229
LINCSCP_139857	altrenogest		0.37uM	MCF7	breast	24h	BRD-K61195623	5351344	LSM-45498	CID5351344			0.248142	0.000148224	229
LINCSCP_4502	Gossypol	BCL2|BCL2L1|MCL1	10uM	A549	lung	24h	BRD-K19295594	3503	LSM-6229	CID3503		0	0.248039	0.000149192	229
LINCSCP_128642	OTSSP167		0.04uM	HUVEC	umbilical vein	24h	BRD-K53417444	71576671	LSM-6340	CID71576671			0.248026	0.000149319	229
LINCSCP_58743	AC1O9EM7		10uM	VCAP	prostate	6h	BRD-K58347372	6730584	LSM-4668	CID6730584		0	0.248015	0.000149425	229
LINCSCP_75579	MLN 2480	ARAF|BRAF|RAF1	3.33uM	A375	skin	24h	BRD-K43410529	25161177	LSM-45644	CID25161177			-0.247979	0.000149764	229
LINCSCP_79730	cortisone-acetate	TUBA1A|TUBA1B|TUBA1C|TUBA3E|TUBA4A|TUBB|TUBB1|TUBB2A|TUBB2B|TUBB3|TUBB4A|TUBB4B|TUBB6|TUBB8	0.12uM	A375	skin	24h	BRD-K74057757	2929	LSM-45387	CID2929			0.247963	0.000149913	229
LINCSCP_43305	K114		10uM	NPC	neural progenitor cells	6h	BRD-K19042873	44828481	LSM-44636	CID44828481		1	0.247952	0.000150021	229
LINCSCP_140147	Azacitidine	DNMT1|DNMT3A	10uM	MCF7	breast	24h	BRD-K55026842	9444	LSM-5218	CID9444			0.247807	0.000151413	229
LINCSCP_72698	APD668		10uM	A375	skin	24h	BRD-K10859802	11705608	LSM-45930	CID11705608			0.247674	0.000152697	229
LINCSCP_14325	PP 2	LCK|SRC	10uM	HA1E	kidney epithelial	6h	BRD-K95785537	4878	LSM-4153	CID4878		1	-0.247664	0.000152795	229
LINCSCP_26880	AC1L1KV5	TUBB	10uM	HT29	large intestine	6h	BRD-A22783572	5667	LSM-1395	CID5667		0	0.24766	0.000152827	229
LINCSCP_180692	AC1NR4QJ	CYSLTR1	10uM	A375	skin	6h	BRD-A31312900	5284590	LSM-43144	CID5284590		1	-0.247631	0.000153112	229
LINCSCP_50625	Selumetinib	MAP2K1|MAP2K2	80uM	PL21	haematopoietic and lymphoid tissue	6h	BRD-K57080016	10127622	LSM-1056	CID10127622		1	-0.247594	0.000153476	229
LINCSCP_22054	CID 46937231		10uM	HEPG2	liver	6h	BRD-K46681113	46937231	LSM-3033	CID46937231		1	-0.247584	0.000153573	229
LINCSCP_22554	PD-0325901	MAP2K1|MAP2K2	10uM	HEPG2	liver	6h	BRD-K49865102	9826528	LSM-1101	CID9826528		1	-0.247449	0.000154895	229
LINCSCP_113127	BMS-387032	CDK2|CDK7|CDK9	0.04uM	HME1	breast	24h	BRD-K43389698	3025986	LSM-1132	CID3025986			0.24735	0.000155869	229
LINCSCP_27175	CHEMBL2359798		10uM	HT29	large intestine	6h	BRD-K00007652	44507092	LSM-6796	CID44507092		1	0.247329	0.000156074	229
LINCSCP_35743	Phorbol 12-myristate-13-acetate	PRKCA	0.1uM	MCF7	breast	6h	BRD-A15079084	4792	LSM-4341	CID4792		0	0.247225	0.000157105	229
LINCSCP_168290	Mitoxantrone	TOP2A	3.33uM	YAPC	pancreas	24h	BRD-K21680192	4212	LSM-2481	CID4212			0.247202	0.000157333	229
LINCSCP_245051	Withaferin A	IKBKB|NAMPT	0.1uM	MCF7	breast	24h	BRD-K88378636	265237	LSM-6685	CID265237		0	0.247202	0.000157338	229
LINCSCP_69101	Withaferin A	IKBKB|NAMPT	1.11uM	A375	skin	24h	BRD-K88378636	265237	LSM-6685	CID265237			0.24717	0.000157655	229
LINCSCP_131125	C19H19FN4O3	FGFR1|FLT1|KDR	1.11uM	MCF10A	breast epithelial	3h	BRD-A21584801	11451527	LSM-1178	CID11451527			0.247154	0.000157817	229
LINCSCP_33632	6,2'-Dimethoxyflavone		10uM	MCF7	breast	24h	BRD-K41557448	676288	LSM-4621	CID676288		0	-0.247149	0.000157867	229
LINCSCP_50419	NSC 663284	CDC25A|CDC25B	10uM	PHH		6h	BRD-K03109492	379077	LSM-2042	CID379077		0	0.247107	0.000158282	229
LINCSCP_153233	GLPG0634	JAK1	0.12uM	PC3	prostate	24h	BRD-K16803204	49831257	LSM-45924	CID49831257			0.247106	0.000158293	229
LINCSCP_10406	AZD-2014	MTOR	10uM	A673	bone	6h	BRD-K67566344	16736978	LSM-5754	CID16736978		1	-0.247069	0.000158662	229
LINCSCP_26910	LY 2183240	FAAH	10uM	HT29	large intestine	6h	BRD-K37865504	11507802	LSM-2839	CID11507802		0	0.247039	0.000158971	229
LINCSCP_113523	BRD-K01425431		10uM	HME1	breast	3h	BRD-U61997977	73707531	NA	CID73707531			-0.24702	0.000159163	229
LINCSCP_87867	WH-4-025		3.33uM	HA1E	kidney epithelial	24h	BRD-U60236422		LSM-44937				-0.246968	0.000159688	229
LINCSCP_169842	Gemcitabine	POLA1|POLD1|POLE|RRM1|RRM2|RRM2B	10uM	YAPC	pancreas	24h	BRD-K15108141	60750	LSM-5333	CID60750			0.246924	0.000160131	229
LINCSCP_109156	Levonorgestrel	PGR	3.33uM	HELA	large intestine	24h	BRD-K35189033	13109	LSM-2768	CID13109			0.246845	0.000160938	229
LINCSCP_81534	GSK-1904529A	IGF1R|INSR	1.11uM	A549	lung	24h	BRD-K04833372	25124816	LSM-1134	CID25124816			-0.246825	0.000161134	229
LINCSCP_69403	PD-0325901	MAP2K1|MAP2K2	0.04uM	A375	skin	24h	BRD-K49865102	9826528	LSM-1101	CID9826528			-0.24682	0.000161188	229
LINCSCP_146311	BS-181		10uM	MNEU.E		24h	BRD-K31313613	49867929	LSM-6305	CID49867929			0.246768	0.000161718	229
LINCSCP_36021	Withaferin A	IKBKB|NAMPT	10uM	MCF7	breast	24h	BRD-K88378636	265237	LSM-6685	CID265237		0	0.246676	0.000162665	229
LINCSCP_145572	EX-8678		0.12uM	MDAMB231		24h	BRD-K42918627	52914946	LSM-1147	CID52914946			-0.246629	0.000163142	229
LINCSCP_126181	Floxuridine		0.37uM	HT29	large intestine	24h	BRD-K73088654	7083563	LSM-45624	CID7083563			0.246624	0.000163195	229
LINCSCP_12913	CHEMBL1242477	PIK3CA|PIK3CB|PIK3CD|PIK3CG	20uM	EFO27	ovary	6h	BRD-K03618428	24905203	LSM-6208	CID24905203		1	-0.246605	0.000163399	229
LINCSCP_15291	Cytochalasin B	ACTB	10uM	HA1E	kidney epithelial	24h	BRD-K26664453	5311281	LSM-43278	CID5311281		1	-0.246575	0.000163704	229
LINCSCP_129651	761437-28-9		1.11uM	JURKAT	haematopoietic and lymphoid tissue	24h	BRD-K21025364	9934347	LSM-1208	CID9934347			0.246517	0.0001643	229
LINCSCP_57086	COT-10B		40uM	VCAP	prostate	6h	BRD-K18190982	73707373	LSM-6226	CID73707373		1	0.246516	0.000164319	229
LINCSCP_27224	MLS001214919		10uM	HT29	large intestine	6h	BRD-K57309821	1398674	LSM-6621	CID1398674		1	0.24645	0.000165	229
LINCSCP_25799	AZD-2014	MTOR	10uM	HT29	large intestine	6h	BRD-K67566344	16736978	LSM-5754	CID16736978		0	-0.246402	0.000165507	229
LINCSCP_48934	BRD-K19870323		10uM	PC3	prostate	24h	BRD-K19870323	54631220	LSM-38335	CID54631220		0	-0.246393	0.000165597	229
LINCSCP_30783	PP-30	RAF1	10uM	MCF7	breast	6h	BRD-K30677119	73707372	LSM-6238	CID73707372		0	-0.246359	0.000165956	229
LINCSCP_16659	Canertinib	EGFR|ERBB2|ERBB4	10uM	HA1E	kidney epithelial	6h	BRD-K50168500	156414	LSM-1120	CID156414		1	-0.246342	0.000166136	229
LINCSCP_48236	BRD-K22787051		5uM	PC3	prostate	24h	BRD-K22787051	54657516	LSM-9813	CID54657516		1	-0.246341	0.000166145	229
LINCSCP_144885	WH-4-025		10uM	MDAMB231		24h	BRD-U60236422		LSM-44937				-0.246307	0.000166501	229
LINCSCP_21864	CHEMBL593506	CHRM5	10uM	HEPG2	liver	6h	BRD-K37456065	45281794	LSM-2831	CID45281794		1	0.246219	0.000167425	229
LINCSCP_21530	Triclosan	DNMT1	10uM	HEPG2	liver	6h	BRD-K41731458	5564	LSM-2929	CID5564		1	0.246201	0.000167616	229
LINCSCP_169874	Iguratimod		1.11uM	YAPC	pancreas	24h	BRD-K15426076	124246	LSM-45469	CID124246			-0.246162	0.000168028	229
LINCSCP_8024	Perphenazine	DRD2	10uM	A549	lung	6h	BRD-K10995081	4748	LSM-2224	CID4748		1	-0.246091	0.000168782	229
LINCSCP_35801	CHEMBL1242477	PIK3CA|PIK3CB|PIK3CD|PIK3CG	1uM	MCF7	breast	6h	BRD-K03618428	24905203	LSM-6208	CID24905203		0	-0.245987	0.000169895	229
LINCSCP_16780	CHEMBL2137336		10uM	HA1E	kidney epithelial	6h	BRD-K03358980	44502032	LSM-37457	CID44502032		1	-0.24596	0.000170182	229
LINCSCP_33036	Protionamide		10uM	MCF7	breast	6h	BRD-K97863768	666418	LSM-4210	CID666418		1	-0.245958	0.000170203	229
LINCSCP_39247	AZD-6482	PIK3CA|PIK3CB|PIK3CD|PIK3CG|PIK3R1|PIK3R2|PIK3R3|PIK3R5	10uM	MDAMB231		6h	BRD-K58772419	44137675	LSM-1059	CID44137675		0	-0.245919	0.000170623	229
LINCSCP_99966	THZ-2-98-01		10uM	HCC515	lung	24h	BRD-U41416256		LSM-44946				0.245855	0.00017132	229
LINCSCP_25102	AZD-8055	MTOR	10uM	HT115	large intestine	6h	BRD-K69932463	25262965	LSM-1007	CID25262965		1	-0.245831	0.00017157	229
LINCSCP_6992	SB-218078	CHEK1	10uM	A549	lung	24h	BRD-A06352508	3387354	LSM-1274	CID3387354		0	0.24583	0.00017158	229
LINCSCP_309140	BRD-K30934390		5uM	VCAP	prostate	24h	BRD-K30934390	44618659	LSM-14787	CID44618659		1	-0.245787	0.000172052	229
LINCSCP_15763	12K-612S		10uM	HA1E	kidney epithelial	24h	BRD-K40087974	2769229	LSM-2885	CID2769229		1	-0.245737	0.000172595	229
LINCSCP_23660	Podofilox		3uM	HEPG2	liver	6h	BRD-K47869605	10607	LSM-3055	CID10607		0	0.245713	0.000172858	229
LINCSCP_16841	CHEMBL2142935		10uM	HA1E	kidney epithelial	6h	BRD-K48703351	49843144	LSM-6808	CID49843144		1	-0.245679	0.00017323	229
LINCSCP_93680	Camptothecin	TOP1	1.11uM	HA1E	kidney epithelial	24h	BRD-K37890730	24360	LSM-4611	CID24360			0.245551	0.000174627	229
LINCSCP_168611	Metronidazole	CYP2C9|CYP3A4	0.12uM	YAPC	pancreas	24h	BRD-K52020312	4173	LSM-5628	CID4173			0.245525	0.000174908	229
LINCSCP_193674	MLS003128853		10uM	A549	lung	24h	BRD-K94979678	46903876	LSM-6813	CID46903876		0	-0.245498	0.00017521	229
LINCSCP_105298	SPECTRUM_001060	ESR1	3.33uM	HELA	large intestine	24h	BRD-A02367930	24707	LSM-1251	CID24707			0.24544	0.000175845	229
LINCSCP_14943	AC1O7M2R	ADCY2	10uM	HA1E	kidney epithelial	6h	BRD-K77830450	6610344	LSM-3745	CID6610344		0	-0.245429	0.000175967	229
LINCSCP_69215	SB590885		1.11uM	A375	skin	24h	BRD-K24496482	53239990	LSM-42746	CID53239990			-0.245411	0.000176172	229
LINCSCP_28608	AT-9283	ABL1|AURKA|AURKB|FLT3|JAK2|JAK3	0.04uM	HT29	large intestine	24h	BRD-K24576554	56965909	LSM-37023	CID56965909		0	0.245396	0.000176341	229
LINCSCP_209308	Prochlorperazine	DRD2	10uM	HA1E	kidney epithelial	6h	BRD-K19352500	4917	LSM-2436	CID4917		0	-0.245363	0.000176707	229
LINCSCP_84042	TPCA-1	IKBKB	10uM	ASC	adipose	24h	BRD-K51575138	9903786	LSM-1136	CID9903786			-0.245313	0.000177256	229
LINCSCP_53272	Plerixafor	CXCR4	10uM	SKM1	haematopoietic and lymphoid tissue	6h	BRD-K33240821	65015	LSM-36826	CID65015		1	-0.245302	0.000177384	229
LINCSCP_86066	noscapine		1.11uM	BT20	breast	24h	BRD-U51024685		NA				-0.245246	0.00017801	229
LINCSCP_140148	Azacitidine	DNMT1|DNMT3A	3.33uM	MCF7	breast	24h	BRD-K55026842	9444	LSM-5218	CID9444			0.245226	0.000178228	229
LINCSCP_14238	313516-66-4	PPARG	10uM	HA1E	kidney epithelial	6h	BRD-K31843556	2777391	LSM-2690	CID2777391		1	-0.245089	0.000179777	229
LINCSCP_44650	Dorsomorphin	BMPR1A|BMPR1B|PRKAA1	10uM	PC3	prostate	6h	BRD-K54233340	11524144	LSM-3207	CID11524144		0	-0.245069	0.000180003	229
LINCSCP_14535	SPECTRUM_001319	HSD11B1	10uM	HA1E	kidney epithelial	6h	BRD-A98702003	6602447	LSM-1963	CID6602447		1	0.245002	0.00018076	229
LINCSCP_98004	Genz-644282		0.37uM	HA1E	kidney epithelial	24h	BRD-K99475619	10294813	LSM-45838	CID10294813			0.244997	0.000180813	229
LINCSCP_26270	SMR000206939		10uM	HT29	large intestine	6h	BRD-A68065211	4381127	LSM-1733	CID4381127		1	0.24492	0.000181691	229
LINCSCP_213291	Raloxifene	ESR1|ESR2	10uM	HA1E	kidney epithelial	24h	BRD-K63828191	5035	LSM-3425	CID5035		0	-0.244911	0.000181792	229
LINCSCP_26583	MLS000038113		10uM	HT29	large intestine	6h	BRD-A77467113	659031	LSM-4839	CID659031		1	0.244885	0.000182089	229
LINCSCP_94604	Diclofensine (hydrochloride)		10uM	HA1E	kidney epithelial	24h	BRD-A51078674	68871	LSM-45632	CID68871			-0.244866	0.000182308	229
LINCSCP_50308	SA-1973507		10uM	PHH		24h	BRD-K35468722	54657689	LSM-6829	CID54657689		1	0.24479	0.000183179	229
LINCSCP_108359	Nilotinib	ABL1|BCR|KIT	10uM	HELA	large intestine	24h	BRD-K81528515	644241	LSM-1099	CID644241			0.244758	0.000183552	229
LINCSCP_120599	Sepantronium	BIRC5	10uM	HT29	large intestine	24h	BRD-K76703230	10126189	LSM-5399	CID10126189			0.244747	0.000183672	229
LINCSCP_16784	BRD-K06592610		10uM	HA1E	kidney epithelial	6h	BRD-K06592610	44490241	LSM-37626	CID44490241		1	-0.244724	0.00018394	229
LINCSCP_12735	179324-69-7	ADRM1|PSMA1|PSMA2|PSMA3|PSMA4|PSMA5|PSMA6|PSMA7|PSMA8|PSMB1|PSMB10|PSMB11|PSMB2|PSMB3|PSMB4|PSMB5|PSMB6|PSMB7|PSMB8|PSMB9|PSMC1|PSMC2|PSMC3|PSMC4|PSMC5|PSMC6|PSMD1|PSMD11|PSMD12|PSMD13|PSMD14|PSMD2|PSMD3|PSMD4|PSMD6|PSMD7|PSMD8|SEM1	0.01uM	COV644	ovary	6h	BRD-K88510285	387447	LSM-6281	CID387447		1	0.244723	0.000183953	229
LINCSCP_52521	Wortmannin	PIK3CA|PIK3CG|PLK1	10uM	SKB		24h	BRD-A11678676	3003565	LSM-1318	CID3003565		1	-0.244712	0.000184081	229
LINCSCP_103430	Metronidazole	CYP2C9|CYP3A4	1.11uM	HELA	large intestine	24h	BRD-K52020312	4173	LSM-5628	CID4173			0.244595	0.000185431	229
LINCSCP_4526	DG-041	PTGER3	40uM	A549	lung	24h	BRD-K33272502	11296282	LSM-43279	CID11296282		0	0.244591	0.000185484	229
LINCSCP_81643	ZSTK 474	PIK3CG	0.12uM	A549	lung	24h	BRD-K63068307	11647372	LSM-1053	CID11647372			-0.244554	0.000185914	229
LINCSCP_16371	STK199030		10uM	HA1E	kidney epithelial	6h	BRD-K83355732	894165	LSM-4739	CID894165		1	-0.244506	0.000186472	229
LINCSCP_19397	3,5-Bis(4-methylbenzylidene)piperidin-4-one	SENP2|USP1|USP2|USP7	10uM	HCC515	lung	24h	BRD-K74402642	6477762	LSM-42949	CID6477762		0	0.244396	0.000187754	229
LINCSCP_5046	MLS002703105		10uM	A549	lung	6h	BRD-A09719808	44640137	LSM-1300	CID44640137		1	0.244387	0.00018786	229
LINCSCP_53003	O-Demethylated Adapalene	RARG	10uM	SKLU1	lung	6h	BRD-K28907958	135411	LSM-6237	CID135411		1	0.244357	0.000188213	229
LINCSCP_120183	Perampanel	GRIA1|GRIA2|GRIA3|GRIA4	0.37uM	HT29	large intestine	24h	BRD-K41438959	9924495	LSM-45792	CID9924495			0.244309	0.00018878	229
LINCSCP_53342	CHEMBL1222381		80uM	SKMEL1	skin	6h	BRD-K53903639	19582717	LSM-6252	CID19582717		1	-0.244299	0.000188899	229
LINCSCP_43548	NSC141540	TOP2A|TOP2B	10uM	NPC	neural progenitor cells	6h	BRD-A79067928	439525	LSM-36939	CID439525		0	0.244298	0.000188916	229
LINCSCP_15680	ABT-751		10uM	HA1E	kidney epithelial	6h	BRD-K91623615	3035714	LSM-6285	CID3035714		0	0.244167	0.000190466	229
LINCSCP_24206	STK177291	TOP2A	1uM	HS27A	bone marrow	6h	BRD-A37630846	2958	LSM-4891	CID2958		1	-0.244164	0.000190512	229
LINCSCP_30325	(13S)-3-Hydroxy-13-methyl-7,8,9,11,12,14,15,16-octahydro-6H-cyclopenta[a]phenanthren-17-one	ESR1	10uM	MCF7	breast	6h	BRD-A37959677	6710658	LSM-1506	CID6710658		0	0.244129	0.000190926	229
LINCSCP_211815	WZ 4002	EGFR|ERBB2	10uM	HA1E	kidney epithelial	6h	BRD-K72420232	44607530	LSM-1085	CID44607530		0	-0.244111	0.000191134	229
LINCSCP_174866	Lonidamine		0.37uM	YAPC	pancreas	24h	BRD-K78513633	39562	LSM-6272	CID39562			-0.244056	0.000191799	229
LINCSCP_22381	STK568087		10uM	HEPG2	liver	6h	BRD-K58547240	1398027	LSM-4669	CID1398027		1	-0.244018	0.00019226	229
LINCSCP_120601	Sepantronium	BIRC5	1.11uM	HT29	large intestine	24h	BRD-K76703230	10126189	LSM-5399	CID10126189			0.243978	0.000192737	229
LINCSCP_55221	BMS-536924	IGF1R	10uM	TYKNU	ovary	6h	BRD-K34581968	68925359	LSM-1210	CID68925359		1	-0.243902	0.000193657	229
LINCSCP_76242	Voglibose		10uM	A375	skin	24h	BRD-K59331299	29922606	LSM-45566	CID29922606			-0.243885	0.000193857	229
LINCSCP_15632	PI-103	MTOR|PIK3CA|PIK3CB|PIK3CD|PIK3CG	10uM	HA1E	kidney epithelial	6h	BRD-K67868012	9884685	LSM-1126	CID9884685		0	-0.243859	0.000194181	229
LINCSCP_236198	TAS-301	CAMK2A	10uM	MCF7	breast	24h	BRD-K55454768	9885087	LSM-3234	CID9885087		1	-0.243858	0.000194187	229
LINCSCP_37516	Ingenol 3,20-dibenzoate	PRKCD|PRKCE	1uM	MCF7	breast	6h	BRD-A52650764	5225086	LSM-4445	CID5225086		0	0.243854	0.000194239	229
LINCSCP_149307	HMN-214	CSF1R|FLT1|FLT3|FLT4|KDR|KIT|PDGFRB|RET	10uM	NPC	neural progenitor cells	24h	BRD-K70511574	9888590	LSM-42802	CID9888590			0.24382	0.000194655	229
LINCSCP_83854	BX-795	PDK1|PDPK1	10uM	ASC.C		24h	BRD-K47983010	10077147	LSM-1189	CID10077147			-0.243812	0.00019475	229
LINCSCP_106622	TAK-715	MAPK14	3.33uM	HELA	large intestine	24h	BRD-K52751261	9952773	LSM-1060	CID9952773			-0.243724	0.00019582	229
LINCSCP_171413	Vemurafenib	BRAF	1.11uM	YAPC	pancreas	24h	BRD-K56343971	42611257	LSM-1068	CID42611257			-0.243708	0.000196013	229
LINCSCP_4679	Auranofin		10uM	A549	lung	6h	BRD-A79465854		LSM-43136			1	0.243699	0.00019613	229
LINCSCP_29019	YC1	GUCY1A2|HIF1A	20uM	HUH7	liver	6h	BRD-K60476892	5712	LSM-3346	CID5712		1	0.243684	0.000196313	229
LINCSCP_149673	Dasatinib	ABL1|BCR|BLK|EPHA2|FGR|FRK|FYN|HCK|KIT|LCK|LYN|PDGFRB|SRC|SRMS|YES1	0.12uM	NPC.TAK		24h	BRD-K49328571	3062316	LSM-1020	CID3062316			-0.243632	0.000196954	229
LINCSCP_211462	FPA1_000112		10uM	HA1E	kidney epithelial	6h	BRD-K73418978	23806106	LSM-36718	CID23806106		1	-0.243619	0.000197106	229
LINCSCP_23659	Podofilox		10uM	HEPG2	liver	6h	BRD-K47869605	10607	LSM-3055	CID10607		0	0.24357	0.00019771	229
LINCSCP_172709	MLN9708		0.12uM	YAPC	pancreas	24h	BRD-A66419424	49867936	LSM-45406	CID49867936			0.243569	0.000197725	229
LINCSCP_115615	Dasatinib	ABL1|BCR|BLK|EPHA2|FGR|FRK|FYN|HCK|KIT|LCK|LYN|PDGFRB|SRC|SRMS|YES1	3.33uM	HS578T	breast	24h	BRD-K49328571	3062316	LSM-1020	CID3062316			-0.243552	0.000197938	229
LINCSCP_220708	BAY 59-3074	CNR1|CNR2	10uM	HEPG2	liver	6h	BRD-K18799075	10479060	LSM-2414	CID10479060		1	0.243539	0.000198091	229
LINCSCP_21084	179324-69-7	ADRM1|PSMA1|PSMA2|PSMA3|PSMA4|PSMA5|PSMA6|PSMA7|PSMA8|PSMB1|PSMB10|PSMB11|PSMB2|PSMB3|PSMB4|PSMB5|PSMB6|PSMB7|PSMB8|PSMB9|PSMC1|PSMC2|PSMC3|PSMC4|PSMC5|PSMC6|PSMD1|PSMD11|PSMD12|PSMD13|PSMD14|PSMD2|PSMD3|PSMD4|PSMD6|PSMD7|PSMD8|SEM1	0.01uM	HCC515	lung	6h	BRD-K50691590	387447	LSM-6281	CID387447		0	0.243302	0.000201049	229
LINCSCP_46292	SPOX1_002925		10uM	PC3	prostate	24h	BRD-K94991378	6731789	LSM-4769	CID6731789		1	0.243257	0.000201605	229
LINCSCP_23748	Spiramide	HTR1A|HTR2A	3uM	HEPG2	liver	6h	BRD-K94512704	68186	LSM-4124	CID68186		0	0.243155	0.0002029	229
LINCSCP_42963	CHEMBL3188086		10uM	NPC	neural progenitor cells	24h	BRD-K18300217	54666525	LSM-38246	CID54666525		1	-0.243148	0.000202986	229
LINCSCP_211817	Cinacalcet	CASR	10uM	HA1E	kidney epithelial	6h	BRD-K73838513	156419	LSM-5815	CID156419		1	-0.243139	0.000203094	229
LINCSCP_114775	NU-7441	PRKDC	10uM	HS578T	breast	24h	BRD-K00337317	11327430	LSM-1061	CID11327430			-0.243133	0.000203171	229
LINCSCP_143257	Beta-Narcotine	SIGMAR1	1.11uM	MCF7	breast	24h	BRD-K91301684	31411	LSM-4043	CID31411			-0.243087	0.000203758	229
LINCSCP_64208	BRD-K66221011		5uM	VCAP	prostate	24h	BRD-K66221011	44490393	LSM-14895	CID44490393		1	-0.243023	0.000204565	229
LINCSCP_94034	Clofazimine		1.11uM	HA1E	kidney epithelial	24h	BRD-K56614220	2794	LSM-5669	CID2794			-0.243015	0.000204677	229
LINCSCP_103453	Nandrolone	AR|CYP19A1|MAOA|MAOB|NISCH	3.33uM	HELA	large intestine	24h	BRD-K52080565	9904	LSM-5630	CID9904			0.243006	0.000204788	229
LINCSCP_122165	BMS-299897		3.33uM	HT29	large intestine	24h	BRD-K02950022	11249248	LSM-6207	CID11249248			0.242969	0.00020526	229
LINCSCP_64317	CHEMBL3183722		5uM	VCAP	prostate	24h	BRD-K75781834	54615122	LSM-41396	CID54615122		0	-0.242936	0.000205682	229
LINCSCP_7748	BRD-A07407288		10uM	A549	lung	24h	BRD-A32595718	6802409	LSM-1460	CID6802409		1	0.242867	0.000206572	229
LINCSCP_16283	5-Bromo-n-[(3-methylpyridin-2-yl)carbamothioyl]pyridine-3-carboxamide		10uM	HA1E	kidney epithelial	6h	BRD-K27170250	1302558	LSM-4572	CID1302558		1	-0.242794	0.000207505	229
LINCSCP_148250	Rigosertib	CDK1|F2R|FLT1|FYN|PDGFRA|PLK1|PLK2|SRC	0.37uM	NPC.CAS9		24h	BRD-K55187425	6918736	LSM-44531	CID6918736			0.24272	0.000208462	229
LINCSCP_69479	BMS-387032	CDK2|CDK7|CDK9	0.37uM	A375	skin	24h	BRD-K43389698	3025986	LSM-1132	CID3025986			0.242696	0.000208776	229
LINCSCP_39349	Foretinib	FLT1|FLT3|FLT4|KDR|KIT|MET|PDGFRA|PDGFRB|TEK	10uM	MDAMB231		24h	BRD-K03449891	42642645	LSM-1158	CID42642645		1	-0.24269	0.000208849	229
LINCSCP_149811	Quizartinib	CSF1R|FLT3|KIT|PDGFRA|PDGFRB|RET	10uM	NPC.TAK		24h	BRD-K93918653	24889392	LSM-1037	CID24889392			0.242574	0.000210368	229
LINCSCP_41328	Niguldipine	ADRA1A|CACNA1C	10uM	NEU		24h	BRD-A62336480	1236	LSM-1688	CID1236		1	0.242502	0.000211314	229
LINCSCP_22412	BRD-K72381041		10uM	HEPG2	liver	6h	BRD-K72381041	44490380	LSM-41194	CID44490380		1	-0.242499	0.00021135	229
LINCSCP_151237	Withaferin A	IKBKB|NAMPT	10uM	PC3	prostate	24h	BRD-K88378636	265237	LSM-6685	CID265237			0.242484	0.000211543	229
LINCSCP_86067	noscapine		0.37uM	BT20	breast	24h	BRD-U51024685		NA				-0.242438	0.000212153	229
LINCSCP_26230	VU0365118-1		10uM	HT29	large intestine	6h	BRD-K53732802	45281798	LSM-3189	CID45281798		1	0.242428	0.000212291	229
LINCSCP_30887	16,16-Dimethyl prostaglandin e2	HPGD	10uM	MCF7	breast	6h	BRD-K92301463	5283066	LSM-43285	CID5283066		0	0.242411	0.000212503	229
LINCSCP_23603	CHEMBL2359886		3uM	HEPG2	liver	6h	BRD-K19876534	54646516	LSM-6824	CID54646516		0	0.242356	0.000213234	229
LINCSCP_125788	Semagacestat (LY450139)		10uM	HT29	large intestine	24h	BRD-K81957469	92144482	LSM-45411	CID92144482			-0.242265	0.000214446	229
LINCSCP_119158	Amlodipine	CACNA1C|CACNA1D|CACNA1F|CACNA1S|CACNA2D1	1.11uM	HT29	large intestine	24h	BRD-A22032524	2162	LSM-1388	CID2162			-0.24215	0.000215976	229
LINCSCP_44334	PP 2	LCK|SRC	10uM	PC3	prostate	6h	BRD-K95785537	4878	LSM-4153	CID4878		1	-0.242119	0.000216393	229
LINCSCP_2185	Tozasertib	ABL1|AURKA|AURKB|AURKC|BCR|FLT3|JAK2	10uM	A375	skin	6h	BRD-K59369769	5494449	LSM-1021	CID5494449		0	-0.242114	0.000216464	229
LINCSCP_15236	CHEMBL1242477	PIK3CA|PIK3CB|PIK3CD|PIK3CG	20uM	HA1E	kidney epithelial	24h	BRD-K03618428	24905203	LSM-6208	CID24905203		1	-0.242098	0.000216672	229
LINCSCP_30837	MK-2206	AKT1|AKT2|AKT3	10uM	MCF7	breast	6h	BRD-K68065987	24964624	LSM-1057	CID24964624		0	-0.242022	0.000217701	229
LINCSCP_126442	LY2090314	GSK3A|GSK3B	10uM	HT29	large intestine	24h	BRD-K78055238	10029385	LSM-45915	CID10029385			0.242014	0.000217804	229
LINCSCP_51586	Lapatinib	EGFR|ERBB2	1uM	SKBR3	breast	6h	BRD-K19687926	208908	LSM-1051	CID208908		0	-0.241999	0.000218018	229
LINCSCP_174534	Valrubicin	TOP2A	3.33uM	YAPC	pancreas	24h	BRD-K72951360	454216	LSM-45887	CID454216			0.241918	0.000219116	229
LINCSCP_4439	PK-11195	TSPO	100uM	A549	lung	24h	BRD-A41451487	1345	LSM-1532	CID1345		0	0.241889	0.000219507	229
LINCSCP_16919	Methyl 1-hydroxy-7-(hydroxymethyl)-1,4a,5,7a-tetrahydrocyclopenta[c]pyran-4-carboxylate		10uM	HA1E	kidney epithelial	6h	BRD-A04308630	23340	LSM-4955	CID23340		1	-0.241819	0.000220456	229
LINCSCP_26077	CHEMBL1720543		10uM	HT29	large intestine	6h	BRD-K30836161	46925861	LSM-2670	CID46925861		1	-0.241778	0.000221013	229
LINCSCP_69216	SB590885		0.37uM	A375	skin	24h	BRD-K24496482	53239990	LSM-42746	CID53239990			-0.241771	0.000221118	229
LINCSCP_23401	3,5-Bis(4-methylbenzylidene)piperidin-4-one	SENP2|USP1|USP2|USP7	10uM	HEPG2	liver	24h	BRD-K37392901	365287	LSM-2827	CID365287		1	0.241764	0.000221217	229
LINCSCP_159406	GSK2636771	PIK3CB	1.11uM	PC3	prostate	24h	BRD-K49215523	56949517	LSM-45667	CID56949517			-0.241726	0.000221731	229
LINCSCP_164321	Dacomitinib	EGFR|ERBB2|ERBB3|ERBB4	3.33uM	SKL.C		24h	BRD-K57169635	11511120	LSM-42808	CID11511120			-0.241544	0.000224244	229
LINCSCP_69014	Vemurafenib	BRAF	0.04uM	A375	skin	24h	BRD-K56343971	42611257	LSM-1068	CID42611257			-0.241499	0.00022487	229
LINCSCP_50273	CDK4 Inhibitor III	CDK4	10uM	PHH		24h	BRD-K06426971	481747	LSM-2121	CID481747		1	0.24143	0.00022584	229
LINCSCP_23986	SCHEMBL16980377		10uM	HEPG2	liver	24h	BRD-K16410418	54646219	LSM-6821	CID54646219		0	0.241324	0.000227325	229
LINCSCP_13839	9-[3-(3,5-Dimethylpiperazin-1-yl)propyl]-9H-carbazole	SIGMAR1	10uM	HA1E	kidney epithelial	6h	BRD-A63346720	5072	LSM-1693	CID5072		0	-0.241316	0.000227434	229
LINCSCP_148146	MLN-8054	AURKA	0.04uM	NPC.CAS9		24h	BRD-K83963101	11712649	LSM-1066	CID11712649			0.241201	0.000229059	229
LINCSCP_113444	CGP 60474	CDK1	0.04uM	HME1	breast	3h	BRD-K79090631	644215	LSM-1025	CID644215			-0.241172	0.000229463	229
LINCSCP_79916	Albendazole		10uM	A375	skin	24h	BRD-K79131256	2082	LSM-3782	CID2082			0.241167	0.000229532	229
LINCSCP_472	Linoleic acid		10uM	A375	skin	6h	BRD-K08973992	5280450	LSM-42867	CID5280450		0	0.241128	0.000230096	229
LINCSCP_29496	WH-4-025		10uM	MCF10A	breast epithelial	24h	BRD-K29385665	73707529	LSM-45317	CID73707529		1	-0.241122	0.000230172	229
LINCSCP_11729	WH-4-023	ABL1|SRC	10uM	BT20	breast	24h	BRD-K50199947	11844351	LSM-5613	CID11844351		1	-0.241122	0.000230178	229
LINCSCP_51333	Lapatinib	EGFR|ERBB2	1uM	SKBR3	breast	24h	BRD-K19687926	208908	LSM-1051	CID208908		0	-0.241117	0.00023024	229
LINCSCP_16957	Ticrynafen	CYP2C9|SLC12A1	10uM	HA1E	kidney epithelial	6h	BRD-K34098590	38409	LSM-5478	CID38409		1	-0.241116	0.000230256	229
LINCSCP_29271	Quinacrine	TP53	10uM	LOVO	intestine	6h	BRD-A45889380	237	LSM-1577	CID237		1	-0.241104	0.000230425	229
LINCSCP_164109	ZSTK 474	PIK3CG	3.33uM	SKBR3	breast	3h	BRD-K63068307	11647372	LSM-1053	CID11647372			-0.241082	0.000230743	229
LINCSCP_35846	Withaferin A	IKBKB|NAMPT	3uM	MCF7	breast	6h	BRD-K88378636	265237	LSM-6685	CID265237		0	0.241049	0.00023122	229
LINCSCP_16346	MLS000534605		10uM	HA1E	kidney epithelial	6h	BRD-K68588778	800760	LSM-4827	CID800760		1	-0.241017	0.000231679	229
LINCSCP_27333	Mebendazole		10uM	HT29	large intestine	6h	BRD-K77987382	4030	LSM-3749	CID4030		0	0.241016	0.000231689	229
LINCSCP_83469	Azacitidine	DNMT1|DNMT3A	0.37uM	ASC.C		24h	BRD-K03406345	9444	LSM-5218	CID9444			0.240999	0.000231936	229
LINCSCP_113829	PCI-32765	BTK	1.11uM	HME1	breast	24h	BRD-A35869383	16126651	LSM-1129	CID16126651			-0.240979	0.000232217	229
LINCSCP_69536	Radicicol		10uM	A375	skin	24h	BRD-A39996500	5311380	LSM-43303	CID5311380			0.240933	0.00023288	229
LINCSCP_14232	Maprotiline	SLC6A2	10uM	HA1E	kidney epithelial	6h	BRD-K25433859	4011	LSM-2043	CID4011		0	-0.240923	0.000233021	229
LINCSCP_51332	Lapatinib	EGFR|ERBB2	10uM	SKBR3	breast	24h	BRD-K19687926	208908	LSM-1051	CID208908		1	-0.240885	0.000233575	229
LINCSCP_142690	D-Serine		0.04uM	MCF7	breast	24h	BRD-K71822263	71077	LSM-45895	CID71077			-0.240863	0.000233883	229
LINCSCP_175013	Genz-644282		3.33uM	YAPC	pancreas	24h	BRD-K99475619	10294813	LSM-45838	CID10294813			0.240846	0.000234128	229
LINCSCP_19326	VER 155008	HSPA1A	10uM	HCC515	lung	24h	BRD-K32330832	25195348	LSM-6239	CID25195348		1	-0.24076	0.000235373	229
LINCSCP_85866	Saracatinib	ABL1|SRC	10uM	BT20	breast	24h	BRD-K19540840	10302451	LSM-1032	CID10302451			-0.240728	0.000235848	229
LINCSCP_108639	Pracinostat		0.12uM	HELA	large intestine	24h	BRD-K86797399	49855250	LSM-43290	CID49855250			-0.240716	0.000236015	229
LINCSCP_87974	Saracatinib	ABL1|SRC	10uM	HA1E	kidney epithelial	24h	BRD-K19540840	10302451	LSM-1032	CID10302451			-0.240702	0.000236222	229
LINCSCP_14401	Lovastatin	HMGCR	10uM	HA1E	kidney epithelial	24h	BRD-K09416995	53232	LSM-2189	CID53232		0	-0.240666	0.000236741	229
LINCSCP_51036	Phorbol 12-myristate-13-acetate	PRKCA	10uM	RMUGS	ovary	6h	BRD-A15079084	4792	LSM-4341	CID4792		1	0.240658	0.000236861	229
LINCSCP_128512	Rebastinib	ABL1	10uM	HUVEC	umbilical vein	24h	BRD-K76694128	25066467	LSM-6708	CID25066467			-0.240642	0.000237102	229
LINCSCP_31552	SMR000206939		10uM	MCF7	breast	24h	BRD-A68065211	4381127	LSM-1733	CID4381127		1	0.240626	0.000237334	229
LINCSCP_6144	JNJ-7706621	AURKA|AURKB|CDK1|CDK2	10uM	A549	lung	24h	BRD-K11636097	5330790	LSM-5294	CID5330790		0	0.240578	0.000238034	229
LINCSCP_38960	Tamatinib	SYK	10uM	MDAMB231		24h	BRD-K20285085	11213558	LSM-1040	CID11213558		1	-0.240496	0.000239243	229
LINCSCP_115046	WH-4-025		3.33uM	HS578T	breast	24h	BRD-U60236422		LSM-44937				-0.240466	0.000239679	229
LINCSCP_33399	282089-49-0	CNR2	10uM	MCF7	breast	24h	BRD-K63150726	9867770	LSM-3400	CID9867770		0	-0.240415	0.000240433	229
LINCSCP_717	AS-605240	PIK3CG	10uM	A375	skin	24h	BRD-K41895714	10377751	LSM-42784	CID10377751		1	-0.240384	0.000240897	229
LINCSCP_6438	MLS001033149		10uM	A549	lung	24h	BRD-K62459624	2416356	LSM-6634	CID2416356		0	0.240363	0.000241212	229
LINCSCP_81713	rifampicin		1.11uM	A549	lung	24h	BRD-U22633929	42628535	NA	CID42628535			0.240349	0.000241419	229
LINCSCP_46941	BRD-K10916986-001-01-6	TUBB	10uM	PC3	prostate	6h	BRD-K10916986	73707409	LSM-5284	CID73707409		0	0.24034	0.000241549	229
LINCSCP_83165	PHA-767491		3.33uM	ASC.C		24h	BRD-K50000283	11715767	LSM-6304	CID11715767			0.240328	0.000241728	229
LINCSCP_106046	CEP-18770 (Delanzomib)		0.04uM	HELA	large intestine	24h	BRD-K59325863	24800541	LSM-45410	CID24800541			0.240266	0.000242652	229
LINCSCP_115616	Dasatinib	ABL1|BCR|BLK|EPHA2|FGR|FRK|FYN|HCK|KIT|LCK|LYN|PDGFRB|SRC|SRMS|YES1	1.11uM	HS578T	breast	24h	BRD-K49328571	3062316	LSM-1020	CID3062316			-0.240234	0.000243129	229
LINCSCP_27148	Mebendazole		10uM	HT29	large intestine	6h	BRD-K77987382	4030	LSM-3749	CID4030		1	0.240229	0.000243201	229
LINCSCP_148305	GSK-2334470	PDK1|PDPK1	0.04uM	NPC.CAS9		24h	BRD-K70642949	46215815	LSM-1222	CID46215815			-0.240146	0.00024445	229
LINCSCP_23284	Prostratin		10uM	HEPG2	liver	6h	BRD-K91145395	454217	LSM-4888	CID454217		1	0.240059	0.000245771	229
LINCSCP_22604	Nilotinib	ABL1|BCR|KIT	10uM	HEPG2	liver	6h	BRD-K81528515	644241	LSM-1099	CID644241		0	0.240047	0.000245951	229
LINCSCP_17848	pyrvinium-pamoate	AR	10uM	HCC15	lung	6h	BRD-M86331534	73707397	NA	CID73707397		1	0.239922	0.000247847	229
LINCSCP_99999	EX-8678		0.37uM	HCC515	lung	24h	BRD-K42918627	52914946	LSM-1147	CID52914946			-0.239906	0.000248089	229
LINCSCP_84370	Vandetanib	EGFR|EPHA1|EPHA10|EPHA2|EPHA3|EPHA4|EPHA5|EPHA6|EPHA7|EPHA8|EPHB1|EPHB2|EPHB3|EPHB4|EPHB6|ERBB2|ERBB3|ERBB4|FLT1|FLT4|KDR|PTK6|RET|SRC|TEK	10uM	ASC	adipose	24h	BRD-K77625799	3081361	LSM-1199	CID3081361			-0.239897	0.000248223	229
LINCSCP_26268	ML162		10uM	HT29	large intestine	6h	BRD-A36275421	3689413	LSM-1493	CID3689413		0	0.23988	0.000248486	229
LINCSCP_4752	DG-041	PTGER3	40uM	A549	lung	6h	BRD-K33272502	11296282	LSM-43279	CID11296282		0	0.239861	0.000248779	229
LINCSCP_132889	CHIR-99021		1.11uM	MCF7	breast	24h	BRD-K16189898	9956119	LSM-1181	CID9956119			0.239796	0.000249763	229
LINCSCP_36833	AZD-5438	CDK1|CDK10|CDK11B|CDK12|CDK13|CDK14|CDK15|CDK16|CDK17|CDK18|CDK19|CDK2|CDK20|CDK3|CDK4|CDK5|CDK6|CDK7|CDK8|CDK9	1uM	MCF7	breast	24h	BRD-K72414522	16747683	LSM-1159	CID16747683		0	0.239746	0.000250536	229
LINCSCP_22349	SUGA1_008424		10uM	HEPG2	liver	6h	BRD-K33164466	23919109	LSM-36671	CID23919109		1	-0.239746	0.000250543	229
LINCSCP_99591	Apitolisib (gdc-0980, rg7422)	PIK3CA|PIK3CB|PIK3CD|PIK3CG|MTOR	0.37uM	HCC515	lung	24h	BRD-A18328003	66694608	LSM-4257	CID66694608			-0.239732	0.000250748	229
LINCSCP_114789	Mitoxantrone	TOP2A	1.11uM	HS578T	breast	24h	BRD-K21680192	4212	LSM-2481	CID4212			-0.239716	0.000250993	229
LINCSCP_141872	NMS-1286937		0.37uM	MCF7	breast	24h	BRD-K83699324	49792852	LSM-45818	CID49792852			0.239711	0.000251079	229
LINCSCP_69080	PHA-665752	MET	0.04uM	A375	skin	24h	BRD-K95435023	10461815	LSM-42793	CID10461815			-0.239654	0.000251953	229
LINCSCP_115705	noscapine		0.37uM	HS578T	breast	24h	BRD-U51024685		NA				-0.239541	0.000253715	229
LINCSCP_86065	noscapine		3.33uM	BT20	breast	24h	BRD-U51024685		NA				-0.239502	0.000254315	229
LINCSCP_37615	vincristine	TUBB	3uM	MCF7	breast	24h	BRD-A76528577	5022426	NA	CID5022426		0	0.239488	0.000254537	229
LINCSCP_171381	UNII-CVL1685GPH		10uM	YAPC	pancreas	24h	BRD-K56291712	16123056	LSM-36356	CID16123056			-0.239479	0.000254685	229
LINCSCP_15285	Simvastatin	HMGCR	10uM	HA1E	kidney epithelial	24h	BRD-K22134346	54454	LSM-2492	CID54454		0	-0.239452	0.000255095	229
LINCSCP_25422	Salermide	SIRT1|SIRT2	100uM	HT29	large intestine	24h	BRD-A67788537	53393948	LSM-5123	CID53393948		0	0.239351	0.000256691	229
LINCSCP_28612	AT-9283	ABL1|AURKA|AURKB|FLT3|JAK2|JAK3	3.33uM	HT29	large intestine	24h	BRD-K24576554	56965909	LSM-37023	CID56965909		0	0.239349	0.000256721	229
LINCSCP_148969	GSK 1059615	PIK3CA|PIK3CB|PIK3CD|PIK3CG	1.11uM	NPC	neural progenitor cells	24h	BRD-K02708799	23658330	LSM-42799	CID23658330			-0.239331	0.000257004	229
LINCSCP_69210	CI-1040	MAP2K1|MAP2K2	0.37uM	A375	skin	24h	BRD-K05104363	6918454	LSM-1048	CID6918454			-0.239328	0.000257045	229
LINCSCP_22064	VU0365118-1		10uM	HEPG2	liver	6h	BRD-K53732802	45281798	LSM-3189	CID45281798		1	0.239317	0.000257222	229
LINCSCP_164751	Pracinostat		0.37uM	SKL.C		24h	BRD-K86797399	49855250	LSM-43290	CID49855250			-0.239307	0.000257377	229
LINCSCP_56956	179324-69-7	ADRM1|PSMA1|PSMA2|PSMA3|PSMA4|PSMA5|PSMA6|PSMA7|PSMA8|PSMB1|PSMB10|PSMB11|PSMB2|PSMB3|PSMB4|PSMB5|PSMB6|PSMB7|PSMB8|PSMB9|PSMC1|PSMC2|PSMC3|PSMC4|PSMC5|PSMC6|PSMD1|PSMD11|PSMD12|PSMD13|PSMD14|PSMD2|PSMD3|PSMD4|PSMD6|PSMD7|PSMD8|SEM1	0.01uM	VCAP	prostate	24h	BRD-K88510285	387447	LSM-6281	CID387447		0	0.239259	0.000258147	229
LINCSCP_118617	BRD-A41986761		10uM	HT29	large intestine	24h	BRD-K18157228	515328	LSM-45957	CID515328			0.239201	0.000259065	229
LINCSCP_27079	5-Nitroso-8-cinnolinol	HDAC1	10uM	HT29	large intestine	6h	BRD-K13169950	19103	LSM-2275	CID19103		1	0.239186	0.000259291	229
LINCSCP_35772	Ingenol 3,20-dibenzoate	PRKCD|PRKCE	10uM	MCF7	breast	6h	BRD-A52650764	5225086	LSM-4445	CID5225086		0	0.239134	0.000260125	229
LINCSCP_3816	TL_HRAS26		3.33uM	A375	skin	24h	BRD-K01877528	49766530	LSM-2013	CID49766530		0	0.239089	0.000260835	229
LINCSCP_73976	KX2-391	SRC	1.11uM	A375	skin	24h	BRD-K29968218	23635314	LSM-45890	CID23635314			0.239068	0.000261182	229
LINCSCP_87785	PIK-93		1.11uM	HA1E	kidney epithelial	24h	BRD-K29395450	6852167	LSM-1191	CID6852167			-0.239059	0.000261315	229
LINCSCP_68605	Sirolimus	FKBP1A|MTOR	10uM	VCAP	prostate	6h	BRD-A79768653	5374464	LSM-42783	CID5374464		0	-0.239042	0.000261587	229
LINCSCP_75664	AP26113		1.11uM	A375	skin	24h	BRD-K56032964	57390074	LSM-45408	CID57390074			-0.239019	0.00026196	229
LINCSCP_33951	AC1NSOND		10uM	MCF7	breast	24h	BRD-K96076993	5337366	LSM-43112	CID5337366		1	0.238921	0.000263548	229
LINCSCP_134115	BAY 61-3606	SYK	10uM	MCF7	breast	24h	BRD-K53281329	10200390	LSM-1167	CID10200390			0.238916	0.000263624	229
LINCSCP_116271	LDN 193189	ACVR1|BMPR1A	10uM	HT29	large intestine	24h	BRD-K04853698	25195294	LSM-1115	CID25195294			0.238831	0.000264991	229
LINCSCP_258298	Withaferin-A	IKBKB|NAMPT	10uM	NEU		24h	BRD-A52193669	73707417	LSM-5073	CID73707417		1	0.238776	0.000265897	229
LINCSCP_94787	TAK-715	MAPK14	10uM	HA1E	kidney epithelial	24h	BRD-K52751261	9952773	LSM-1060	CID9952773			-0.23874	0.000266472	229
LINCSCP_67406	Withaferin A	IKBKB|NAMPT	10uM	MCF7	breast	24h	BRD-K88378636	265237	LSM-6685	CID265237		0	0.238729	0.000266657	229
LINCSCP_67100	Wortmannin	PIK3CA|PIK3CG|PLK1	10uM	HT29	large intestine	6h	BRD-A75409952	312145	LSM-3947	CID312145		0	-0.238693	0.000267234	229
LINCSCP_146867	BIX01294	EHMT2	10uM	NEU		24h	BRD-K26818574	25150857	LSM-4571	CID25150857			0.238682	0.00026743	229
LINCSCP_24769	XMD15-27		1uM	HS578T	breast	24h	BRD-K52721289	73707532	LSM-45209	CID73707532		1	-0.238659	0.000267801	229
LINCSCP_175014	Genz-644282		1.11uM	YAPC	pancreas	24h	BRD-K99475619	10294813	LSM-45838	CID10294813			0.238618	0.000268468	229
LINCSCP_167344	Oprozomib (ONX 0912)		1.11uM	YAPC	pancreas	24h	BRD-A36331462	17753743	LSM-45496	CID17753743			0.238596	0.000268836	229
LINCSCP_33356	Calpeptin		10uM	MCF7	breast	24h	BRD-K26134695	73364	LSM-2570	CID73364		0	-0.238588	0.000268959	229
LINCSCP_191452	KU-55933	ATM	10uM	A549	lung	24h	BRD-K25311561	5278396	LSM-1074	CID5278396		0	-0.238585	0.000269009	229
LINCSCP_86717	CDK9 Inhibitor		0.37uM	CD34	bone marrow	24h	BRD-K24050847	66577006	LSM-1197	CID66577006			0.238515	0.000270165	229
LINCSCP_115986	A-443654		1.11uM	HS578T	breast	3h	BRD-K88573743	10172943	LSM-1045	CID10172943			-0.238513	0.000270195	229
LINCSCP_141871	NMS-1286937		1.11uM	MCF7	breast	24h	BRD-K83699324	49792852	LSM-45818	CID49792852			0.238513	0.000270199	229
LINCSCP_135773	Lexibulin	TUBA1A|TUBA1B|TUBA1C|TUBA3E|TUBA4A|TUBB|TUBB1|TUBB2A|TUBB2B|TUBB3|TUBB4A|TUBB4B|TUBB6|TUBB8	0.37uM	MCF7	breast	24h	BRD-K23363278	11351021	LSM-6232	CID11351021			0.238494	0.000270514	229
LINCSCP_6197	F1566-0341		10uM	A549	lung	24h	BRD-K69852452	5056826	LSM-4706	CID5056826		1	0.238477	0.00027079	229
LINCSCP_41750	SA-1919877		10uM	NKDBA	kidney epithelial	24h	BRD-K72765491	54667404	LSM-41218	CID54667404		1	-0.23845	0.000271248	229
LINCSCP_75663	AP26113		3.33uM	A375	skin	24h	BRD-K56032964	57390074	LSM-45408	CID57390074			-0.238435	0.000271496	229
LINCSCP_24497	Tamatinib	SYK	10uM	HS578T	breast	6h	BRD-K20285085	11213558	LSM-1040	CID11213558		0	-0.238381	0.00027239	229
LINCSCP_19486	CHEMBL1242477	PIK3CA|PIK3CB|PIK3CD|PIK3CG	20uM	HCC515	lung	6h	BRD-K03618428	24905203	LSM-6208	CID24905203		0	-0.238379	0.000272414	229
LINCSCP_288793	BRD-K04986062		1uM	U937	haematopoietic and lymphoid tissue	24h	BRD-K04986062	5742565	LSM-45341	CID5742565		1	-0.238352	0.000272863	229
LINCSCP_21880	Triazolothiadiazine, 23		10uM	HEPG2	liver	6h	BRD-K49712247	44142091	LSM-3093	CID44142091		1	0.238296	0.000273809	229
LINCSCP_43434	(24R)-24-Hydroxycholesterol	NR1H2|NR1H3	10uM	NPC	neural progenitor cells	24h	BRD-K35307346	10135759	LSM-37057	CID10135759		1	0.238218	0.000275116	229
LINCSCP_267363	Quinacrine	TP53	10uM	PC3	prostate	6h	BRD-A45889380	237	LSM-1577	CID237		0	-0.238205	0.000275334	229
LINCSCP_126801	Omacetaxine Mepesuccinate		0.04uM	HT29	large intestine	24h	BRD-K76674262	285033	LSM-3716	CID285033			0.238191	0.000275564	229
LINCSCP_10868	Saracatinib	ABL1|SRC	10uM	ASC	adipose	24h	BRD-K19540840	10302451	LSM-1032	CID10302451		0	-0.238162	0.000276054	229
LINCSCP_53110	QS-11	ARFGAP1	10uM	SKM1	haematopoietic and lymphoid tissue	6h	BRD-K02526760	42623900	LSM-5212	CID42623900		1	0.23811	0.000276929	229
LINCSCP_1098	SMR001317659		10uM	A375	skin	24h	BRD-K05402890	17757146	LSM-2094	CID17757146		0	0.238068	0.000277636	229
LINCSCP_13878	UNII-5308DT8060	SYK	10uM	HA1E	kidney epithelial	6h	BRD-K11927976	9799509	LSM-2244	CID9799509		1	-0.238064	0.000277708	229
LINCSCP_173670	Palovarotene	RARG	3.33uM	YAPC	pancreas	24h	BRD-K83794243	10295295	LSM-45512	CID10295295			-0.238061	0.000277753	229
LINCSCP_75555	Cholic acid	CES1|FECH|PLA2G1B	3.33uM	A375	skin	24h	BRD-K43164539	221493	LSM-5541	CID221493			-0.237977	0.000279183	229
LINCSCP_12428	Wortmannin	PIK3CA|PIK3CG|PLK1	0.5uM	CD34	bone marrow	6h	BRD-A75409952	312145	LSM-3947	CID312145		0	-0.237961	0.000279454	229
LINCSCP_21990	MLS000718723		10uM	HEPG2	liver	6h	BRD-K08463963	800048	LSM-2165	CID800048		1	0.237952	0.000279616	229
LINCSCP_81149	Withaferin A	IKBKB|NAMPT	3.33uM	A549	lung	24h	BRD-K88378636	265237	LSM-6685	CID265237			0.23794	0.000279817	229
LINCSCP_28900	Cucurbitacin I	JAK2|STAT3	3uM	HUH7	liver	6h	BRD-A49680073	44483311	LSM-42825	CID44483311		0	0.237936	0.000279881	229
LINCSCP_81388	GW843682X	PLK1|PLK3	10uM	A549	lung	24h	BRD-K90382497	9826308	LSM-1014	CID9826308			0.237844	0.000281452	229
LINCSCP_173680	MLN-8054	AURKA	0.04uM	YAPC	pancreas	24h	BRD-K83963101	11712649	LSM-1066	CID11712649			-0.237812	0.000282003	229
LINCSCP_72566	301836-43-1	CSNK1A1|TGFB1	10uM	A375	skin	24h	BRD-K09132007	6419753	LSM-1203	CID6419753			0.23775	0.000283083	229
LINCSCP_124228	BI-2536	PLK1	0.04uM	HT29	large intestine	24h	BRD-K64890080	11364421	LSM-1041	CID11364421			0.237726	0.000283482	229
LINCSCP_106102	AC1NWAOX		3.33uM	HELA	large intestine	24h	BRD-A39415247	5702093	LSM-1520	CID5702093			0.237697	0.000283992	229
LINCSCP_70567	Rigosertib	CDK1|F2R|FLT1|FYN|PDGFRA|PLK1|PLK2|SRC	3.33uM	A375	skin	24h	BRD-K55187425	6918736	LSM-44531	CID6918736			0.237673	0.000284405	229
LINCSCP_81443	Pictilisib	PIK3CA|PIK3CB|PIK3CD|PIK3CG|PIK3R1|PIK3R2|PIK3R3|PIK3R5	3.33uM	A549	lung	24h	BRD-K52911425	17755052	LSM-1047	CID17755052			-0.23766	0.000284631	229
LINCSCP_82620	Alectinib	ALK|RET	10uM	A549	lung	24h	BRD-K11267252	49806720	LSM-1202	CID49806720			0.237622	0.000285284	229
LINCSCP_56880	PIK 75	PIK3CA	0.1uM	VCAP	prostate	24h	BRD-K49371609	10275789	LSM-44948	CID10275789		0	0.237607	0.000285554	229
LINCSCP_148454	Tivozanib	FLT1|FLT4|KDR|KIT|PDGFRA|PDGFRB	10uM	NPC	neural progenitor cells	24h	BRD-K53414658	9911830	LSM-1005	CID9911830			-0.23755	0.000286541	229
LINCSCP_170689	Camptothecin	TOP1	0.37uM	YAPC	pancreas	24h	BRD-K37890730	24360	LSM-4611	CID24360			0.23752	0.000287062	229
LINCSCP_94375	UNII-CVL1685GPH		0.37uM	HA1E	kidney epithelial	24h	BRD-K56291712	16123056	LSM-36356	CID16123056			-0.237515	0.000287152	229
LINCSCP_68804	13-Methyl-7-[9-(4,4,5,5,5-pentafluoropentylsulfinyl)nonyl]-6,7,8,9,11,12,14,15,16,17-decahydrocyclopenta[a]phenanthrene-3,17-diol	ESR1	10uM	VCAP	prostate	24h	BRD-A90490067	3478439	LSM-1895	CID3478439		0	-0.237461	0.000288102	229
LINCSCP_33173	Cucurbitacin I	JAK2|STAT3	10uM	MCF7	breast	6h	BRD-A49680073	44483311	LSM-42825	CID44483311		0	0.237459	0.000288143	229
LINCSCP_16233	Treprostinil	PTGIR	10uM	HA1E	kidney epithelial	6h	BRD-A67438293	73707411	LSM-5119	CID73707411		1	-0.237431	0.000288621	229
LINCSCP_81437	BI-2536	PLK1	3.33uM	A549	lung	24h	BRD-K64890080	11364421	LSM-1041	CID11364421			0.237417	0.000288873	229
LINCSCP_9299	Ingenol 3,20-dibenzoate	PRKCD|PRKCE	1uM	A549	lung	6h	BRD-A52650764	5225086	LSM-4445	CID5225086		0	0.237385	0.000289432	229
LINCSCP_165388	Dasatinib	ABL1|BCR|BLK|EPHA2|FGR|FRK|FYN|HCK|KIT|LCK|LYN|PDGFRB|SRC|SRMS|YES1	10uM	SKL	skeletal muscle	24h	BRD-K49328571	3062316	LSM-1020	CID3062316			-0.237382	0.000289494	229
LINCSCP_62481	BRD-K96625719		5uM	VCAP	prostate	24h	BRD-K96625719	54646241	LSM-14357	CID54646241		0	-0.237339	0.000290244	229
LINCSCP_114829	CHEMBL1083527		10uM	HS578T	breast	24h	BRD-K20696416	46881851	LSM-1122	CID46881851			-0.237329	0.00029043	229
LINCSCP_5430	MLS002264454		10uM	A549	lung	24h	BRD-K77547920	31055126	LSM-3735	CID31055126		0	0.237327	0.000290456	229
LINCSCP_151391	EX-8678		0.12uM	PC3	prostate	24h	BRD-K42918627	52914946	LSM-1147	CID52914946			-0.237309	0.000290769	229
LINCSCP_9234	3,5-Bis(4-methylbenzylidene)piperidin-4-one	SENP2|USP1|USP2|USP7	10uM	A549	lung	24h	BRD-K74402642	6477762	LSM-42949	CID6477762		0	0.237292	0.000291074	229
LINCSCP_53572	LY 2183240	FAAH	10uM	SNGM	endometrium	6h	BRD-K37865504	11507802	LSM-2839	CID11507802		1	0.237273	0.000291417	229
LINCSCP_22352	ON-01910	CDK1|FLT1|FYN|PDGFRA|PLK1|PLK2|SRC	10uM	HEPG2	liver	6h	BRD-K35687265	73707390	LSM-43198	CID73707390		1	0.237269	0.000291479	229
LINCSCP_113352	GSK 1059615	PIK3CA|PIK3CB|PIK3CD|PIK3CG	0.37uM	HME1	breast	3h	BRD-K02708799	23658330	LSM-42799	CID23658330			-0.237266	0.000291544	229
LINCSCP_118618	BRD-A41986761		3.33uM	HT29	large intestine	24h	BRD-K18157228	515328	LSM-45957	CID515328			0.237262	0.0002916	229
LINCSCP_15582	PNU-74654	CTNNB1|TCF4	80uM	HA1E	kidney epithelial	6h	BRD-K30707190	9836739	LSM-44945	CID9836739		0	0.237215	0.000292442	229
LINCSCP_44878	LDN 193189	ACVR1|BMPR1A	10uM	PC3	prostate	24h	BRD-K04853698	25195294	LSM-1115	CID25195294		1	0.237139	0.000293796	229
LINCSCP_65450	BRD-K37073485		10uM	VCAP	prostate	6h	BRD-K37073485	44497398	LSM-39303	CID44497398		0	-0.23709	0.00029468	229
LINCSCP_175547	Doxorubicin	TOP2A	0.37uM	YAPC	pancreas	24h	BRD-K92093830	31703	LSM-4062	CID31703			0.237082	0.000294813	229
LINCSCP_2968	ZINC01043777		10uM	A375	skin	6h	BRD-K34363599	2728620	LSM-4908	CID2728620		1	0.23707	0.000295028	229
LINCSCP_118620	BRD-A41986761		0.37uM	HT29	large intestine	24h	BRD-K18157228	515328	LSM-45957	CID515328			0.237057	0.000295265	229
LINCSCP_28969	LY 2183240	FAAH	10uM	HUH7	liver	6h	BRD-K37865504	11507802	LSM-2839	CID11507802		0	0.237043	0.00029552	229
LINCSCP_75587	Defactinib	PTK2|PTK2B	0.37uM	A375	skin	24h	BRD-K43578482	25117126	LSM-45153	CID25117126			-0.236958	0.000297049	229
LINCSCP_116381	Apitolisib (gdc-0980, rg7422)	PIK3CA|PIK3CB|PIK3CD|PIK3CG|MTOR	1.11uM	HT29	large intestine	24h	BRD-A18328003	66694608	LSM-4257	CID66694608			-0.236906	0.000297982	229
LINCSCP_46796	Gefitinib	EGFR	10uM	PC3	prostate	24h	BRD-K64052750	123631	LSM-1098	CID123631		0	-0.236865	0.00029872	229
LINCSCP_143051	Dolastatin 10		10uM	MCF7	breast	24h	BRD-K78567475	9810929	LSM-45943	CID9810929			0.23682	0.000299538	229
LINCSCP_164314	KW-2449	ABL1|AURKA|AURKB|FLT3	10uM	SKL.C		24h	BRD-K21718444	11427553	LSM-42803	CID11427553			-0.236788	0.000300123	229
LINCSCP_33424	Dienestrol	ESR1	10uM	MCF7	breast	24h	BRD-K95309561	667476	LSM-43043	CID667476		0	0.236742	0.000300967	229
LINCSCP_53458	BMS-536924	IGF1R	10uM	SKMEL28	skin	6h	BRD-K34581968	68925359	LSM-1210	CID68925359		1	-0.2367	0.000301736	229
LINCSCP_52881	Arvanil	CNR1|TRPV1	10uM	SKB		24h	BRD-K34092021	6449767	LSM-42941	CID6449767		1	0.236552	0.000304453	229
LINCSCP_76316	altrenogest		1.11uM	A375	skin	24h	BRD-K61195623	5351344	LSM-45498	CID5351344			0.236539	0.000304698	229
LINCSCP_166616	MG-132	PSMB1	20uM	YAPC	pancreas	24h	BRD-K60230970	462382	LSM-1107	CID462382			0.236507	0.000305284	229
LINCSCP_1134	MLS002276484		10uM	A375	skin	24h	BRD-K26767475	44142043	LSM-2585	CID44142043		1	0.236501	0.000305391	229
LINCSCP_802	3,5-Bis(4-methylbenzylidene)piperidin-4-one	SENP2|USP1|USP2|USP7	10uM	A375	skin	24h	BRD-K74402642	6477762	LSM-42949	CID6477762		0	0.236478	0.000305819	229
LINCSCP_109665	Dolastatin 10		10uM	HELA	large intestine	24h	BRD-K78567475	9810929	LSM-45943	CID9810929			0.236472	0.000305926	229
LINCSCP_164680	Vorinostat	HDAC1|HDAC2|HDAC3|HDAC6|HDAC8	0.12uM	SKL.C		24h	BRD-K81418486	5311	LSM-3828	CID5311			-0.236456	0.000306232	229
LINCSCP_145347	Saracatinib	ABL1|SRC	3.33uM	MDAMB231		24h	BRD-K19540840	10302451	LSM-1032	CID10302451			-0.236429	0.000306737	229
LINCSCP_103399	AEE788 (NVP-AEE788)	EGFR|ERBB2|FLT1|KDR	3.33uM	HELA	large intestine	24h	BRD-K40718343	10297043	LSM-45507	CID10297043			0.236425	0.000306807	229
LINCSCP_174083	Pevonedistat	NAE1|UBA3	10uM	YAPC	pancreas	24h	BRD-K67844266	16720766	LSM-6263	CID16720766			0.236392	0.000307425	229
LINCSCP_73974	KX2-391	SRC	10uM	A375	skin	24h	BRD-K29968218	23635314	LSM-45890	CID23635314			0.236364	0.00030794	229
LINCSCP_21088	179324-69-7	ADRM1|PSMA1|PSMA2|PSMA3|PSMA4|PSMA5|PSMA6|PSMA7|PSMA8|PSMB1|PSMB10|PSMB11|PSMB2|PSMB3|PSMB4|PSMB5|PSMB6|PSMB7|PSMB8|PSMB9|PSMC1|PSMC2|PSMC3|PSMC4|PSMC5|PSMC6|PSMD1|PSMD11|PSMD12|PSMD13|PSMD14|PSMD2|PSMD3|PSMD4|PSMD6|PSMD7|PSMD8|SEM1	1uM	HCC515	lung	6h	BRD-K50691590	387447	LSM-6281	CID387447		0	0.236265	0.000309781	229
LINCSCP_45098	IN1549		10uM	PC3	prostate	6h	BRD-A84045418	2532	LSM-4488	CID2532		0	-0.236245	0.000310161	229
LINCSCP_19186	LY-294002	MTOR|PIK3CA|PIK3CB|PIK3CD|PIK3CG|PLK1|PRKDC	10uM	HCC515	lung	6h	BRD-K27305650	3973	LSM-2597	CID3973		0	-0.236218	0.000310668	229
LINCSCP_31906	AC1O9CBL		10uM	MCF7	breast	24h	BRD-K32896438	6729593	LSM-4596	CID6729593		1	0.236151	0.000311944	229
LINCSCP_51336	Tamatinib	SYK	1uM	SKBR3	breast	24h	BRD-K20285085	11213558	LSM-1040	CID11213558		0	-0.236026	0.000314304	229
LINCSCP_72029	Liranaftate		10uM	A375	skin	24h	BRD-K35775715	3936	LSM-6583	CID3936			-0.235986	0.00031506	229
LINCSCP_31832	Nitazoxanide		10uM	MCF7	breast	6h	BRD-K96471533	41684	LSM-6002	CID41684		1	-0.235947	0.000315805	229
LINCSCP_69209	CI-1040	MAP2K1|MAP2K2	1.11uM	A375	skin	24h	BRD-K05104363	6918454	LSM-1048	CID6918454			-0.235941	0.00031592	229
LINCSCP_12936	CHEMBL1434137	RARG	40uM	EFO27	ovary	6h	BRD-K25737009	24868309	LSM-6234	CID24868309		1	0.235939	0.000315965	229
LINCSCP_4842	Tozasertib	ABL1|AURKA|AURKB|AURKC|BCR|FLT3|JAK2	10uM	A549	lung	6h	BRD-K87947369	5494449	LSM-1021	CID5494449		0	-0.235919	0.000316339	229
LINCSCP_25613	79966-13-5		10uM	HT29	large intestine	24h	BRD-K78867378	701939	LSM-6665	CID701939		0	-0.235897	0.000316769	229
LINCSCP_113610	Gefitinib	EGFR	0.37uM	HME1	breast	3h	BRD-K64052750	123631	LSM-1098	CID123631			-0.235866	0.000317352	229
LINCSCP_139705	RASAGILINE	MAOB	3.33uM	MCF7	breast	24h	BRD-K58114536	3052776	LSM-45548	CID3052776			-0.23586	0.00031747	229
LINCSCP_45206	PI-103	MTOR|PIK3CA|PIK3CB|PIK3CD|PIK3CG	10uM	PC3	prostate	6h	BRD-K67868012	9884685	LSM-1126	CID9884685		0	-0.235823	0.000318188	229
LINCSCP_4768	BMS 641988	AR	10uM	A549	lung	6h	BRD-K48923948	24768935	LSM-6248	CID24768935		0	-0.235815	0.000318334	229
LINCSCP_16400	4449-51-8	SMO	10uM	HA1E	kidney epithelial	6h	BRD-A02333338	44118238	LSM-4304	CID44118238		1	-0.235789	0.000318829	229
LINCSCP_145764	CGP 60474	CDK1	0.04uM	MDAMB231		3h	BRD-K79090631	644215	LSM-1025	CID644215			-0.235706	0.000320448	229
LINCSCP_79051	HMN-214	CSF1R|FLT1|FLT3|FLT4|KDR|KIT|PDGFRB|RET	10uM	A375	skin	24h	BRD-K70511574	9888590	LSM-42802	CID9888590			0.23567	0.000321141	229
LINCSCP_236690	Vemurafenib	BRAF	10uM	MCF7	breast	6h	BRD-K56343971	42611257	LSM-1068	CID42611257		0	-0.235652	0.000321491	229
LINCSCP_143056	Dolastatin 10		0.04uM	MCF7	breast	24h	BRD-K78567475	9810929	LSM-45943	CID9810929			0.235623	0.000322055	229
LINCSCP_16647	CHEMBL1612418		10uM	HA1E	kidney epithelial	6h	BRD-K40300908	1109840	LSM-4618	CID1109840		1	-0.235586	0.000322769	229
LINCSCP_18106	Odq	GUCY1A2	10uM	HCC515	lung	6h	BRD-K26015241	1456	LSM-2568	CID1456		1	-0.235578	0.000322918	229
LINCSCP_10644	SCHEMBL13991002		40uM	AGS	stomach	6h	BRD-K84924563	73707377	LSM-6278	CID73707377		1	-0.235476	0.000324912	229
LINCSCP_37540	Lestaurtinib	FLT3|JAK2|NTRK1|NTRK2|NTRK3|RET	0.5uM	MCF7	breast	6h	BRD-K23192422	126565	LSM-1231	CID126565		0	-0.23545	0.000325427	229
LINCSCP_118621	BRD-A41986761		0.12uM	HT29	large intestine	24h	BRD-K18157228	515328	LSM-45957	CID515328			0.23545	0.000325429	229
LINCSCP_129035	GSK429286A	ROCK1	3.33uM	HUVEC	umbilical vein	24h	BRD-A10523515	11373846	LSM-1012	CID11373846			-0.235392	0.000326569	229
LINCSCP_47607	Betaescin		10uM	PC3	prostate	24h	BRD-A98175426	73707521	LSM-5192	CID73707521		1	0.235386	0.000326688	229
LINCSCP_35744	Phorbol 12-myristate-13-acetate	PRKCA	0.5uM	MCF7	breast	6h	BRD-A15079084	4792	LSM-4341	CID4792		0	0.235374	0.000326927	229
LINCSCP_100050	CHIR-99021		10uM	HCC515	lung	24h	BRD-K16189898	9956119	LSM-1181	CID9956119			0.235296	0.000328465	229
LINCSCP_118962	Oprozomib (ONX 0912)		0.12uM	HT29	large intestine	24h	BRD-A36331462	17753743	LSM-45496	CID17753743			0.23529	0.000328581	229
LINCSCP_33555	CCG-214295		10uM	MCF7	breast	24h	BRD-A40431293	45934191	LSM-4427	CID45934191		1	0.235278	0.000328818	229
LINCSCP_115508	Saracatinib	ABL1|SRC	1.11uM	HS578T	breast	24h	BRD-K19540840	10302451	LSM-1032	CID10302451			-0.235266	0.000329064	229
LINCSCP_148363	GW620972X		0.37uM	NPC.CAS9		24h	BRD-K76401790	766949	LSM-1209	CID766949			0.235256	0.000329255	229
LINCSCP_66288	AZD-8055	MTOR	10uM	WSUDLCL2	haematopoietic and lymphoid tissue	6h	BRD-K69932463	25262965	LSM-1007	CID25262965		1	-0.235238	0.000329616	229
LINCSCP_9760	Withaferin A	IKBKB|NAMPT	3uM	A549	lung	24h	BRD-K88378636	265237	LSM-6685	CID265237		0	0.235227	0.000329838	229
LINCSCP_85320	PIK-93		10uM	BT20	breast	24h	BRD-K29395450	6852167	LSM-1191	CID6852167			-0.235214	0.00033009	229
LINCSCP_23602	CHEMBL2359886		10uM	HEPG2	liver	6h	BRD-K19876534	54646516	LSM-6824	CID54646516		0	0.235207	0.000330241	229
LINCSCP_24874	Foretinib	FLT1|FLT3|FLT4|KDR|KIT|MET|PDGFRA|PDGFRB|TEK	10uM	HS578T	breast	6h	BRD-K03449891	42642645	LSM-1158	CID42642645		0	-0.235194	0.000330501	229
LINCSCP_50632	CAY-10594	PLD2	20uM	PL21	haematopoietic and lymphoid tissue	6h	BRD-K61662457	25105715	LSM-6256	CID25105715		1	-0.235157	0.000331239	229
LINCSCP_76314	altrenogest		10uM	A375	skin	24h	BRD-K61195623	5351344	LSM-45498	CID5351344			0.235123	0.0003319	229
LINCSCP_87868	WH-4-025		1.11uM	HA1E	kidney epithelial	24h	BRD-U60236422		LSM-44937				-0.235054	0.000333301	229
LINCSCP_139456	Rabeprazole	ATP4A|ATP4B	0.12uM	MCF7	breast	24h	BRD-A39390670	5029	LSM-5045	CID5029			-0.23505	0.000333375	229
LINCSCP_163409	Erlotinib	EGFR	10uM	SKBR3	breast	3h	BRD-K70401845	176870	LSM-1097	CID176870			-0.235035	0.000333665	229
LINCSCP_35773	Ingenol 3,20-dibenzoate	PRKCD|PRKCE	1uM	MCF7	breast	6h	BRD-A52650764	5225086	LSM-4445	CID5225086		0	0.235015	0.00033407	229
LINCSCP_86811	Osimertinib	EGFR|ERBB2|ERBB3|ERBB4	0.37uM	CD34	bone marrow	24h	BRD-K42805893	71496458	LSM-6344	CID71496458			0.234952	0.000335335	229
LINCSCP_126445	LY2090314	GSK3A|GSK3B	0.37uM	HT29	large intestine	24h	BRD-K78055238	10029385	LSM-45915	CID10029385			0.234939	0.000335612	229
LINCSCP_764	PD-98059	MAP2K1	10uM	A375	skin	24h	BRD-K62810658	4713	LSM-3394	CID4713		1	-0.234913	0.000336135	229
LINCSCP_168584	Buparlisib	PIK3CA|PIK3CB|PIK3CD|PIK3CG|PIK3R1|PIK3R2|PIK3R3|PIK3R5	3.33uM	YAPC	pancreas	24h	BRD-K42191735	16654980	LSM-1148	CID16654980			0.234865	0.000337107	229
LINCSCP_71488	Regorafenib	ABL1|BRAF|DDR2|FGFR1|FGFR2|FLT1|FLT4|FRK|KDR|KIT|MAPK11|PDGFRA|PDGFRB|RAF1|RET|TEK	3.33uM	A375	skin	24h	BRD-K16730910	11167602	LSM-1226	CID11167602			-0.234852	0.000337363	229
LINCSCP_9251	Withaferin A	IKBKB|NAMPT	3uM	A549	lung	24h	BRD-K88378636	265237	LSM-6685	CID265237		0	0.234768	0.000339086	229
LINCSCP_30422	4,11-Diethyl-4,9-dihydroxy-1H-pyrano[3',4':6,7]indolizino[1,2-b]quinoline-3,14(4H,12H)-dione	TOP1	0.5uM	MCF7	breast	24h	BRD-A36630025	4014291	LSM-6189	CID4014291		0	0.234762	0.000339196	229
LINCSCP_19	MLS006011051	BRAF	0.1uM	A375	skin	24h	BRD-K67578145	25093303	LSM-42801	CID25093303		0	-0.234749	0.000339464	229
LINCSCP_20136	STK222600		10uM	HCC515	lung	6h	BRD-K68535470	870371	LSM-3535	CID870371		1	-0.234727	0.000339908	229
LINCSCP_87988	Pictilisib	PIK3CA|PIK3CB|PIK3CD|PIK3CG|PIK3R1|PIK3R2|PIK3R3|PIK3R5	1.11uM	HA1E	kidney epithelial	24h	BRD-K52911425	17755052	LSM-1047	CID17755052			-0.234723	0.000340003	229
LINCSCP_150276	PF-03758309	PAK4	3.33uM	NPC.TAK		24h	BRD-K37764012	25227462	LSM-4254	CID25227462			0.234722	0.000340021	229
LINCSCP_81438	BI-2536	PLK1	1.11uM	A549	lung	24h	BRD-K64890080	11364421	LSM-1041	CID11364421			0.2347	0.000340466	229
LINCSCP_115669	TAE-684	ALK	1.11uM	HS578T	breast	24h	BRD-K50140147	16038120	LSM-1024	CID16038120			-0.234662	0.000341252	229
LINCSCP_29740	SCHEMBL17857056		10uM	MCF10A	breast epithelial	6h	BRD-K43568579	73707531	LSM-5545	CID73707531		0	-0.234661	0.000341272	229
LINCSCP_6833	Nocodazole		10uM	A549	lung	24h	BRD-K12539581	4122	LSM-2260	CID4122		0	0.234643	0.000341646	229
LINCSCP_10331	AKT Inhibitor VIII	AKT1|AKT2	10uM	A673	bone	6h	BRD-K04887706	10196499	LSM-1035	CID10196499		1	-0.23459	0.000342716	229
LINCSCP_6879	Podofilox		10uM	A549	lung	24h	BRD-K47869605	10607	LSM-3055	CID10607		0	0.234588	0.000342766	229
LINCSCP_121651	PSI-7977		1.11uM	HT29	large intestine	24h	BRD-K05674516	45375809	LSM-45846	CID45375809			0.234572	0.000343103	229
LINCSCP_201527	Sirolimus	FKBP1A|MTOR	0.001uM	A549	lung	6h	BRD-A79768653	5374464	LSM-42783	CID5374464		0	-0.234555	0.000343455	229
LINCSCP_2558	SCHEMBL14177979	TUBB	10uM	A375	skin	6h	BRD-A60414806	6324671	LSM-1672	CID6324671		0	0.23452	0.000344176	229
LINCSCP_79851	Menadione		10uM	A375	skin	24h	BRD-K78126613	4055	LSM-3755	CID4055			0.234511	0.000344361	229
LINCSCP_63107	BRD-K66814954		5uM	VCAP	prostate	24h	BRD-K66814954	54650131	LSM-12499	CID54650131		1	-0.234499	0.00034461	229
LINCSCP_15155	Trifluoperazine	DRD2|DRD3|DRD4|HTR2A|HTR2C	10uM	HA1E	kidney epithelial	6h	BRD-K89732114	5566	LSM-4010	CID5566		0	-0.234474	0.000345126	229
LINCSCP_73977	KX2-391	SRC	0.37uM	A375	skin	24h	BRD-K29968218	23635314	LSM-45890	CID23635314			0.234468	0.000345247	229
LINCSCP_27077	IN1436	JAK2|JAK3	10uM	HT29	large intestine	6h	BRD-K12357156	2390	LSM-2255	CID2390		1	0.23439	0.000346872	229
LINCSCP_69180	PLX-4720	BRAF	0.37uM	A375	skin	24h	BRD-K16478699	24180719	LSM-1049	CID24180719			-0.234387	0.000346935	229
LINCSCP_115716	ZSTK 474	PIK3CG	1.11uM	HS578T	breast	24h	BRD-K63068307	11647372	LSM-1053	CID11647372			-0.234355	0.000347605	229
LINCSCP_69588	Selumetinib	MAP2K1|MAP2K2	0.12uM	A375	skin	24h	BRD-K57080016	10127622	LSM-1056	CID10127622			-0.234341	0.000347881	229
LINCSCP_53098	Blebbistatin	MYH2	40uM	SKM1	haematopoietic and lymphoid tissue	6h	BRD-A75817871	3476986	LSM-6195	CID3476986		1	0.234329	0.000348149	229
LINCSCP_19528	PP-30	RAF1	10uM	HCC515	lung	6h	BRD-K30677119	73707372	LSM-6238	CID73707372		0	-0.234259	0.000349609	229
LINCSCP_26970	CDK4 Inhibitor III	CDK4	10uM	HT29	large intestine	6h	BRD-K06426971	481747	LSM-2121	CID481747		1	0.234238	0.000350055	229
LINCSCP_158747	paroxetine		1.11uM	PC3	prostate	24h	BRD-A67616246	4066	LSM-45474	CID4066			-0.23421	0.000350628	229
LINCSCP_145570	EX-8678		1.11uM	MDAMB231		24h	BRD-K42918627	52914946	LSM-1147	CID52914946			-0.234189	0.000351091	229
LINCSCP_72042	Oprozomib (ONX 0912)		3.33uM	A375	skin	24h	BRD-A36331462	17753743	LSM-45496	CID17753743			0.234127	0.000352389	229
LINCSCP_149729	PHA-767491		3.33uM	NPC.TAK		24h	BRD-K50000283	11715767	LSM-6304	CID11715767			0.234053	0.000353962	229
LINCSCP_125490	Gatifloxacin		1.11uM	HT29	large intestine	24h	BRD-A74980173	5379	LSM-5139	CID5379			0.234038	0.000354279	229
LINCSCP_168826	AC1MJ3VH	TOP2A	0.37uM	YAPC	pancreas	24h	BRD-A68009927	3085107	LSM-1731	CID3085107			0.234022	0.000354621	229
LINCSCP_15753	SMR000178575		10uM	HA1E	kidney epithelial	24h	BRD-K32644160	1090779	LSM-2708	CID1090779		1	-0.233986	0.00035539	229
LINCSCP_8063	NCGC00170397-01		10uM	A549	lung	6h	BRD-K77877933	23891514	LSM-36726	CID23891514		1	0.233939	0.000356392	229
LINCSCP_27287	EMF-SUMO1-39		10uM	HT29	large intestine	6h	BRD-A83124583	51003694	LSM-36422	CID51003694		1	0.233903	0.000357157	229
LINCSCP_41564	MG-132	PSMB1	10uM	NEU		6h	BRD-K60230970	462382	LSM-1107	CID462382		0	0.233879	0.000357674	229
LINCSCP_36398	MG-132	PSMB1	3uM	MCF7	breast	6h	BRD-K60230970	462382	LSM-1107	CID462382		0	0.233863	0.000358003	229
LINCSCP_131774	EX-8678		1.11uM	MCF10A	breast epithelial	3h	BRD-K42918627	52914946	LSM-1147	CID52914946			-0.233844	0.000358428	229
LINCSCP_83462	Dasatinib	ABL1|BCR|BLK|EPHA2|FGR|FRK|FYN|HCK|KIT|LCK|LYN|PDGFRB|SRC|SRMS|YES1	1.11uM	ASC.C		24h	BRD-K49328571	3062316	LSM-1020	CID3062316			-0.23383	0.000358715	229
LINCSCP_233978	BRD-K69096174		3uM	HUH7	liver	24h	BRD-K69096174	54618368	LSM-6848	CID54618368		0	-0.233813	0.000359087	229
LINCSCP_16634	SMR000178575		10uM	HA1E	kidney epithelial	6h	BRD-K32644160	1090779	LSM-2708	CID1090779		0	-0.23381	0.000359156	229
LINCSCP_574	Cucurbitacin-I	JAK2|STAT3	10uM	A375	skin	24h	BRD-A28105619	73707401	LSM-43115	CID73707401		1	0.233795	0.000359463	229
LINCSCP_6177	Dasatinib	ABL1|BCR|BLK|EPHA2|FGR|FRK|FYN|HCK|KIT|LCK|LYN|PDGFRB|SRC|SRMS|YES1	10uM	A549	lung	24h	BRD-K49328571	3062316	LSM-1020	CID3062316		0	-0.233745	0.00036056	229
LINCSCP_115489	Tamatinib	SYK	3.33uM	HS578T	breast	24h	BRD-K20285085	11213558	LSM-1040	CID11213558			-0.233735	0.000360761	229
LINCSCP_86377	Radicicol		3.33uM	BT20	breast	3h	BRD-A39996500	5311380	LSM-43303	CID5311380			0.233724	0.000361003	229
LINCSCP_33316	RO 08-2750	NGF|NGFR	10uM	MCF7	breast	24h	BRD-K00486786	17756791	LSM-1983	CID17756791		0	0.233716	0.000361175	229
LINCSCP_81581	AT-7519	CDK1|CDK10|CDK11B|CDK12|CDK13|CDK14|CDK15|CDK16|CDK17|CDK18|CDK19|CDK2|CDK20|CDK3|CDK4|CDK5|CDK6|CDK7|CDK8|CDK9	1.11uM	A549	lung	24h	BRD-K13390322	11338033	LSM-1004	CID11338033			0.2337	0.000361524	229
LINCSCP_71747	E-3810	FGFR1|FGFR2|FLT1|FLT4|KDR	10uM	A375	skin	24h	BRD-K31309378	25031915	LSM-45728	CID25031915			0.233699	0.000361535	229
LINCSCP_148145	MLN-8054	AURKA	0.12uM	NPC.CAS9		24h	BRD-K83963101	11712649	LSM-1066	CID11712649			0.233681	0.000361924	229
LINCSCP_66280	PI-103	MTOR|PIK3CA|PIK3CB|PIK3CD|PIK3CG	10uM	WSUDLCL2	haematopoietic and lymphoid tissue	6h	BRD-K67868012	9884685	LSM-1126	CID9884685		1	-0.233666	0.00036227	229
LINCSCP_243942	Propidium		10uM	MCF7	breast	24h	BRD-K14821965	4939	LSM-5329	CID4939		1	-0.233654	0.000362528	229
LINCSCP_121933	179324-69-7	ADRM1|PSMA1|PSMA2|PSMA3|PSMA4|PSMA5|PSMA6|PSMA7|PSMA8|PSMB1|PSMB10|PSMB11|PSMB2|PSMB3|PSMB4|PSMB5|PSMB6|PSMB7|PSMB8|PSMB9|PSMC1|PSMC2|PSMC3|PSMC4|PSMC5|PSMC6|PSMD1|PSMD11|PSMD12|PSMD13|PSMD14|PSMD2|PSMD3|PSMD4|PSMD6|PSMD7|PSMD8|SEM1	20uM	HT29	large intestine	24h	BRD-K50691590	387447	LSM-6281	CID387447			0.233642	0.000362776	229
LINCSCP_16307	MLS-0435555.0001		10uM	HA1E	kidney epithelial	6h	BRD-K41652870	3190037	LSM-4876	CID3190037		1	0.233633	0.000362981	229
LINCSCP_115668	TAE-684	ALK	3.33uM	HS578T	breast	24h	BRD-K50140147	16038120	LSM-1024	CID16038120			-0.233607	0.000363538	229
LINCSCP_79503	Dolastatin 10		0.12uM	A375	skin	24h	BRD-K78567475	9810929	LSM-45943	CID9810929			0.233606	0.000363568	229
LINCSCP_25605	3,5-Bis(4-methylbenzylidene)piperidin-4-one	SENP2|USP1|USP2|USP7	10uM	HT29	large intestine	24h	BRD-K74402642	6477762	LSM-42949	CID6477762		0	0.233571	0.000364324	229
LINCSCP_107001	ABT-199 (GDC-0199)	BCL2	10uM	HELA	large intestine	24h	BRD-K62391742	49846579	LSM-45468	CID49846579			0.233571	0.000364328	229
LINCSCP_22339	BSPBIO_000981	ACTA1	10uM	HEPG2	liver	6h	BRD-K25504083	16760041	LSM-43126	CID16760041		1	0.233556	0.000364653	229
LINCSCP_24270	Tamatinib	SYK	10uM	HS578T	breast	24h	BRD-K20285085	11213558	LSM-1040	CID11213558		1	-0.233545	0.000364888	229
LINCSCP_174475	EVP-6124 (hydrochloride)	CHRFAM7A|CHRNA7	1.11uM	YAPC	pancreas	24h	BRD-K71603915	46196517	LSM-45538	CID46196517			-0.233541	0.000364985	229
LINCSCP_109641	LY2090314	GSK3A|GSK3B	10uM	HELA	large intestine	24h	BRD-K78055238	10029385	LSM-45915	CID10029385			0.233524	0.000365349	229
LINCSCP_254071	Estradiol	ESR1|ESR2|NR1I2	3uM	MCF7	breast	6h	BRD-K18910433	5757	LSM-2421	CID5757		0	0.233517	0.000365508	229
LINCSCP_167697	MG-132	PSMB1	20uM	YAPC	pancreas	24h	BRD-K60230970	462382	LSM-1107	CID462382			0.233514	0.000365571	229
LINCSCP_44200	Midostaurin	FLT3|KDR|KIT|PDGFRA|PDGFRB|PRKCA|PRKCB|PRKCD|PRKCE|PRKCG|PRKCH|PRKCI|PRKCQ|PRKCZ|PRKD1|PRKD3	10uM	PC3	prostate	24h	BRD-K13646352	9829523	LSM-2287	CID9829523		0	-0.233486	0.000366194	229
LINCSCP_15333	Sildenafil	PDE5A	100uM	HA1E	kidney epithelial	24h	BRD-K50128260	5212	LSM-3797	CID5212		0	-0.233479	0.000366336	229
LINCSCP_286603	SB225002	CXCR2	10uM	SNGM	endometrium	6h	BRD-K61323504	3854666	LSM-3367	CID3854666		1	0.233441	0.000367169	229
LINCSCP_20503	Hnha	HDAC1	10uM	HCC515	lung	6h	BRD-K76698671	16126782	LSM-5837	CID16126782		1	-0.233435	0.000367308	229
LINCSCP_924	CHEMBL3186197	IGF1R|INSR	10uM	A375	skin	6h	BRD-K08589866	71760892	LSM-6215	CID71760892		0	-0.23343	0.000367407	229
LINCSCP_147600	GSK 1059615	PIK3CA|PIK3CB|PIK3CD|PIK3CG	0.04uM	NPC.CAS9		24h	BRD-K02708799	23658330	LSM-42799	CID23658330			-0.233412	0.000367805	229
LINCSCP_21298	Ingenol 3,20-dibenzoate	PRKCD|PRKCE	10uM	HEC108	endometrium	6h	BRD-A52650764	5225086	LSM-4445	CID5225086		1	0.233391	0.000368262	229
LINCSCP_114170	Dasatinib	ABL1|BCR|BLK|EPHA2|FGR|FRK|FYN|HCK|KIT|LCK|LYN|PDGFRB|SRC|SRMS|YES1	0.37uM	HME1	breast	24h	BRD-K49328571	3062316	LSM-1020	CID3062316			-0.233373	0.00036867	229
LINCSCP_126693	179324-69-7	ADRM1|PSMA1|PSMA2|PSMA3|PSMA4|PSMA5|PSMA6|PSMA7|PSMA8|PSMB1|PSMB10|PSMB11|PSMB2|PSMB3|PSMB4|PSMB5|PSMB6|PSMB7|PSMB8|PSMB9|PSMC1|PSMC2|PSMC3|PSMC4|PSMC5|PSMC6|PSMD1|PSMD11|PSMD12|PSMD13|PSMD14|PSMD2|PSMD3|PSMD4|PSMD6|PSMD7|PSMD8|SEM1	20uM	HT29	large intestine	24h	BRD-K50691590	387447	LSM-6281	CID387447			0.233344	0.000369308	229
LINCSCP_15562	COT-10B		40uM	HA1E	kidney epithelial	6h	BRD-K18190982	73707373	LSM-6226	CID73707373		1	0.233334	0.000369528	229
LINCSCP_147775	Olaparib	PARP1|PARP2|PARP3	10uM	NPC.CAS9		24h	BRD-K02113016	23725625	LSM-1145	CID23725625			0.233311	0.000370042	229
LINCSCP_32255	BRN 1088760		10uM	MCF7	breast	24h	BRD-K83643280	6446335	LSM-43335	CID6446335		0	0.233305	0.000370158	229
LINCSCP_1960	CHEMBL41721	CNR1|CNR2|GRIN1	10uM	A375	skin	6h	BRD-A15010982	9886498	LSM-4978	CID9886498		1	0.233295	0.000370388	229
LINCSCP_107532	MLN9708		0.37uM	HELA	large intestine	24h	BRD-A66419424	49867936	LSM-45406	CID49867936			0.233287	0.000370567	229
LINCSCP_54757	CHEMBL1434137	RARG	40uM	T3M10	lung	6h	BRD-K25737009	24868309	LSM-6234	CID24868309		1	0.233278	0.00037077	229
LINCSCP_37514	Ingenol 3,20-dibenzoate	PRKCD|PRKCE	0.5uM	MCF7	breast	6h	BRD-A52650764	5225086	LSM-4445	CID5225086		0	0.233255	0.000371269	229
LINCSCP_79475	LY2090314	GSK3A|GSK3B	10uM	A375	skin	24h	BRD-K78055238	10029385	LSM-45915	CID10029385			0.233166	0.000373262	229
LINCSCP_9467	AKT Inhibitor IV	AKT1	3uM	A549	lung	24h	BRD-K28296557	2326992	LSM-43091	CID2326992		0	0.233166	0.000373263	229
LINCSCP_90238	Methylnaltrexone (Bromide)		3.33uM	HA1E	kidney epithelial	24h	BRD-K33732501	124835980	LSM-45638	CID124835980			-0.233127	0.000374118	229
LINCSCP_163411	Erlotinib	EGFR	1.11uM	SKBR3	breast	3h	BRD-K70401845	176870	LSM-1097	CID176870			-0.233062	0.000375589	229
LINCSCP_149155	PF-03758309	PAK4	0.12uM	NPC	neural progenitor cells	24h	BRD-K37764012	25227462	LSM-4254	CID25227462			0.233043	0.000376003	229
LINCSCP_10326	CHEMBL1242477	PIK3CA|PIK3CB|PIK3CD|PIK3CG	20uM	A673	bone	6h	BRD-K03618428	24905203	LSM-6208	CID24905203		1	-0.233031	0.000376277	229
LINCSCP_17617	TL_HRAS26		10uM	HCC15	lung	6h	BRD-K01877528	49766530	LSM-2013	CID49766530		1	0.233017	0.000376599	229
LINCSCP_81298	Alpelisib	PIK3CA	10uM	A549	lung	24h	BRD-K54997624	56649450	LSM-4256	CID56649450			-0.232971	0.00037763	229
LINCSCP_154252	Ridaforolimus (Deforolimus, MK-8669)	MTOR	0.12uM	PC3	prostate	24h	BRD-K09078998	126422255	LSM-45997	CID126422255			-0.23292	0.000378779	229
LINCSCP_34481	Chlorotrianisene	ESR1|ESR2	10uM	MCF7	breast	24h	BRD-K27062708	11289	LSM-5411	CID11289		0	-0.2329	0.000379232	229
LINCSCP_141626	Podofilox		0.37uM	MCF7	breast	24h	BRD-K47869605	10607	LSM-3055	CID10607			0.232887	0.000379529	229
LINCSCP_15528	CHEMBL1242477	PIK3CA|PIK3CB|PIK3CD|PIK3CG	20uM	HA1E	kidney epithelial	6h	BRD-K03618428	24905203	LSM-6208	CID24905203		0	-0.232863	0.00038006	229
LINCSCP_4243	BDBM50127227	FNTA|IKBKB	10uM	A549	lung	24h	BRD-K78599730	44483259	LSM-43025	CID44483259		0	0.232854	0.000380264	229
LINCSCP_12713	PP-30	RAF1	10uM	COV644	ovary	6h	BRD-K30677119	73707372	LSM-6238	CID73707372		1	-0.232849	0.000380388	229
LINCSCP_145509	TAE-684	ALK	3.33uM	MDAMB231		24h	BRD-K50140147	16038120	LSM-1024	CID16038120			-0.232829	0.00038084	229
LINCSCP_106591	Econazole		10uM	HELA	large intestine	24h	BRD-A51820102	3198	LSM-1617	CID3198			0.232742	0.000382816	229
LINCSCP_81502	Withaferin A	IKBKB|NAMPT	10uM	A549	lung	24h	BRD-K88378636	265237	LSM-6685	CID265237			0.232716	0.000383408	229
LINCSCP_83735	PF-03758309	PAK4	3.33uM	ASC.C		24h	BRD-K37764012	25227462	LSM-4254	CID25227462			0.232695	0.000383902	229
LINCSCP_128514	Rebastinib	ABL1	1.11uM	HUVEC	umbilical vein	24h	BRD-K76694128	25066467	LSM-6708	CID25066467			-0.232677	0.000384301	229
LINCSCP_26301	Tozasertib	ABL1|AURKA|AURKB|AURKC|BCR|FLT3|JAK2	10uM	HT29	large intestine	6h	BRD-K59369769	5494449	LSM-1021	CID5494449		0	-0.232669	0.000384497	229
LINCSCP_51124	4-Iodo-6-phenylpyrimidine	MIF	40uM	RMUGS	ovary	6h	BRD-K25690923	817368	LSM-6233	CID817368		1	-0.23266	0.000384696	229
LINCSCP_4754	BMS-536924	IGF1R	10uM	A549	lung	6h	BRD-K34581968	68925359	LSM-1210	CID68925359		0	-0.232647	0.000384995	229
LINCSCP_167343	Oprozomib (ONX 0912)		3.33uM	YAPC	pancreas	24h	BRD-A36331462	17753743	LSM-45496	CID17753743			0.232641	0.000385133	229
LINCSCP_21295	Quinacrine	TP53	10uM	HEC108	endometrium	6h	BRD-A45889380	237	LSM-1577	CID237		1	-0.232639	0.000385183	229
LINCSCP_171560	MG-132	PSMB1	20uM	YAPC	pancreas	24h	BRD-K60230970	462382	LSM-1107	CID462382			0.232638	0.000385201	229
LINCSCP_22565	Mirin	MRE11	10uM	HEPG2	liver	6h	BRD-K55420858	1206243	LSM-43213	CID1206243		1	0.232587	0.00038637	229
LINCSCP_70732	Olaparib	PARP1|PARP2|PARP3	0.12uM	A375	skin	24h	BRD-K02113016	23725625	LSM-1145	CID23725625			0.232544	0.000387374	229
LINCSCP_17348	SCHEMBL16980366		10uM	HA1E	kidney epithelial	24h	BRD-K67774729	54645916	LSM-6847	CID54645916		0	0.232527	0.000387754	229
LINCSCP_67670	Wortmannin	PIK3CA|PIK3CG|PLK1	10uM	NCIH508	large intestine	6h	BRD-A75409952	312145	LSM-3947	CID312145		1	-0.232508	0.000388191	229
LINCSCP_69132	TGX 221	PIK3CB	0.37uM	A375	skin	24h	BRD-A41692738	9907093	LSM-1172	CID9907093			-0.232508	0.000388209	229
LINCSCP_14018	Irinotecan	TOP1	10uM	HA1E	kidney epithelial	24h	BRD-K08547377	60838	LSM-2167	CID60838		0	0.232507	0.000388223	229
LINCSCP_105507	Camptothecin	TOP1	10uM	HELA	large intestine	24h	BRD-K37890730	24360	LSM-4611	CID24360			0.232476	0.000388943	229
LINCSCP_86863	SCHEMBL16226502	HSP90AA1	10uM	CD34	bone marrow	24h	BRD-A61304759	73707384	LSM-43056	CID73707384			-0.232467	0.000389146	229
LINCSCP_131017	Apitolisib (gdc-0980, rg7422)	PIK3CA|PIK3CB|PIK3CD|PIK3CG|MTOR	1.11uM	MCF10A	breast epithelial	3h	BRD-A18328003	66694608	LSM-4257	CID66694608			-0.232459	0.000389344	229
LINCSCP_1061	PIK 90		10uM	A375	skin	6h	BRD-K99818283	6857685	LSM-6697	CID6857685		0	-0.23233	0.000392349	229
LINCSCP_116297	Buparlisib	PIK3CA|PIK3CB|PIK3CD|PIK3CG|PIK3R1|PIK3R2|PIK3R3|PIK3R5	1.11uM	HT29	large intestine	24h	BRD-K42191735	16654980	LSM-1148	CID16654980			-0.23232	0.00039256	229
LINCSCP_144700	LDN 193189	ACVR1|BMPR1A	3.33uM	MDAMB231		24h	BRD-K04853698	25195294	LSM-1115	CID25195294			0.232314	0.000392722	229
LINCSCP_72244	Bardoxolone Methyl	IKBKB|KEAP1|NFE2L2|PPARG	3.33uM	A375	skin	24h	BRD-K22848513	400769	LSM-45471	CID400769			0.232305	0.000392919	229
LINCSCP_74727	AZ628	BRAF|RAF1	0.04uM	A375	skin	24h	BRD-K05804044	11676786	LSM-1050	CID11676786			-0.232283	0.000393434	229
LINCSCP_20106	BRD-K37852224		10uM	HCC515	lung	6h	BRD-K37852224	44486811	LSM-6792	CID44486811		1	-0.23228	0.000393501	229
LINCSCP_154250	Ridaforolimus (Deforolimus, MK-8669)	MTOR	1.11uM	PC3	prostate	24h	BRD-K09078998	126422255	LSM-45997	CID126422255			-0.232275	0.000393626	229
LINCSCP_59467	BRD-K19189705		10uM	VCAP	prostate	24h	BRD-K19189705	44490946	LSM-38300	CID44490946		1	-0.232268	0.000393788	229
LINCSCP_81436	BI-2536	PLK1	10uM	A549	lung	24h	BRD-K64890080	11364421	LSM-1041	CID11364421			0.232265	0.00039387	229
LINCSCP_97266	AMSACRINE		3.33uM	HA1E	kidney epithelial	24h	BRD-K68346641	2179	LSM-45972	CID2179			0.232252	0.000394159	229
LINCSCP_83381	CGP 60474	CDK1	0.04uM	ASC.C		24h	BRD-K79090631	644215	LSM-1025	CID644215			0.232151	0.000396535	229
LINCSCP_1715	4-Chloro-3-nitro-quinolin-2(1H)-one		10uM	A375	skin	6h	BRD-K39580048	2785467	LSM-2873	CID2785467		1	0.232094	0.000397891	229
LINCSCP_109804	179324-69-7	ADRM1|PSMA1|PSMA2|PSMA3|PSMA4|PSMA5|PSMA6|PSMA7|PSMA8|PSMB1|PSMB10|PSMB11|PSMB2|PSMB3|PSMB4|PSMB5|PSMB6|PSMB7|PSMB8|PSMB9|PSMC1|PSMC2|PSMC3|PSMC4|PSMC5|PSMC6|PSMD1|PSMD11|PSMD12|PSMD13|PSMD14|PSMD2|PSMD3|PSMD4|PSMD6|PSMD7|PSMD8|SEM1	20uM	HELA	large intestine	24h	BRD-K50691590	387447	LSM-6281	CID387447			0.232093	0.000397918	229
LINCSCP_141873	NMS-1286937		0.12uM	MCF7	breast	24h	BRD-K83699324	49792852	LSM-45818	CID49792852			0.232074	0.000398365	229
LINCSCP_4482	CHEMBL3186197	IGF1R|INSR	10uM	A549	lung	24h	BRD-K08589866	71760892	LSM-6215	CID71760892		1	-0.23201	0.000399887	229
LINCSCP_2961	MLS000778276		10uM	A375	skin	6h	BRD-K30849099	709391	LSM-43118	CID709391		1	0.231986	0.00040044	229
LINCSCP_69182	PLX-4720	BRAF	0.04uM	A375	skin	24h	BRD-K16478699	24180719	LSM-1049	CID24180719			-0.23195	0.000401302	229
LINCSCP_93618	Conivaptan HCl		10uM	HA1E	kidney epithelial	24h	BRD-K37385792	151171	LSM-45291	CID151171			-0.231933	0.000401705	229
LINCSCP_90305	CICLESONIDE	NR3C1	1.11uM	HA1E	kidney epithelial	24h	BRD-K35245662	6918155	LSM-45682	CID6918155			0.231927	0.000401845	229
LINCSCP_91091	Aspirin	PTGS1|PTGS2|TP53	0.37uM	HA1E	kidney epithelial	24h	BRD-K11433652	2244	LSM-5288	CID2244			0.231925	0.000401904	229
LINCSCP_156467	DOCETAXEL		0.04uM	PC3	prostate	24h	BRD-A05821830	9877265	LSM-45649	CID9877265			0.231902	0.000402461	229
LINCSCP_19623	PIK 90		10uM	HCC515	lung	6h	BRD-K99818283	6857685	LSM-6697	CID6857685		0	-0.231882	0.000402932	229
LINCSCP_23334	Vinblastine	TUBA1A|TUBA1B|TUBA1C|TUBA3E|TUBA4A|TUBB|TUBB1|TUBB2A|TUBB2B|TUBB3|TUBB4A|TUBB4B|TUBB6|TUBB8	3uM	HEPG2	liver	24h	BRD-K01188359	13342	LSM-6068	CID13342		0	0.231867	0.000403303	229
LINCSCP_10275	Sirolimus	FKBP1A|MTOR	3uM	A549	lung	6h	BRD-K84937637	5284616	LSM-42782	CID5284616		0	-0.231737	0.000406413	229
LINCSCP_22704	N-[4-(Acridin-9-ylmethyl)-3-methoxyphenyl]methanesulfonamide	TOP2A	10uM	HEPG2	liver	6h	BRD-K98490050	3926765	LSM-4221	CID3926765		1	0.231698	0.000407368	229
LINCSCP_169470	Tioconazole		10uM	YAPC	pancreas	24h	BRD-A33084557	5482	LSM-5028	CID5482			0.231696	0.000407411	229
LINCSCP_68434	13-Methyl-7-[9-(4,4,5,5,5-pentafluoropentylsulfinyl)nonyl]-6,7,8,9,11,12,14,15,16,17-decahydrocyclopenta[a]phenanthrene-3,17-diol	ESR1	10uM	VCAP	prostate	24h	BRD-A90490067	3478439	LSM-1895	CID3478439		0	-0.231655	0.000408396	229
LINCSCP_81167	Foretinib	FLT1|FLT3|FLT4|KDR|KIT|MET|PDGFRA|PDGFRB|TEK	3.33uM	A549	lung	24h	BRD-K03449891	42642645	LSM-1158	CID42642645			-0.231602	0.000409681	229
LINCSCP_62033	BRD-K75111717		5uM	VCAP	prostate	24h	BRD-K75111717	54638656	LSM-13030	CID54638656		1	0.231578	0.000410277	229
LINCSCP_122462	MG-132	PSMB1	20uM	HT29	large intestine	24h	BRD-K60230970	462382	LSM-1107	CID462382			0.23156	0.000410704	229
LINCSCP_121383	MG-132	PSMB1	20uM	HT29	large intestine	24h	BRD-K60230970	462382	LSM-1107	CID462382			0.231557	0.000410775	229
LINCSCP_81497	BRD-A24396574-001-01-5		3.33uM	A549	lung	24h	BRD-A24396574	73707365	LSM-5006	CID73707365			0.23153	0.000411445	229
LINCSCP_97301	Sertindole	DRD2|HTR2A|HTR2C	10uM	HA1E	kidney epithelial	24h	BRD-K69116396	60149	LSM-5765	CID60149			-0.231459	0.000413186	229
LINCSCP_251377	Pictilisib	PIK3CA|PIK3CB|PIK3CD|PIK3CG|PIK3R1|PIK3R2|PIK3R3|PIK3R5	0.5uM	MCF7	breast	24h	BRD-K52911425	17755052	LSM-1047	CID17755052		0	-0.231452	0.000413338	229
LINCSCP_113478	BMS-387032	CDK2|CDK7|CDK9	0.37uM	HME1	breast	3h	BRD-K43389698	3025986	LSM-1132	CID3025986			-0.231434	0.000413796	229
LINCSCP_171569	Linopirdine	KCNQ2|KCNQ3	0.37uM	YAPC	pancreas	24h	BRD-K59332007	3932	LSM-3317	CID3932			-0.231433	0.000413815	229
LINCSCP_126356	Apomorphine	DRD2|DRD3|DRD4	0.12uM	HT29	large intestine	24h	BRD-K76022557	6005	LSM-25611	CID6005			-0.231378	0.000415157	229
LINCSCP_441	15-Benzyl-4-cyclopropylmethyl-10,17-dihydroxy-(1S,13R,15R,17S)-12-oxa-4-azapentacyclo[9.6.1.01,13.05,17.07,18]octadeca-7,9,11(18)-trien-14-one	OPRD1	10uM	A375	skin	6h	BRD-A55484088	44369694	LSM-42826	CID44369694		1	0.231376	0.000415205	229
LINCSCP_26095	MLS002264458		10uM	HT29	large intestine	6h	BRD-K44366801	44142139	LSM-2976	CID44142139		1	0.231354	0.000415764	229
LINCSCP_26482	Saracatinib	ABL1|SRC	10uM	HT29	large intestine	6h	BRD-K19540840	10302451	LSM-1032	CID10302451		1	-0.231351	0.000415839	229
LINCSCP_148204	Dasatinib	ABL1|BCR|BLK|EPHA2|FGR|FRK|FYN|HCK|KIT|LCK|LYN|PDGFRB|SRC|SRMS|YES1	0.04uM	NPC.CAS9		24h	BRD-K49328571	3062316	LSM-1020	CID3062316			-0.23132	0.000416591	229
LINCSCP_5006	4-Fluoro-n-(pyridin-3-yl)benzamide	CYP11B2	10uM	A549	lung	24h	BRD-K76211160	1118253	LSM-3702	CID1118253		0	-0.231284	0.000417493	229
LINCSCP_29154	MK-2206	AKT1|AKT2|AKT3	10uM	JHUEM2	endometrium	6h	BRD-K68065987	24964624	LSM-1057	CID24964624		1	-0.231264	0.000417972	229
LINCSCP_4545	TPCA-1	IKBKB	10uM	A549	lung	24h	BRD-K51575138	9903786	LSM-1136	CID9903786		1	-0.231262	0.000418029	229
LINCSCP_53655	CHEMBL1242477	PIK3CA|PIK3CB|PIK3CD|PIK3CG	20uM	SNU1040	large intestine	6h	BRD-K03618428	24905203	LSM-6208	CID24905203		1	-0.231255	0.0004182	229
LINCSCP_4981	MLS000094939		10uM	A549	lung	24h	BRD-K60870698	3238417	LSM-3353	CID3238417		1	0.231244	0.000418468	229
LINCSCP_145545	noscapine		3.33uM	MDAMB231		24h	BRD-U51024685		NA				-0.231235	0.000418696	229
LINCSCP_22594	Reversine	AURKB	10uM	HEPG2	liver	6h	BRD-K77286328	210332	LSM-5842	CID210332		1	-0.231208	0.00041937	229
LINCSCP_138395	PF-04691502	MTOR|PIK3CA|PIK3CB|PIK3CD|PIK3CG|PIK3R1|PIK3R2|PIK3R3|PIK3R5	0.04uM	MCF7	breast	24h	BRD-K07310275	25033539	LSM-45239	CID25033539			-0.231183	0.000420003	229
LINCSCP_216593	Latrunculin B	WWTR1|YAP1	10uM	HCC515	lung	6h	BRD-A19248578	6436219	LSM-43068	CID6436219		1	-0.231175	0.000420197	229
LINCSCP_87963	Mitoxantrone	TOP2A	3.33uM	HA1E	kidney epithelial	24h	BRD-K21680192	4212	LSM-2481	CID4212			-0.231135	0.000421182	229
LINCSCP_81640	ZSTK 474	PIK3CG	3.33uM	A549	lung	24h	BRD-K63068307	11647372	LSM-1053	CID11647372			-0.231124	0.000421466	229
LINCSCP_47355	FPH2		10uM	PC3	prostate	24h	BRD-K94248251	2208391	LSM-4766	CID2208391		1	-0.231035	0.000423699	229
LINCSCP_25327	15-Benzyl-4-cyclopropylmethyl-10,17-dihydroxy-(1S,13R,15R,17S)-12-oxa-4-azapentacyclo[9.6.1.01,13.05,17.07,18]octadeca-7,9,11(18)-trien-14-one	OPRD1	10uM	HT29	large intestine	6h	BRD-A55484088	44369694	LSM-42826	CID44369694		1	0.231027	0.000423891	229
LINCSCP_53424	CHEMBL1242477	PIK3CA|PIK3CB|PIK3CD|PIK3CG	20uM	SKMEL28	skin	6h	BRD-K03618428	24905203	LSM-6208	CID24905203		1	-0.231012	0.000424264	229
LINCSCP_92559	CEFEPIME HYDROCHLORIDE		10uM	HA1E	kidney epithelial	24h	BRD-A12077521	5353492	LSM-45262	CID5353492			0.230987	0.000424903	229
LINCSCP_16891	BRD-K83509924		10uM	HA1E	kidney epithelial	6h	BRD-K83509924	44491495	LSM-41833	CID44491495		1	-0.230971	0.000425286	229
LINCSCP_166619	MG-132	PSMB1	20uM	YAPC	pancreas	24h	BRD-K60230970	462382	LSM-1107	CID462382			0.230916	0.000426693	229
LINCSCP_3763	SCHEMBL17497626		10uM	A375	skin	24h	BRD-K55896799	70680408	LSM-44605	CID70680408		1	-0.230888	0.000427389	229
LINCSCP_67996	Wortmannin	PIK3CA|PIK3CG|PLK1	0.1uM	PC3	prostate	6h	BRD-A75409952	312145	LSM-3947	CID312145		0	-0.230886	0.000427441	229
LINCSCP_28465	KUC111109N		10uM	HT29	large intestine	6h	BRD-K16604218	56928031	LSM-36808	CID56928031		0	0.230884	0.000427504	229
LINCSCP_120159	Pentobarbital	GABRA1|GABRA2|GABRA3|GABRA4|GABRA5|GABRA6|GABRB1|GABRB2|GABRB3|GABRD|GABRE|GABRG1|GABRG2|GABRG3|GABRP|GABRQ	0.37uM	HT29	large intestine	24h	BRD-A44448661	4737	LSM-1566	CID4737			0.230881	0.000427575	229
LINCSCP_67281	Wortmannin	PIK3CA|PIK3CG|PLK1	10uM	MCF7	breast	6h	BRD-A75409952	312145	LSM-3947	CID312145		0	-0.230871	0.000427831	229
LINCSCP_1548	CHEMBL593506	CHRM5	10uM	A375	skin	6h	BRD-K37456065	45281794	LSM-2831	CID45281794		1	0.230867	0.000427914	229
LINCSCP_29764	Pictilisib	PIK3CA|PIK3CB|PIK3CD|PIK3CG|PIK3R1|PIK3R2|PIK3R3|PIK3R5	0.5uM	MCF10A	breast epithelial	6h	BRD-K52911425	17755052	LSM-1047	CID17755052		0	-0.23084	0.000428602	229
LINCSCP_25743	CHEMBL1434137	RARG	40uM	HT29	large intestine	6h	BRD-K25737009	24868309	LSM-6234	CID24868309		0	0.230828	0.000428921	229
LINCSCP_29332	PP-30	RAF1	10uM	LOVO	intestine	6h	BRD-K30677119	73707372	LSM-6238	CID73707372		1	-0.230813	0.0004293	229
LINCSCP_164322	Dacomitinib	EGFR|ERBB2|ERBB3|ERBB4	1.11uM	SKL.C		24h	BRD-K57169635	11511120	LSM-42808	CID11511120			-0.230809	0.000429401	229
LINCSCP_84227	PHA-767491		3.33uM	ASC	adipose	24h	BRD-K50000283	11715767	LSM-6304	CID11715767			0.230805	0.000429496	229
LINCSCP_69354	GSK 1059615	PIK3CA|PIK3CB|PIK3CD|PIK3CG	0.12uM	A375	skin	24h	BRD-K02708799	23658330	LSM-42799	CID23658330			-0.230795	0.000429738	229
LINCSCP_9699	KU0060648	PIK3CA|PIK3CB|PIK3CD|PRKDC	0.5uM	A549	lung	24h	BRD-K09499853	11964036	LSM-4935	CID11964036		0	-0.230794	0.000429771	229
LINCSCP_79504	Dolastatin 10		0.04uM	A375	skin	24h	BRD-K78567475	9810929	LSM-45943	CID9810929			0.230774	0.000430277	229
LINCSCP_143027	LY2090314	GSK3A|GSK3B	10uM	MCF7	breast	24h	BRD-K78055238	10029385	LSM-45915	CID10029385			0.230758	0.000430698	229
LINCSCP_147634	WZ 4002	EGFR|ERBB2	0.04uM	NPC.CAS9		24h	BRD-K72420232	44607530	LSM-1085	CID44607530			0.230747	0.000430967	229
LINCSCP_33791	Mebendazole		10uM	MCF7	breast	6h	BRD-K77987382	4030	LSM-3749	CID4030		1	0.230703	0.000432082	229
LINCSCP_173546	179324-69-7	ADRM1|PSMA1|PSMA2|PSMA3|PSMA4|PSMA5|PSMA6|PSMA7|PSMA8|PSMB1|PSMB10|PSMB11|PSMB2|PSMB3|PSMB4|PSMB5|PSMB6|PSMB7|PSMB8|PSMB9|PSMC1|PSMC2|PSMC3|PSMC4|PSMC5|PSMC6|PSMD1|PSMD11|PSMD12|PSMD13|PSMD14|PSMD2|PSMD3|PSMD4|PSMD6|PSMD7|PSMD8|SEM1	20uM	YAPC	pancreas	24h	BRD-K50691590	387447	LSM-6281	CID387447			0.230676	0.000432787	229
LINCSCP_135770	Lexibulin	TUBA1A|TUBA1B|TUBA1C|TUBA3E|TUBA4A|TUBB|TUBB1|TUBB2A|TUBB2B|TUBB3|TUBB4A|TUBB4B|TUBB6|TUBB8	10uM	MCF7	breast	24h	BRD-K23363278	11351021	LSM-6232	CID11351021			0.230632	0.000433914	229
LINCSCP_30615	AZD-8055	MTOR	10uM	MCF7	breast	24h	BRD-K69932463	25262965	LSM-1007	CID25262965		1	-0.230622	0.000434173	229
LINCSCP_35966	AKT Inhibitor IV	AKT1	10uM	MCF7	breast	24h	BRD-K28296557	2326992	LSM-43091	CID2326992		0	0.230577	0.000435314	229
LINCSCP_16697	WZ 3146	EGFR	10uM	HA1E	kidney epithelial	6h	BRD-K73293050	44607360	LSM-5809	CID44607360		1	-0.230568	0.000435561	229
LINCSCP_39183	Tamatinib	SYK	1uM	MDAMB231		6h	BRD-K20285085	11213558	LSM-1040	CID11213558		0	-0.230548	0.000436078	229
LINCSCP_68613	Sirolimus	FKBP1A|MTOR	10uM	VCAP	prostate	24h	BRD-A79768653	5374464	LSM-42783	CID5374464		0	-0.230547	0.000436088	229
LINCSCP_51399	Pictilisib	PIK3CA|PIK3CB|PIK3CD|PIK3CG|PIK3R1|PIK3R2|PIK3R3|PIK3R5	1uM	SKBR3	breast	24h	BRD-K52911425	17755052	LSM-1047	CID17755052		0	-0.230529	0.00043656	229
LINCSCP_4775	Tivozanib	FLT1|FLT4|KDR|KIT|PDGFRA|PDGFRB	10uM	A549	lung	6h	BRD-K53414658	9911830	LSM-1005	CID9911830		0	-0.230519	0.000436813	229
LINCSCP_73702	GSK-923295		3.33uM	A375	skin	24h	BRD-K89015388	46898058	LSM-45692	CID46898058			0.230518	0.000436847	229
LINCSCP_87372	NVP-BHG712		3.33uM	CD34	bone marrow	24h	BRD-K79259477	16747388	LSM-1201	CID16747388			-0.230514	0.000436952	229
LINCSCP_19379	PI-103	MTOR|PIK3CA|PIK3CB|PIK3CD|PIK3CG	10uM	HCC515	lung	24h	BRD-K67868012	9884685	LSM-1126	CID9884685		1	-0.230506	0.000437146	229
LINCSCP_105455	Zardaverine	PDE4D	1.11uM	HELA	large intestine	24h	BRD-K37561857	5723	LSM-2833	CID5723			0.230458	0.000438396	229
LINCSCP_32705	Pictilisib	PIK3CA|PIK3CB|PIK3CD|PIK3CG|PIK3R1|PIK3R2|PIK3R3|PIK3R5	10uM	MCF7	breast	6h	BRD-K52911425	17755052	LSM-1047	CID17755052		0	-0.230445	0.000438736	229
LINCSCP_144730	Foretinib	FLT1|FLT3|FLT4|KDR|KIT|MET|PDGFRA|PDGFRB|TEK	3.33uM	MDAMB231		24h	BRD-K03449891	42642645	LSM-1158	CID42642645			-0.230418	0.000439437	229
LINCSCP_76071	Vemurafenib	BRAF	0.37uM	A375	skin	24h	BRD-K56343971	42611257	LSM-1068	CID42611257			-0.230383	0.00044035	229
LINCSCP_87965	Mitoxantrone	TOP2A	0.37uM	HA1E	kidney epithelial	24h	BRD-K21680192	4212	LSM-2481	CID4212			0.230351	0.000441177	229
LINCSCP_160492	Pevonedistat	NAE1|UBA3	1.11uM	PC3	prostate	24h	BRD-K67844266	16720766	LSM-6263	CID16720766			0.230318	0.000442039	229
LINCSCP_73878	GF-109203	PRKCA	10uM	A375	skin	24h	BRD-K31342827	2396	LSM-2677	CID2396			0.230264	0.000443449	229
LINCSCP_25808	AZD-8055	MTOR	10uM	HT29	large intestine	6h	BRD-K69932463	25262965	LSM-1007	CID25262965		0	-0.23026	0.00044355	229
LINCSCP_69513	AZD-5438	CDK1|CDK10|CDK11B|CDK12|CDK13|CDK14|CDK15|CDK16|CDK17|CDK18|CDK19|CDK2|CDK20|CDK3|CDK4|CDK5|CDK6|CDK7|CDK8|CDK9	3.33uM	A375	skin	24h	BRD-K72414522	16747683	LSM-1159	CID16747683			0.230214	0.000444743	229
LINCSCP_43073	SA-84902		10uM	NPC	neural progenitor cells	24h	BRD-K93971872	44489454	LSM-42377	CID44489454		1	-0.230201	0.000445105	229
LINCSCP_14764	Fluvastatin	HMGCR	10uM	HA1E	kidney epithelial	24h	BRD-K66296774	446155	LSM-43003	CID446155		0	-0.230175	0.000445791	229
LINCSCP_16292	MW-A1-14		10uM	HA1E	kidney epithelial	6h	BRD-K32010074	46926575	LSM-2695	CID46926575		1	0.230157	0.000446255	229
LINCSCP_116236	PF431396		3.33uM	HT29	large intestine	24h	BRD-K93788137	11598628	LSM-1116	CID11598628			-0.230156	0.000446274	229
LINCSCP_81656	EX-8678		0.04uM	A549	lung	24h	BRD-K42918627	52914946	LSM-1147	CID52914946			-0.230114	0.000447385	229
LINCSCP_129428	SB-216763	GSK3B	0.04uM	JURKAT	haematopoietic and lymphoid tissue	24h	BRD-K59184148	176158	LSM-1161	CID176158			0.230104	0.000447646	229
LINCSCP_40190	HLI-373	MDM2	10uM	NCIH508	large intestine	6h	BRD-K17349619	435678	LSM-6225	CID435678		1	-0.230082	0.000448218	229
LINCSCP_27168	AC1MEEHF		10uM	HT29	large intestine	6h	BRD-A00420644	2853908	LSM-6366	CID2853908		1	0.230077	0.000448352	229
LINCSCP_136878	MG-132	PSMB1	20uM	MCF7	breast	24h	BRD-K60230970	462382	LSM-1107	CID462382			0.230061	0.000448796	229
LINCSCP_145458	Dasatinib	ABL1|BCR|BLK|EPHA2|FGR|FRK|FYN|HCK|KIT|LCK|LYN|PDGFRB|SRC|SRMS|YES1	0.12uM	MDAMB231		24h	BRD-K49328571	3062316	LSM-1020	CID3062316			-0.230053	0.000449002	229
LINCSCP_26723	Alvespimycin	HSP90AA1	10uM	HT29	large intestine	6h	BRD-K83988098	5288674	LSM-43241	CID5288674		1	0.230048	0.000449122	229
LINCSCP_25227	Karakoline		10uM	HT29	large intestine	24h	BRD-A43849199	23986045	LSM-1556	CID23986045		1	-0.230041	0.000449309	229
LINCSCP_704	BMS-536924	IGF1R	10uM	A375	skin	24h	BRD-K34581968	68925359	LSM-1210	CID68925359		1	-0.230035	0.000449463	229
LINCSCP_78248	MEK162 (ARRY-162, ARRY-438162)	MAP2K1|MAP2K2	0.12uM	A375	skin	24h	BRD-K82244583	10288191	LSM-45640	CID10288191			-0.23001	0.000450135	229
LINCSCP_121472	MG-132	PSMB1	20uM	HT29	large intestine	24h	BRD-K60230970	462382	LSM-1107	CID462382			0.230008	0.000450185	229
LINCSCP_44487	Deacetoxy-7-oxisogedunin	HSP90AA1	10uM	PC3	prostate	24h	BRD-A17819071	6708725	LSM-1358	CID6708725		0	0.229999	0.000450439	229
LINCSCP_35741	Phorbol 12-myristate-13-acetate	PRKCA	0.01uM	MCF7	breast	6h	BRD-A15079084	4792	LSM-4341	CID4792		0	0.229968	0.000451262	229
LINCSCP_113828	PCI-32765	BTK	3.33uM	HME1	breast	24h	BRD-A35869383	16126651	LSM-1129	CID16126651			-0.229967	0.000451282	229
LINCSCP_26749	vinorelbine	TUBB	10uM	HT29	large intestine	6h	BRD-M30523314	73707424	NA	CID73707424		1	0.229917	0.000452624	229
LINCSCP_15135	SCHEMBL2394914	EGFR	10uM	HA1E	kidney epithelial	6h	BRD-K49294207	17756796	LSM-3083	CID17756796		0	-0.229899	0.000453089	229
LINCSCP_33654	IMD-0354	IKBKB	10uM	MCF7	breast	24h	BRD-K74305673	5081913	LSM-3667	CID5081913		0	0.229895	0.000453185	229
LINCSCP_9844	MG-132	PSMB1	3uM	A549	lung	6h	BRD-K60230970	462382	LSM-1107	CID462382		0	0.22989	0.000453323	229
LINCSCP_4865	PIK 90		10uM	A549	lung	6h	BRD-K99818283	6857685	LSM-6697	CID6857685		0	-0.229857	0.000454207	229
LINCSCP_47008	BIO2_000413	CDK2|GSK3B	10uM	PC3	prostate	6h	BRD-K70549064	6610353	LSM-5781	CID6610353		0	-0.229857	0.00045421	229
LINCSCP_82100	GSK-461364	PLK1	0.12uM	A549	lung	24h	BRD-K92428232	15983966	LSM-1013	CID15983966			0.229853	0.000454309	229
LINCSCP_22635	vinorelbine	TUBB	10uM	HEPG2	liver	6h	BRD-M30523314	73707424	NA	CID73707424		1	0.229836	0.00045477	229
LINCSCP_87784	PIK-93		3.33uM	HA1E	kidney epithelial	24h	BRD-K29395450	6852167	LSM-1191	CID6852167			-0.229819	0.000455242	229
LINCSCP_53690	BMS-536924	IGF1R	10uM	SNU1040	large intestine	6h	BRD-K34581968	68925359	LSM-1210	CID68925359		1	-0.229791	0.000455982	229
LINCSCP_72245	Bardoxolone Methyl	IKBKB|KEAP1|NFE2L2|PPARG	1.11uM	A375	skin	24h	BRD-K22848513	400769	LSM-45471	CID400769			0.229787	0.000456095	229
LINCSCP_14914	Daunorubicin	TOP2A	10uM	HA1E	kidney epithelial	6h	BRD-K43389675	30323	LSM-2962	CID30323		1	-0.229748	0.000457132	229
LINCSCP_115926	BRD-A24396574-001-01-5		1.11uM	HS578T	breast	3h	BRD-A24396574	73707365	LSM-5006	CID73707365			0.229739	0.00045738	229
LINCSCP_148603	PHA-767491		3.33uM	NPC	neural progenitor cells	24h	BRD-K50000283	11715767	LSM-6304	CID11715767			0.229733	0.000457545	229
LINCSCP_137182	Sepantronium	BIRC5	0.12uM	MCF7	breast	24h	BRD-K76703230	10126189	LSM-5399	CID10126189			0.229662	0.00045946	229
LINCSCP_160514	ENMD-2076	AURKA|AURKB|CSF1R|FGFR3|FLT3|KDR|KIT|PDGFRA|SRC	10uM	PC3	prostate	24h	BRD-K68488863	16041424	LSM-45335	CID16041424			-0.22963	0.000460313	229
LINCSCP_477	L 741,742	DRD4	10uM	A375	skin	6h	BRD-K13211965	133008	LSM-2276	CID133008		0	0.229581	0.000461649	229
LINCSCP_115196	CGP 60474	CDK1	1.11uM	HS578T	breast	3h	BRD-K79090631	644215	LSM-1025	CID644215			-0.22951	0.000463574	229
LINCSCP_82219	Dasatinib	ABL1|BCR|BLK|EPHA2|FGR|FRK|FYN|HCK|KIT|LCK|LYN|PDGFRB|SRC|SRMS|YES1	0.37uM	A549	lung	24h	BRD-K49328571	3062316	LSM-1020	CID3062316			-0.229495	0.000463993	229
LINCSCP_75904	AZD-8330	MAP2K1|MAP2K2	0.12uM	A375	skin	24h	BRD-K37687095	16666708	LSM-1165	CID16666708			-0.229463	0.000464859	229
LINCSCP_10509	AKT Inhibitor VIII	AKT1|AKT2	10uM	AGS	stomach	6h	BRD-K04887706	10196499	LSM-1035	CID10196499		1	-0.229444	0.000465381	229
LINCSCP_26743	Plinabulin	TUBA1A|TUBA1B|TUBA1C|TUBA3E|TUBA4A|TUBB|TUBB1|TUBB2A|TUBB2B|TUBB3|TUBB4A|TUBB4B|TUBB6|TUBB8	10uM	HT29	large intestine	6h	BRD-K99498722	9949641	LSM-43250	CID9949641		1	0.229396	0.000466693	229
LINCSCP_2924	1991-52-2		10uM	A375	skin	6h	BRD-K88329126	74812	LSM-4747	CID74812		1	0.229386	0.000466965	229
LINCSCP_32994	NU-7026	PRKDC	10uM	MCF7	breast	6h	BRD-K09537769	9860529	LSM-2191	CID9860529		1	-0.229371	0.000467384	229
LINCSCP_7198	Benperidol	DRD2	10uM	A549	lung	6h	BRD-K79425933	16363	LSM-3792	CID16363		1	0.229326	0.000468615	229
LINCSCP_1503	KUC104256		10uM	A375	skin	6h	BRD-K11015688	44630539	LSM-2225	CID44630539		1	0.229294	0.000469517	229
LINCSCP_4734	Lexibulin	TUBA1A|TUBA1B|TUBA1C|TUBA3E|TUBA4A|TUBB|TUBB1|TUBB2A|TUBB2B|TUBB3|TUBB4A|TUBB4B|TUBB6|TUBB8	1uM	A549	lung	6h	BRD-K23363278	11351021	LSM-6232	CID11351021		0	0.229283	0.000469807	229
LINCSCP_40937	MLS001033149		10uM	NEU		24h	BRD-K62459624	2416356	LSM-6634	CID2416356		1	0.22928	0.000469893	229
LINCSCP_83582	Belinostat	HDAC1|HDAC10|HDAC11|HDAC2|HDAC3|HDAC4|HDAC5|HDAC6|HDAC7|HDAC8|HDAC9	1.11uM	ASC.C		24h	BRD-K17743125	6918638	LSM-43181	CID6918638			-0.229265	0.000470323	229
LINCSCP_69551	CHEMBL585951	MAPK8	0.37uM	A375	skin	24h	BRD-K19220233	25222038	LSM-36386	CID25222038			0.229227	0.00047137	229
LINCSCP_139858	altrenogest		0.12uM	MCF7	breast	24h	BRD-K61195623	5351344	LSM-45498	CID5351344			0.229205	0.000471978	229
LINCSCP_122458	MG-132	PSMB1	20uM	HT29	large intestine	24h	BRD-K60230970	462382	LSM-1107	CID462382			0.229201	0.000472081	229
LINCSCP_87619	Dasatinib	ABL1|BCR|BLK|EPHA2|FGR|FRK|FYN|HCK|KIT|LCK|LYN|PDGFRB|SRC|SRMS|YES1	1.11uM	HA1E	kidney epithelial	24h	BRD-K49328571	3062316	LSM-1020	CID3062316			-0.229177	0.000472735	229
LINCSCP_96849	Pitavastatin Calcium	HMGCR	0.37uM	HA1E	kidney epithelial	24h	BRD-K75958547	5282452	LSM-45806	CID5282452			-0.229175	0.000472802	229
LINCSCP_192968	SB225002	CXCR2	10uM	A549	lung	6h	BRD-K61323504	3854666	LSM-3367	CID3854666		0	0.229171	0.000472914	229
LINCSCP_16221	CHEMBL41721	CNR1|CNR2|GRIN1	10uM	HA1E	kidney epithelial	6h	BRD-A15010982	9886498	LSM-4978	CID9886498		1	0.22916	0.000473232	229
LINCSCP_79505	Leflunomide	DHODH	10uM	A375	skin	24h	BRD-K78692225	3899	LSM-3771	CID3899			-0.229123	0.000474248	229
LINCSCP_70685	GW620972X		0.04uM	A375	skin	24h	BRD-K76401790	766949	LSM-1209	CID766949			0.229122	0.000474283	229
LINCSCP_22443	CHEMBL2131967		10uM	HEPG2	liver	6h	BRD-K93578426	44507158	LSM-42358	CID44507158		1	-0.229062	0.00047595	229
LINCSCP_64543	Withaferin A	IKBKB|NAMPT	1uM	VCAP	prostate	48h	BRD-K88378636	265237	LSM-6685	CID265237		0	0.229061	0.000475982	229
LINCSCP_9972	ENMD-2076	AURKA|AURKB|CSF1R|FGFR3|FLT3|KDR|KIT|PDGFRA|SRC	10uM	A549	lung	24h	BRD-K68488863	16041424	LSM-45335	CID16041424		1	-0.22906	0.000476014	229
LINCSCP_168411	GDC-0980 (RG7422)	MTOR|PIK3CA|PIK3CB|PIK3CD|PIK3CG|PIK3R1|PIK3R2|PIK3R3|PIK3R5	1.11uM	YAPC	pancreas	24h	BRD-K23228615	25254071	LSM-45720	CID25254071			-0.22905	0.000476274	229
LINCSCP_50406	Cucurbitacin I	JAK2|STAT3	10uM	PHH		6h	BRD-A49680073	44483311	LSM-42825	CID44483311		0	0.229043	0.000476473	229
LINCSCP_282541	IMD-0354	IKBKB	10uM	PHH		24h	BRD-K74305673	5081913	LSM-3667	CID5081913		1	0.229011	0.000477381	229
LINCSCP_165874	UNC0638		10uM	SKL	skeletal muscle	24h	BRD-K86856088	46224516	LSM-6325	CID46224516			0.228985	0.000478107	229
LINCSCP_51220	79966-13-5		10uM	RMUGS	ovary	6h	BRD-K78867378	701939	LSM-6665	CID701939		1	0.228979	0.000478271	229
LINCSCP_145456	Dasatinib	ABL1|BCR|BLK|EPHA2|FGR|FRK|FYN|HCK|KIT|LCK|LYN|PDGFRB|SRC|SRMS|YES1	1.11uM	MDAMB231		24h	BRD-K49328571	3062316	LSM-1020	CID3062316			-0.228962	0.000478751	229
LINCSCP_150378	VX-745	MAPK14	0.37uM	NPC.TAK		24h	BRD-K91900765	3038525	LSM-1169	CID3038525			-0.228949	0.000479112	229
LINCSCP_113809	Dasatinib	ABL1|BCR|BLK|EPHA2|FGR|FRK|FYN|HCK|KIT|LCK|LYN|PDGFRB|SRC|SRMS|YES1	10uM	HME1	breast	24h	BRD-K49328571	3062316	LSM-1020	CID3062316			-0.228934	0.00047955	229
LINCSCP_169882	Carfilzomib (PR-171)	ADRM1|PSMA1|PSMA2|PSMA3|PSMA4|PSMA5|PSMA6|PSMA7|PSMA8|PSMB1|PSMB10|PSMB11|PSMB2|PSMB3|PSMB4|PSMB5|PSMB6|PSMB7|PSMB8|PSMB9|PSMC1|PSMC2|PSMC3|PSMC4|PSMC5|PSMC6|PSMD1|PSMD11|PSMD12|PSMD13|PSMD14|PSMD2|PSMD3|PSMD4|PSMD6|PSMD7|PSMD8|SEM1	0.12uM	YAPC	pancreas	24h	BRD-K15179879	11556711	LSM-45547	CID11556711			0.228924	0.000479821	229
LINCSCP_121024	MG-132	PSMB1	20uM	HT29	large intestine	24h	BRD-K60230970	462382	LSM-1107	CID462382			0.228923	0.00047984	229
LINCSCP_20610	SA-84512		10uM	HCC515	lung	6h	BRD-K34206396	44488817	LSM-39138	CID44488817		1	-0.228912	0.000480168	229
LINCSCP_99895	PI-103	MTOR|PIK3CA|PIK3CB|PIK3CD|PIK3CG	3.33uM	HCC515	lung	24h	BRD-K67868012	9884685	LSM-1126	CID9884685			-0.22886	0.000481624	229
LINCSCP_31220	Triazolothiadiazine, 22		10uM	MCF7	breast	24h	BRD-K95037415	44142087	LSM-4131	CID44142087		1	0.228852	0.000481852	229
LINCSCP_69217	SB590885		0.12uM	A375	skin	24h	BRD-K24496482	53239990	LSM-42746	CID53239990			-0.228852	0.000481858	229
LINCSCP_41764	TWS 119	GSK3B	1uM	NKDBA	kidney epithelial	24h	BRD-K94176593	9549289	LSM-1111	CID9549289		0	-0.228849	0.000481945	229
LINCSCP_120217	179324-69-7	ADRM1|PSMA1|PSMA2|PSMA3|PSMA4|PSMA5|PSMA6|PSMA7|PSMA8|PSMB1|PSMB10|PSMB11|PSMB2|PSMB3|PSMB4|PSMB5|PSMB6|PSMB7|PSMB8|PSMB9|PSMC1|PSMC2|PSMC3|PSMC4|PSMC5|PSMC6|PSMD1|PSMD11|PSMD12|PSMD13|PSMD14|PSMD2|PSMD3|PSMD4|PSMD6|PSMD7|PSMD8|SEM1	20uM	HT29	large intestine	24h	BRD-K50691590	387447	LSM-6281	CID387447			0.228835	0.000482344	229
LINCSCP_150214	Rabusertib	CHEK1	3.33uM	NPC.TAK		24h	BRD-K14109347	11955855	LSM-36359	CID11955855			0.228827	0.000482558	229
LINCSCP_87341	Dasatinib	ABL1|BCR|BLK|EPHA2|FGR|FRK|FYN|HCK|KIT|LCK|LYN|PDGFRB|SRC|SRMS|YES1	10uM	CD34	bone marrow	24h	BRD-K49328571	3062316	LSM-1020	CID3062316			-0.228818	0.000482809	229
LINCSCP_172951	SPECTRUM2_000920		3.33uM	YAPC	pancreas	24h	BRD-A48237631	5702003	LSM-1590	CID5702003			0.228813	0.000482942	229
LINCSCP_49247	Broad-Sai-296		3uM	PC3	prostate	24h	BRD-K64024097	73055061	LSM-45315	CID73055061		0	0.228791	0.000483569	229
LINCSCP_85879	Pictilisib	PIK3CA|PIK3CB|PIK3CD|PIK3CG|PIK3R1|PIK3R2|PIK3R3|PIK3R5	3.33uM	BT20	breast	24h	BRD-K52911425	17755052	LSM-1047	CID17755052			-0.228778	0.000483955	229
LINCSCP_4919	SMR000217164		10uM	A549	lung	24h	BRD-K19499941	1637653	LSM-2440	CID1637653		0	0.228771	0.000484152	229
LINCSCP_98003	Genz-644282		1.11uM	HA1E	kidney epithelial	24h	BRD-K99475619	10294813	LSM-45838	CID10294813			0.228754	0.000484639	229
LINCSCP_72580	179324-69-7	ADRM1|PSMA1|PSMA2|PSMA3|PSMA4|PSMA5|PSMA6|PSMA7|PSMA8|PSMB1|PSMB10|PSMB11|PSMB2|PSMB3|PSMB4|PSMB5|PSMB6|PSMB7|PSMB8|PSMB9|PSMC1|PSMC2|PSMC3|PSMC4|PSMC5|PSMC6|PSMD1|PSMD11|PSMD12|PSMD13|PSMD14|PSMD2|PSMD3|PSMD4|PSMD6|PSMD7|PSMD8|SEM1	20uM	A375	skin	24h	BRD-K50691590	387447	LSM-6281	CID387447			0.228706	0.000485989	229
LINCSCP_113508	A-443654		0.37uM	HME1	breast	3h	BRD-K88573743	10172943	LSM-1045	CID10172943			-0.228697	0.000486238	229
LINCSCP_174029	GDC-0068		10uM	YAPC	pancreas	24h	BRD-K71480163	59671085	LSM-45747	CID59671085			-0.228696	0.000486275	229
LINCSCP_22529	Ziprasidone	DRD2|HRH1|HTR1A|HTR1B|HTR1D|HTR1E|HTR2A|HTR2C|HTR7	10uM	HEPG2	liver	6h	BRD-K29582115	60854	LSM-5433	CID60854		1	-0.22864	0.000487878	229
LINCSCP_11664	Saracatinib	ABL1|SRC	10uM	BT20	breast	24h	BRD-K19540840	10302451	LSM-1032	CID10302451		0	-0.228623	0.000488366	229
LINCSCP_205462	Carbacyclin	PPARD|PTGIR	1uM	CD34	bone marrow	24h	BRD-K27499107	6436393	LSM-42923	CID6436393		1	-0.228607	0.000488821	229
LINCSCP_30736	CHEMBL1242477	PIK3CA|PIK3CB|PIK3CD|PIK3CG	20uM	MCF7	breast	6h	BRD-K03618428	24905203	LSM-6208	CID24905203		0	-0.228542	0.000490677	229
LINCSCP_80324	2-(Ethylmercuriothio)benzoic acid		1.11uM	A375	skin	24h	BRD-K61443650	67361	LSM-5710	CID67361			0.22854	0.000490734	229
LINCSCP_86860	Infigratinib	FGFR1|FGFR2|FGFR3|FGFR4	0.12uM	CD34	bone marrow	24h	BRD-K42728290	53235510	LSM-1184	CID53235510			-0.22853	0.000491044	229
LINCSCP_610	IN1549		10uM	A375	skin	24h	BRD-A84045418	2532	LSM-4488	CID2532		0	-0.228525	0.000491186	229
LINCSCP_28810	HMS1497A13		10uM	HUH7	liver	24h	BRD-K51674646	24002878	LSM-44576	CID24002878		1	0.228506	0.000491717	229
LINCSCP_22953	MG-132	PSMB1	10uM	HEPG2	liver	6h	BRD-K60230970	462382	LSM-1107	CID462382		1	0.228455	0.000493197	229
LINCSCP_34235	BRD-K90543092-001-01-2	PGR	10uM	MCF7	breast	6h	BRD-K90543092	73707415	LSM-5955	CID73707415		1	0.228387	0.000495155	229
LINCSCP_67556	Mebendazole		5uM	MCF7	breast	6h	BRD-K77987382	4030	LSM-3749	CID4030		0	0.228374	0.000495537	229
LINCSCP_69414	Palbociclib	CCND1|CDK4|CDK6	0.12uM	A375	skin	24h	BRD-K51313569	5330286	LSM-1071	CID5330286			-0.228371	0.000495624	229
LINCSCP_11936	WH-4-025		1uM	BT20	breast	6h	BRD-K29385665	73707529	LSM-45317	CID73707529		0	-0.228357	0.00049604	229
LINCSCP_188042	IWR-1-ENDO	TNKS|TNKS2	10uM	A549	lung	24h	BRD-K61314889	44483163	LSM-5707	CID44483163		0	-0.228306	0.000497501	229
LINCSCP_30757	Dactolisib	MTOR|PIK3CA|PIK3CB|PIK3CD|PIK3CG|PIK3R1|PIK3R2|PIK3R3|PIK3R5	0.5uM	MCF7	breast	6h	BRD-K12184916	11977753	LSM-4255	CID11977753		0	-0.228282	0.000498225	229
LINCSCP_238317	SR-03000000931-1		10uM	MCF7	breast	24h	BRD-K19056367	42640807	LSM-2425	CID42640807		1	-0.228263	0.000498759	229
LINCSCP_21499	Bisindolylmaleimide IX	SIRT1	10uM	HEPG2	liver	6h	BRD-K06543683	5083	LSM-2125	CID5083		1	-0.228235	0.000499597	229
LINCSCP_1206	Carbazole, 9-(4-methylbenzoyl)-		10uM	A375	skin	24h	BRD-K71265179	576989	LSM-3597	CID576989		1	0.228222	0.00049996	229
LINCSCP_46037	MLS001173269		10uM	PC3	prostate	6h	BRD-K78062244	6545175	LSM-3752	CID6545175		0	0.228196	0.000500732	229
LINCSCP_113360	GSK-3 Inhibitor IX		0.04uM	HME1	breast	3h	BRD-K44100512	5287844	LSM-42780	CID5287844			0.228184	0.000501083	229
LINCSCP_22890	(Z,E)-3-(imidazol-4-Ylmethylene)indolin-2-one	EGFR	10uM	HEPG2	liver	6h	BRD-K08502430	6419833	LSM-42866	CID6419833		1	0.228143	0.000502269	229
LINCSCP_28908	Vinblastine	TUBA1A|TUBA1B|TUBA1C|TUBA3E|TUBA4A|TUBB|TUBB1|TUBB2A|TUBB2B|TUBB3|TUBB4A|TUBB4B|TUBB6|TUBB8	3uM	HUH7	liver	6h	BRD-K01188359	13342	LSM-6068	CID13342		0	0.228097	0.000503643	229
LINCSCP_131995	Foretinib	FLT1|FLT3|FLT4|KDR|KIT|MET|PDGFRA|PDGFRB|TEK	3.33uM	MCF7	breast	24h	BRD-K03449891	42642645	LSM-1158	CID42642645			-0.228078	0.000504182	229
LINCSCP_139854	altrenogest		10uM	MCF7	breast	24h	BRD-K61195623	5351344	LSM-45498	CID5351344			0.228075	0.000504272	229
LINCSCP_13724	SYK Inhibitor	SYK	10uM	HA1E	kidney epithelial	24h	BRD-K30189597	6419747	LSM-42930	CID6419747		0	0.228065	0.00050456	229
LINCSCP_15947	Lovastatin	HMGCR	10uM	HA1E	kidney epithelial	6h	BRD-K09416995	53232	LSM-2189	CID53232		0	-0.228064	0.000504607	229
LINCSCP_14482	GP 1A	CNR2	10uM	HA1E	kidney epithelial	24h	BRD-K65285700	10252734	LSM-3458	CID10252734		0	-0.228062	0.000504658	229
LINCSCP_17654	BMS-754807	IGF1R|INSR	10uM	HCC15	lung	6h	BRD-K13049116	24785538	LSM-6218	CID24785538		1	-0.228057	0.00050482	229
LINCSCP_50640	TGX-115		100uM	PL21	haematopoietic and lymphoid tissue	6h	BRD-K67075780	9902311	LSM-6262	CID9902311		1	-0.228056	0.000504845	229
LINCSCP_92297	Zuclomiphene	ESR1	3.33uM	HA1E	kidney epithelial	24h	BRD-K29950728	1548955	LSM-42849	CID1548955			-0.22802	0.000505903	229
LINCSCP_36706	AZD-8055	MTOR	1uM	MCF7	breast	6h	BRD-K69932463	25262965	LSM-1007	CID25262965		0	-0.227982	0.000507034	229
LINCSCP_147658	Quizartinib	CSF1R|FLT3|KIT|PDGFRA|PDGFRB|RET	0.04uM	NPC.CAS9		24h	BRD-K93918653	24889392	LSM-1037	CID24889392			0.227924	0.000508738	229
LINCSCP_174350	179324-69-7	ADRM1|PSMA1|PSMA2|PSMA3|PSMA4|PSMA5|PSMA6|PSMA7|PSMA8|PSMB1|PSMB10|PSMB11|PSMB2|PSMB3|PSMB4|PSMB5|PSMB6|PSMB7|PSMB8|PSMB9|PSMC1|PSMC2|PSMC3|PSMC4|PSMC5|PSMC6|PSMD1|PSMD11|PSMD12|PSMD13|PSMD14|PSMD2|PSMD3|PSMD4|PSMD6|PSMD7|PSMD8|SEM1	20uM	YAPC	pancreas	24h	BRD-K50691590	387447	LSM-6281	CID387447			0.227908	0.000509213	229
LINCSCP_21181	SCH-79797	F2R	10uM	HCT116	large intestine	6h	BRD-K17140735	4259181	LSM-6224	CID4259181		1	0.227872	0.00051029	229
LINCSCP_25096	PI-103	MTOR|PIK3CA|PIK3CB|PIK3CD|PIK3CG	10uM	HT115	large intestine	6h	BRD-K67868012	9884685	LSM-1126	CID9884685		1	-0.227866	0.000510466	229
LINCSCP_36437	Withaferin A	IKBKB|NAMPT	3uM	MCF7	breast	6h	BRD-K88378636	265237	LSM-6685	CID265237		0	0.227847	0.000511037	229
LINCSCP_2689	Irinotecan	TOP1	10uM	A375	skin	6h	BRD-K08547377	60838	LSM-2167	CID60838		1	0.227834	0.000511422	229
LINCSCP_19530	GF-109203	PRKCA	10uM	HCC515	lung	6h	BRD-K31342827	2396	LSM-2677	CID2396		0	0.227822	0.000511778	229
LINCSCP_76896	RO4987655	MAP2K1|MAP2K2	1.11uM	A375	skin	24h	BRD-K64538373	11548630	LSM-45489	CID11548630			-0.22779	0.000512758	229
LINCSCP_39887	MLN 2238	PSMB1	10uM	NCIH1694	lung	6h	BRD-K78659596	25183872	LSM-4944	CID25183872		1	0.227785	0.000512908	229
LINCSCP_19483	TL_HRAS26		10uM	HCC515	lung	6h	BRD-K01877528	49766530	LSM-2013	CID49766530		0	0.227775	0.000513204	229
LINCSCP_30604	AZD-2014	MTOR	10uM	MCF7	breast	24h	BRD-K67566344	16736978	LSM-5754	CID16736978		1	-0.227652	0.000516896	229
LINCSCP_10126	2-(4-(4-Chloro-1,2-diphenylbut-1-en-1-yl)phenoxy)-n,n-dimethylethanamine	ESR1	10uM	A549	lung	24h	BRD-K67174588	6536897	LSM-42974	CID6536897		1	-0.227647	0.000517028	229
LINCSCP_219995	GSK429286A	ROCK1	10uM	HEPG2	liver	6h	BRD-A10523515	11373846	LSM-1012	CID11373846		1	-0.227645	0.000517117	229
LINCSCP_30632	Sepantronium	BIRC5	0.5uM	MCF7	breast	24h	BRD-K76703230	10126189	LSM-5399	CID10126189		0	0.227635	0.000517417	229
LINCSCP_250431	Wortmannin	PIK3CA|PIK3CG|PLK1	0.001uM	MCF7	breast	24h	BRD-A75409952	312145	LSM-3947	CID312145		0	-0.227633	0.000517465	229
LINCSCP_32646	N-(4-Bromophenyl)-2-{[5-(2-chlorophenyl)-4-phenyl-4H-1,2,4-triazol-3-yl]sulfanyl}acetamide		10uM	MCF7	breast	6h	BRD-K07061353	2046011	LSM-4520	CID2046011		1	0.227588	0.00051882	229
LINCSCP_40409	ABT-751		10uM	NCIH596	lung	6h	BRD-K91623615	3035714	LSM-6285	CID3035714		1	0.227587	0.00051887	229
LINCSCP_32249	BRN 1088757		10uM	MCF7	breast	24h	BRD-K80346834	5938151	LSM-43334	CID5938151		1	0.227572	0.000519305	229
LINCSCP_103598	MG-132	PSMB1	20uM	HELA	large intestine	24h	BRD-K60230970	462382	LSM-1107	CID462382			0.227536	0.00052039	229
LINCSCP_98014	CL-976	ACAT1	3.33uM	HA1E	kidney epithelial	24h	BRD-K88544581	122327	LSM-6282	CID122327			-0.227489	0.000521825	229
LINCSCP_15559	CHEMBL259628	PTPN1	10uM	HA1E	kidney epithelial	6h	BRD-K16554956	24857885	LSM-6222	CID24857885		0	-0.227483	0.000522011	229
LINCSCP_121816	PF-04691502	MTOR|PIK3CA|PIK3CB|PIK3CD|PIK3CG|PIK3R1|PIK3R2|PIK3R3|PIK3R5	0.04uM	HT29	large intestine	24h	BRD-K07310275	25033539	LSM-45239	CID25033539			-0.227481	0.000522062	229
LINCSCP_162834	Mitoxantrone	TOP2A	0.12uM	SKBR3	breast	24h	BRD-K21680192	4212	LSM-2481	CID4212			0.227447	0.000523099	229
LINCSCP_87343	Dasatinib	ABL1|BCR|BLK|EPHA2|FGR|FRK|FYN|HCK|KIT|LCK|LYN|PDGFRB|SRC|SRMS|YES1	1.11uM	CD34	bone marrow	24h	BRD-K49328571	3062316	LSM-1020	CID3062316			-0.227435	0.000523471	229
LINCSCP_220931	YS-035		10uM	HEPG2	liver	6h	BRD-K06208435	5714	LSM-2117	CID5714		1	-0.227421	0.000523914	229
LINCSCP_67553	Mebendazole		10uM	MCF7	breast	6h	BRD-K77987382	4030	LSM-3749	CID4030		0	0.227417	0.000524033	229
LINCSCP_28978	Calcimycin		10uM	HUH7	liver	6h	BRD-K41431477	11957499	LSM-19005	CID11957499		0	0.227412	0.00052419	229
LINCSCP_173631	179324-69-7	ADRM1|PSMA1|PSMA2|PSMA3|PSMA4|PSMA5|PSMA6|PSMA7|PSMA8|PSMB1|PSMB10|PSMB11|PSMB2|PSMB3|PSMB4|PSMB5|PSMB6|PSMB7|PSMB8|PSMB9|PSMC1|PSMC2|PSMC3|PSMC4|PSMC5|PSMC6|PSMD1|PSMD11|PSMD12|PSMD13|PSMD14|PSMD2|PSMD3|PSMD4|PSMD6|PSMD7|PSMD8|SEM1	20uM	YAPC	pancreas	24h	BRD-K50691590	387447	LSM-6281	CID387447			0.227409	0.000524282	229
LINCSCP_79729	cortisone-acetate	TUBA1A|TUBA1B|TUBA1C|TUBA3E|TUBA4A|TUBB|TUBB1|TUBB2A|TUBB2B|TUBB3|TUBB4A|TUBB4B|TUBB6|TUBB8	0.37uM	A375	skin	24h	BRD-K74057757	2929	LSM-45387	CID2929			0.227393	0.000524756	229
LINCSCP_305	GW305074X	RAF1	10uM	A375	skin	24h	BRD-K39520573	5034	LSM-1029	CID5034		1	-0.227383	0.00052505	229
LINCSCP_36885	AT 7867		1uM	MCF7	breast	6h	BRD-K12040459	11175137	LSM-1155	CID11175137		0	0.227375	0.000525301	229
LINCSCP_19312	Lexibulin	TUBA1A|TUBA1B|TUBA1C|TUBA3E|TUBA4A|TUBB|TUBB1|TUBB2A|TUBB2B|TUBB3|TUBB4A|TUBB4B|TUBB6|TUBB8	1uM	HCC515	lung	24h	BRD-K23363278	11351021	LSM-6232	CID11351021		0	0.227375	0.000525311	229
LINCSCP_50323	ST004815		5uM	PHH		24h	BRD-K41172353	673329	LSM-36681	CID673329		1	0.227286	0.000528052	229
LINCSCP_77638	Ivermectin		10uM	A375	skin	24h	BRD-A48570745	45114068	LSM-42824	CID45114068			0.227246	0.000529281	229
LINCSCP_39734	3,7-Bis(dimethylamino)phenothiazin-5-ium	ACHE	10uM	MDST8	intestine	6h	BRD-K16406336	4139	LSM-4555	CID4139		1	0.227235	0.000529606	229
LINCSCP_122191	MG-132	PSMB1	20uM	HT29	large intestine	24h	BRD-K60230970	462382	LSM-1107	CID462382			0.227225	0.000529917	229
LINCSCP_14391	Enclomiphene	ESR1	10uM	HA1E	kidney epithelial	24h	BRD-K04218075	1548953	LSM-42850	CID1548953		0	-0.227223	0.000529987	229
LINCSCP_168609	Metronidazole	CYP2C9|CYP3A4	1.11uM	YAPC	pancreas	24h	BRD-K52020312	4173	LSM-5628	CID4173			0.227132	0.000532811	229
LINCSCP_26173	BRD-U88878891		10uM	HT29	large intestine	6h	BRD-U88878891		LSM-42709			1	-0.227123	0.000533089	229
LINCSCP_23461	YC1	GUCY1A2|HIF1A	5uM	HEPG2	liver	24h	BRD-K60476892	5712	LSM-3346	CID5712		0	0.227121	0.000533126	229
LINCSCP_149982	Ricolinostat		1.11uM	NPC.TAK		24h	BRD-K82928847	53340666	LSM-6324	CID53340666			-0.227064	0.000534903	229
LINCSCP_108624	MG-132	PSMB1	20uM	HELA	large intestine	24h	BRD-K60230970	462382	LSM-1107	CID462382			0.227047	0.000535447	229
LINCSCP_81106	CHEMBL1083527		10uM	A549	lung	24h	BRD-K20696416	46881851	LSM-1122	CID46881851			-0.226978	0.00053758	229
LINCSCP_72524	Pelitinib	EGFR	10uM	A375	skin	24h	BRD-K08799216	6445562	LSM-42796	CID6445562			0.226946	0.000538584	229
LINCSCP_19771	MLS002264468		10uM	HCC515	lung	6h	BRD-K66037923	44142148	LSM-3473	CID44142148		1	0.226845	0.000541762	229
LINCSCP_35742	Phorbol 12-myristate-13-acetate	PRKCA	0.01uM	MCF7	breast	6h	BRD-A15079084	4792	LSM-4341	CID4792		0	0.226809	0.000542898	229
LINCSCP_76069	Vemurafenib	BRAF	3.33uM	A375	skin	24h	BRD-K56343971	42611257	LSM-1068	CID42611257			-0.226806	0.000542983	229
LINCSCP_20466	Pictilisib	PIK3CA|PIK3CB|PIK3CD|PIK3CG|PIK3R1|PIK3R2|PIK3R3|PIK3R5	10uM	HCC515	lung	6h	BRD-K52911425	17755052	LSM-1047	CID17755052		0	-0.226799	0.000543208	229
LINCSCP_32579	Plinabulin	TUBA1A|TUBA1B|TUBA1C|TUBA3E|TUBA4A|TUBB|TUBB1|TUBB2A|TUBB2B|TUBB3|TUBB4A|TUBB4B|TUBB6|TUBB8	10uM	MCF7	breast	24h	BRD-K99498722	9949641	LSM-43250	CID9949641		0	0.226761	0.000544407	229
LINCSCP_137497	KX2-391	SRC	3.33uM	MCF7	breast	24h	BRD-K29968218	23635314	LSM-45890	CID23635314			0.226752	0.000544719	229
LINCSCP_147739	GSK-461364	PLK1	3.33uM	NPC.CAS9		24h	BRD-K92428232	15983966	LSM-1013	CID15983966			0.226748	0.000544839	229
LINCSCP_35821	Tozasertib	ABL1|AURKA|AURKB|AURKC|BCR|FLT3|JAK2	10uM	MCF7	breast	6h	BRD-K59369769	5494449	LSM-1021	CID5494449		0	-0.226745	0.000544919	229
LINCSCP_211754	KU-55933	ATM	10uM	HA1E	kidney epithelial	6h	BRD-K25311561	5278396	LSM-1074	CID5278396		1	-0.226705	0.00054619	229
LINCSCP_130937	Foretinib	FLT1|FLT3|FLT4|KDR|KIT|MET|PDGFRA|PDGFRB|TEK	10uM	MCF10A	breast epithelial	3h	BRD-K03449891	42642645	LSM-1158	CID42642645			-0.226634	0.000548465	229
LINCSCP_19259	CHEMBL436817		40uM	HCC515	lung	24h	BRD-K00088062	17759555	LSM-6200	CID17759555		0	-0.226628	0.000548657	229
LINCSCP_38972	WH-4-025		10uM	MDAMB231		24h	BRD-K29385665	73707529	LSM-45317	CID73707529		1	-0.226615	0.000549069	229
LINCSCP_172994	MG-132	PSMB1	20uM	YAPC	pancreas	24h	BRD-K60230970	462382	LSM-1107	CID462382			0.226554	0.000551018	229
LINCSCP_115872	Pictilisib	PIK3CA|PIK3CB|PIK3CD|PIK3CG|PIK3R1|PIK3R2|PIK3R3|PIK3R5	1.11uM	HS578T	breast	3h	BRD-K52911425	17755052	LSM-1047	CID17755052			-0.226486	0.000553185	229
LINCSCP_1062	pyrvinium-pamoate	AR	10uM	A375	skin	6h	BRD-M86331534	73707397	NA	CID73707397		1	0.22648	0.00055339	229
LINCSCP_9466	AKT Inhibitor IV	AKT1	1uM	A549	lung	24h	BRD-K28296557	2326992	LSM-43091	CID2326992		0	0.226469	0.000553726	229
LINCSCP_145904	Selumetinib	MAP2K1|MAP2K2	3.33uM	MDAMB231		3h	BRD-K57080016	10127622	LSM-1056	CID10127622			-0.226452	0.000554273	229
LINCSCP_85682	Apitolisib (gdc-0980, rg7422)	PIK3CA|PIK3CB|PIK3CD|PIK3CG|MTOR	1.11uM	BT20	breast	3h	BRD-A18328003	66694608	LSM-4257	CID66694608			-0.226425	0.00055514	229
LINCSCP_119078	Tamatinib	SYK	10uM	HT29	large intestine	24h	BRD-K20285085	11213558	LSM-1040	CID11213558			-0.226395	0.000556128	229
LINCSCP_16629	Lestaurtinib	FLT3|JAK2|NTRK1|NTRK2|NTRK3|RET	10uM	HA1E	kidney epithelial	6h	BRD-K23192422	126565	LSM-1231	CID126565		1	-0.226351	0.000557539	229
LINCSCP_4509	RO-281675	GCK	100uM	A549	lung	24h	BRD-K21672174	9886086	LSM-6231	CID9886086		0	0.226299	0.000559236	229
LINCSCP_128882	Pracinostat		0.04uM	HUVEC	umbilical vein	24h	BRD-K86797399	49855250	LSM-43290	CID49855250			-0.226283	0.000559742	229
LINCSCP_954	O-Demethylated Adapalene	RARG	10uM	A375	skin	6h	BRD-K28907958	135411	LSM-6237	CID135411		0	0.226278	0.000559906	229
LINCSCP_78077	Podofilox		3.33uM	A375	skin	24h	BRD-K47869605	10607	LSM-3055	CID10607			0.226264	0.000560353	229
LINCSCP_457	Cercosporin		10uM	A375	skin	6h	BRD-A78360835	2674	LSM-1808	CID2674		0	0.22626	0.000560496	229
LINCSCP_25401	Cucurbitacin-I	JAK2|STAT3	10uM	HT29	large intestine	24h	BRD-A28105619	73707401	LSM-43115	CID73707401		1	0.226197	0.000562534	229
LINCSCP_143433	IMEXON		0.12uM	MCF7	breast	24h	BRD-A78195072	68791	LSM-45234	CID68791			-0.226195	0.000562607	229
LINCSCP_88131	Radicicol		0.37uM	HA1E	kidney epithelial	24h	BRD-A39996500	5311380	LSM-43303	CID5311380			0.226137	0.000564504	229
LINCSCP_143886	2-(Ethylmercuriothio)benzoic acid		3.33uM	MCF7	breast	24h	BRD-K61443650	67361	LSM-5710	CID67361			0.226128	0.000564794	229
LINCSCP_122102	MG-132	PSMB1	20uM	HT29	large intestine	24h	BRD-K60230970	462382	LSM-1107	CID462382			0.226115	0.000565204	229
LINCSCP_69584	Selumetinib	MAP2K1|MAP2K2	10uM	A375	skin	24h	BRD-K57080016	10127622	LSM-1056	CID10127622			-0.226102	0.000565655	229
LINCSCP_216933	ZSTK 474	PIK3CG	10uM	HCC515	lung	6h	BRD-K63068307	11647372	LSM-1053	CID11647372		1	-0.226073	0.000566589	229
LINCSCP_15243	CHEMBL416418	ASAH1|UGCG	60uM	HA1E	kidney epithelial	24h	BRD-K05653692	6610216	LSM-6211	CID6610216		0	-0.226062	0.00056697	229
LINCSCP_177122	FGIN1-27	TSPO	10uM	A375	skin	24h	BRD-K09778810	132496	LSM-2201	CID132496		0	-0.226056	0.000567168	229
LINCSCP_148277	HMN-214	CSF1R|FLT1|FLT3|FLT4|KDR|KIT|PDGFRB|RET	10uM	NPC.CAS9		24h	BRD-K70511574	9888590	LSM-42802	CID9888590			0.226039	0.000567718	229
LINCSCP_176185	BMN 673		10uM	YAPC	pancreas	24h	BRD-K95142244	44819241	LSM-45245	CID44819241			0.226032	0.000567951	229
LINCSCP_103452	Nandrolone	AR|CYP19A1|MAOA|MAOB|NISCH	10uM	HELA	large intestine	24h	BRD-K52080565	9904	LSM-5630	CID9904			0.226021	0.000568312	229
LINCSCP_169477	Adapalene	RARA|RARB|RARG	3.33uM	YAPC	pancreas	24h	BRD-K33127281	60164	LSM-37048	CID60164			0.226012	0.000568618	229
LINCSCP_36497	Dasatinib	ABL1|BCR|BLK|EPHA2|FGR|FRK|FYN|HCK|KIT|LCK|LYN|PDGFRB|SRC|SRMS|YES1	0.5uM	MCF7	breast	24h	BRD-K49328571	3062316	LSM-1020	CID3062316		0	-0.225991	0.000569303	229
LINCSCP_13842	1-[4-[3-(4-Fluorophenoxy)phenyl]but-3-en-2-yl]-1-hydroxyurea	ALOX5	10uM	HA1E	kidney epithelial	6h	BRD-A68891053	2491	LSM-1650	CID2491		0	-0.225985	0.000569476	229
LINCSCP_138671	Epitiostanol		0.04uM	MCF7	breast	24h	BRD-K02314383	443935	LSM-45392	CID443935			0.225985	0.00056948	229
LINCSCP_145177	CI-1040	MAP2K1|MAP2K2	0.12uM	MDAMB231		3h	BRD-K05104363	6918454	LSM-1048	CID6918454			-0.225977	0.000569768	229
LINCSCP_5133	CHEMBL1495595		10uM	A549	lung	6h	BRD-K58318000	44142048	LSM-3294	CID44142048		1	-0.225959	0.00057034	229
LINCSCP_2772	(Z,E)-3-(imidazol-4-Ylmethylene)indolin-2-one	EGFR	10uM	A375	skin	6h	BRD-K08502430	6419833	LSM-42866	CID6419833		1	0.225935	0.000571148	229
LINCSCP_82217	Dasatinib	ABL1|BCR|BLK|EPHA2|FGR|FRK|FYN|HCK|KIT|LCK|LYN|PDGFRB|SRC|SRMS|YES1	3.33uM	A549	lung	24h	BRD-K49328571	3062316	LSM-1020	CID3062316			-0.225917	0.000571736	229
LINCSCP_58971	PIK-75	PIK3CA	10uM	VCAP	prostate	24h	BRD-M16762496	73707389	NA	CID73707389		0	0.225908	0.000572041	229
LINCSCP_68007	Withaferin A	IKBKB|NAMPT	10uM	PC3	prostate	6h	BRD-K88378636	265237	LSM-6685	CID265237		0	0.225886	0.000572754	229
LINCSCP_29813	CGP 60474	CDK1	1uM	MCF10A	breast epithelial	6h	BRD-K79090631	644215	LSM-1025	CID644215		0	-0.225861	0.000573596	229
LINCSCP_22353	FPA1_000240		10uM	HEPG2	liver	6h	BRD-K37340241	23777578	LSM-36679	CID23777578		1	-0.225855	0.000573792	229
LINCSCP_11412	Midostaurin	FLT3|KDR|KIT|PDGFRA|PDGFRB|PRKCA|PRKCB|PRKCD|PRKCE|PRKCG|PRKCH|PRKCI|PRKCQ|PRKCZ|PRKD1|PRKD3	10uM	ASC	adipose	24h	BRD-K13646352	9829523	LSM-2287	CID9829523		1	-0.225815	0.000575113	229
LINCSCP_30868	Elesclomol	HSPA1A	10uM	MCF7	breast	6h	BRD-K82135108	300471	LSM-4929	CID300471		0	0.225795	0.000575797	229
LINCSCP_53624	ABT-751		10uM	SNGM	endometrium	6h	BRD-K91623615	3035714	LSM-6285	CID3035714		1	0.225794	0.000575834	229
LINCSCP_126466	Dolastatin 10		10uM	HT29	large intestine	24h	BRD-K78567475	9810929	LSM-45943	CID9810929			0.225766	0.000576754	229
LINCSCP_10069	SCHEMBL12410954		10uM	A549	lung	24h	BRD-K25079130	11852606	LSM-37026	CID11852606		1	0.225725	0.000578136	229
LINCSCP_113027	Saracatinib	ABL1|SRC	10uM	HME1	breast	24h	BRD-K19540840	10302451	LSM-1032	CID10302451			-0.225714	0.000578481	229
LINCSCP_121297	179324-69-7	ADRM1|PSMA1|PSMA2|PSMA3|PSMA4|PSMA5|PSMA6|PSMA7|PSMA8|PSMB1|PSMB10|PSMB11|PSMB2|PSMB3|PSMB4|PSMB5|PSMB6|PSMB7|PSMB8|PSMB9|PSMC1|PSMC2|PSMC3|PSMC4|PSMC5|PSMC6|PSMD1|PSMD11|PSMD12|PSMD13|PSMD14|PSMD2|PSMD3|PSMD4|PSMD6|PSMD7|PSMD8|SEM1	20uM	HT29	large intestine	24h	BRD-K50691590	387447	LSM-6281	CID387447			0.225706	0.000578772	229
LINCSCP_27143	CHEMBL179288		10uM	HT29	large intestine	6h	BRD-K73395020	11292680	LSM-3648	CID11292680		0	0.225693	0.000579189	229
LINCSCP_50404	AC1MJFJP		3uM	PHH		6h	BRD-A41649729	3136666	LSM-36616	CID3136666		0	0.225659	0.000580338	229
LINCSCP_168825	AC1MJ3VH	TOP2A	1.11uM	YAPC	pancreas	24h	BRD-A68009927	3085107	LSM-1731	CID3085107			0.225641	0.00058096	229
LINCSCP_26977	IC 261		10uM	HT29	large intestine	6h	BRD-K09638361	5288600	LSM-42870	CID5288600		1	0.225631	0.000581295	229
LINCSCP_121212	179324-69-7	ADRM1|PSMA1|PSMA2|PSMA3|PSMA4|PSMA5|PSMA6|PSMA7|PSMA8|PSMB1|PSMB10|PSMB11|PSMB2|PSMB3|PSMB4|PSMB5|PSMB6|PSMB7|PSMB8|PSMB9|PSMC1|PSMC2|PSMC3|PSMC4|PSMC5|PSMC6|PSMD1|PSMD11|PSMD12|PSMD13|PSMD14|PSMD2|PSMD3|PSMD4|PSMD6|PSMD7|PSMD8|SEM1	20uM	HT29	large intestine	24h	BRD-K50691590	387447	LSM-6281	CID387447			0.2256	0.000582319	229
LINCSCP_120201	Buparlisib	PIK3CA|PIK3CB|PIK3CD|PIK3CG|PIK3R1|PIK3R2|PIK3R3|PIK3R5	0.12uM	HT29	large intestine	24h	BRD-K42191735	16654980	LSM-1148	CID16654980			0.22559	0.000582669	229
LINCSCP_4471	CHEMBL1242477	PIK3CA|PIK3CB|PIK3CD|PIK3CG	20uM	A549	lung	24h	BRD-K03618428	24905203	LSM-6208	CID24905203		0	-0.225584	0.000582854	229
LINCSCP_9	PLX-4720	BRAF	0.1uM	A375	skin	24h	BRD-K16478699	24180719	LSM-1049	CID24180719		0	-0.225583	0.000582882	229
LINCSCP_1321	MLS000094939		10uM	A375	skin	6h	BRD-K60870698	3238417	LSM-3353	CID3238417		0	0.225546	0.000584149	229
LINCSCP_43030	BRD-K64523453		10uM	NPC	neural progenitor cells	24h	BRD-K64523453	44486132	LSM-40789	CID44486132		1	-0.225488	0.000586117	229
LINCSCP_22524	Lestaurtinib	FLT3|JAK2|NTRK1|NTRK2|NTRK3|RET	10uM	HEPG2	liver	6h	BRD-K23192422	126565	LSM-1231	CID126565		1	-0.225469	0.000586736	229
LINCSCP_34099	Prostratin		10uM	MCF7	breast	6h	BRD-K91145395	454217	LSM-4888	CID454217		1	0.22544	0.000587752	229
LINCSCP_74556	Penfluridol		10uM	A375	skin	24h	BRD-K15409150	33630	LSM-2334	CID33630			0.225438	0.000587813	229
LINCSCP_94021	Cilengitide		3.33uM	HA1E	kidney epithelial	24h	BRD-K57252450	176873	LSM-45233	CID176873			-0.225419	0.000588436	229
LINCSCP_105297	SPECTRUM_001060	ESR1	10uM	HELA	large intestine	24h	BRD-A02367930	24707	LSM-1251	CID24707			0.22541	0.00058877	229
LINCSCP_79026	Volasertib (BI 6727)	PLK1	0.04uM	A375	skin	24h	BRD-K69776681	10461508	LSM-45277	CID10461508			0.225394	0.00058929	229
LINCSCP_70569	Rigosertib	CDK1|F2R|FLT1|FYN|PDGFRA|PLK1|PLK2|SRC	0.37uM	A375	skin	24h	BRD-K55187425	6918736	LSM-44531	CID6918736			0.225364	0.00059031	229
LINCSCP_30252	Cercosporin		10uM	MCF7	breast	24h	BRD-A78360835	2674	LSM-1808	CID2674		1	0.22536	0.000590474	229
LINCSCP_4944	Azathioprine	PPAT	10uM	A549	lung	24h	BRD-K32821942	2265	LSM-42936	CID2265		1	-0.225359	0.000590476	229
LINCSCP_106042	CEP-18770 (Delanzomib)		3.33uM	HELA	large intestine	24h	BRD-K59325863	24800541	LSM-45410	CID24800541			0.225336	0.000591271	229
LINCSCP_91939	Fenoldopam	DRD1	0.37uM	HA1E	kidney epithelial	24h	BRD-A50684349	3341	LSM-1609	CID3341			-0.225321	0.000591778	229
LINCSCP_31998	SPOX1_002925		10uM	MCF7	breast	24h	BRD-K94991378	6731789	LSM-4769	CID6731789		1	0.225311	0.000592145	229
LINCSCP_116792	EX-8678		0.04uM	HT29	large intestine	24h	BRD-K42918627	52914946	LSM-1147	CID52914946			-0.22529	0.000592865	229
LINCSCP_36667	Pictilisib	PIK3CA|PIK3CB|PIK3CD|PIK3CG|PIK3R1|PIK3R2|PIK3R3|PIK3R5	1uM	MCF7	breast	6h	BRD-K52911425	17755052	LSM-1047	CID17755052		0	-0.225289	0.000592872	229
LINCSCP_115799	Alvocidib	CDK1|CDK2|CDK4|CDK5|CDK6|CDK7|CDK8|CDK9|EGFR|PYGM	3.33uM	HS578T	breast	3h	BRD-K87909389	5287969	LSM-1011	CID5287969			-0.225273	0.000593444	229
LINCSCP_36753	BRD-A24396574-001-01-5		10uM	MCF7	breast	24h	BRD-A24396574	73707365	LSM-5006	CID73707365		1	0.225271	0.000593517	229
LINCSCP_240463	AZD-6482	PIK3CA|PIK3CB|PIK3CD|PIK3CG|PIK3R1|PIK3R2|PIK3R3|PIK3R5	10uM	MCF7	breast	6h	BRD-K58772419	44137675	LSM-1059	CID44137675		0	-0.225227	0.000595027	229
LINCSCP_63142	BRD-K19914944		5uM	VCAP	prostate	6h	BRD-K19914944	54650153	LSM-6825	CID54650153		0	-0.225203	0.000595831	229
LINCSCP_32440	Calmidazolium	ATP2B1|PDE1A	10uM	MCF7	breast	24h	BRD-A98283014	2531	LSM-5017	CID2531		0	0.225116	0.000598836	229
LINCSCP_69100	Withaferin A	IKBKB|NAMPT	3.33uM	A375	skin	24h	BRD-K88378636	265237	LSM-6685	CID265237			0.225112	0.00059898	229
LINCSCP_99920	BRD-K01425431		1.11uM	HCC515	lung	24h	BRD-U61997977	73707531	NA	CID73707531			-0.225067	0.000600516	229
LINCSCP_2135	ST072947		10uM	A375	skin	6h	BRD-K16798053	5286565	LSM-43087	CID5286565		1	0.225045	0.000601284	229
LINCSCP_79727	cortisone-acetate	TUBA1A|TUBA1B|TUBA1C|TUBA3E|TUBA4A|TUBB|TUBB1|TUBB2A|TUBB2B|TUBB3|TUBB4A|TUBB4B|TUBB6|TUBB8	3.33uM	A375	skin	24h	BRD-K74057757	2929	LSM-45387	CID2929			0.225023	0.000602057	229
LINCSCP_98571	AZD5363	AKT1|AKT2|AKT3	3.33uM	HA1E	kidney epithelial	24h	BRD-K99023089	25227436	LSM-45868	CID25227436			-0.225018	0.000602246	229
LINCSCP_15468	PIK 90		10uM	HA1E	kidney epithelial	24h	BRD-K99818283	6857685	LSM-6697	CID6857685		1	-0.224999	0.000602903	229
LINCSCP_7539	PP 2	LCK|SRC	10uM	A549	lung	6h	BRD-K95785537	4878	LSM-4153	CID4878		1	-0.224982	0.000603486	229
LINCSCP_87027	Entinostat	HDAC1|HDAC10|HDAC11|HDAC2|HDAC3|HDAC4|HDAC5|HDAC6|HDAC7|HDAC8|HDAC9	0.37uM	CD34	bone marrow	24h	BRD-K77908580	4261	LSM-4811	CID4261			-0.224978	0.000603614	229
LINCSCP_153980	Lexibulin	TUBA1A|TUBA1B|TUBA1C|TUBA3E|TUBA4A|TUBB|TUBB1|TUBB2A|TUBB2B|TUBB3|TUBB4A|TUBB4B|TUBB6|TUBB8	1.11uM	PC3	prostate	24h	BRD-K23363278	11351021	LSM-6232	CID11351021			0.224975	0.00060374	229
LINCSCP_16271	Varenicline	CHRNA4	10uM	HA1E	kidney epithelial	6h	BRD-K18855837	5310966	LSM-5358	CID5310966		1	-0.22497	0.000603904	229
LINCSCP_16532	NCGC00170189-01		10uM	HA1E	kidney epithelial	6h	BRD-K71670746	24868572	LSM-36714	CID24868572		1	0.224958	0.000604308	229
LINCSCP_15629	TGX-115		100uM	HA1E	kidney epithelial	6h	BRD-K67075780	9902311	LSM-6262	CID9902311		0	-0.224948	0.000604669	229
LINCSCP_105981	AC1NWAJL		10uM	HELA	large intestine	24h	BRD-A55393291	5701998	LSM-1643	CID5701998			0.224939	0.000604969	229
LINCSCP_14868	Bisindolylmaleimide IX	SIRT1	10uM	HA1E	kidney epithelial	6h	BRD-K06543683	5083	LSM-2125	CID5083		1	-0.224931	0.000605253	229
LINCSCP_35784	Wortmannin	PIK3CA|PIK3CG|PLK1	1uM	MCF7	breast	6h	BRD-A75409952	312145	LSM-3947	CID312145		0	-0.22492	0.000605654	229
LINCSCP_56498	Coleoforsin	ADCY2|ADCY5	10uM	VCAP	prostate	6h	BRD-A55416093	5702265	LSM-1644	CID5702265		1	0.224909	0.000606018	229
LINCSCP_50966	Tivozanib	FLT1|FLT4|KDR|KIT|PDGFRA|PDGFRB	10uM	RMGI	ovary	6h	BRD-K53414658	9911830	LSM-1005	CID9911830		1	-0.224892	0.00060663	229
LINCSCP_19686	MLS002264453		10uM	HCC515	lung	6h	BRD-K07259155	44142136	LSM-2143	CID44142136		1	0.224865	0.000607566	229
LINCSCP_83529	Pracinostat		0.37uM	ASC.C		24h	BRD-K86797399	49855250	LSM-43290	CID49855250			-0.22483	0.000608805	229
LINCSCP_135772	Lexibulin	TUBA1A|TUBA1B|TUBA1C|TUBA3E|TUBA4A|TUBB|TUBB1|TUBB2A|TUBB2B|TUBB3|TUBB4A|TUBB4B|TUBB6|TUBB8	1.11uM	MCF7	breast	24h	BRD-K23363278	11351021	LSM-6232	CID11351021			0.224817	0.000609243	229
LINCSCP_189785	Tozasertib	ABL1|AURKA|AURKB|AURKC|BCR|FLT3|JAK2	10uM	A549	lung	6h	BRD-K59369769	5494449	LSM-1021	CID5494449		0	-0.224799	0.000609888	229
LINCSCP_25465	ALDA 1	ALDH2	40uM	HT29	large intestine	24h	BRD-K06890060	831629	LSM-6212	CID831629		0	-0.224794	0.00061005	229
LINCSCP_69161	Seliciclib	CDK1|CDK2|CDK5|CDK7|CDK9	1.11uM	A375	skin	24h	BRD-K07691486	160355	LSM-1001	CID160355			-0.22477	0.000610909	229
LINCSCP_115168	WZ3105	CLK2|CSNK1E|FLT3|ULK1	0.12uM	HS578T	breast	3h	BRD-K92571446	42628507	LSM-5970	CID42628507			-0.224747	0.000611711	229
LINCSCP_115591	CHEMBL2136735	FGFR1|FGFR3|FLT1|FLT4|KDR|PDGFRA|PDGFRB	3.33uM	HS578T	breast	24h	BRD-K49075727	56965894	LSM-1152	CID56965894			-0.224744	0.000611808	229
LINCSCP_39025	Pictilisib	PIK3CA|PIK3CB|PIK3CD|PIK3CG|PIK3R1|PIK3R2|PIK3R3|PIK3R5	10uM	MDAMB231		24h	BRD-K52911425	17755052	LSM-1047	CID17755052		1	-0.224729	0.000612332	229
LINCSCP_14160	KN93	CAMK2A	10uM	HA1E	kidney epithelial	24h	BRD-K93480852	5312122	LSM-42804	CID5312122		0	-0.224702	0.000613304	229
LINCSCP_32714	AZD-6482	PIK3CA|PIK3CB|PIK3CD|PIK3CG|PIK3R1|PIK3R2|PIK3R3|PIK3R5	10uM	MCF7	breast	6h	BRD-K58772419	44137675	LSM-1059	CID44137675		1	-0.224701	0.000613329	229
LINCSCP_12076	HG6-64-1		1uM	BT20	breast	6h	BRD-K98762074	53302361	LSM-43248	CID53302361		0	-0.224684	0.00061394	229
LINCSCP_26199	MLS002607737		10uM	HT29	large intestine	6h	BRD-K10855750	46907752	LSM-2221	CID46907752		1	-0.224664	0.000614659	229
LINCSCP_19464	PX 12	TXN|TXNRD1	30uM	HCC515	lung	6h	BRD-A56592690	219104	LSM-4918	CID219104		0	0.224662	0.000614726	229
LINCSCP_216723	SCHEMBL6468298		10uM	HCC515	lung	6h	BRD-K53816294	44495615	LSM-6130	CID44495615		1	-0.224634	0.000615699	229
LINCSCP_167184	Indinavir	CYP3A4|CYP3A5|CYP3A7	0.12uM	YAPC	pancreas	24h	BRD-K33226500	5362440	LSM-5471	CID5362440			-0.224632	0.000615782	229
LINCSCP_139861	Loperamide	OPRD1|OPRM1	3.33uM	MCF7	breast	24h	BRD-K61250553	3955	LSM-3365	CID3955			-0.224593	0.00061716	229
LINCSCP_122100	MG-132	PSMB1	20uM	HT29	large intestine	24h	BRD-K60230970	462382	LSM-1107	CID462382			0.224589	0.000617306	229
LINCSCP_28724	CDK4 Inhibitor III	CDK4	3uM	HUH7	liver	24h	BRD-K06426971	481747	LSM-2121	CID481747		1	0.224559	0.000618372	229
LINCSCP_97493	VT-464		10uM	HA1E	kidney epithelial	24h	BRD-K72005722	78357816	LSM-45264	CID78357816			-0.224556	0.000618486	229
LINCSCP_71887	Tivantinib	MET	1.11uM	A375	skin	24h	BRD-K33379087	11494412	LSM-1131	CID11494412			0.224519	0.000619808	229
LINCSCP_109833	Genz-644282		10uM	HELA	large intestine	24h	BRD-K99475619	10294813	LSM-45838	CID10294813			0.224513	0.000620012	229
LINCSCP_72285	Voreloxin (Hydrochloride)	TOP2A|TOP2B	10uM	A375	skin	24h	BRD-K23677682	9952884	LSM-45617	CID9952884			0.224477	0.00062131	229
LINCSCP_15219	Rosiglitazone	PPARG	80uM	HA1E	kidney epithelial	24h	BRD-A97437073	77999	LSM-1949	CID77999		0	-0.224471	0.000621497	229
LINCSCP_13958	Mevastatin	HMGCR	10uM	HA1E	kidney epithelial	6h	BRD-K94441233	64715	LSM-4123	CID64715		1	-0.224444	0.000622468	229
LINCSCP_104881	AZ628	BRAF|RAF1	0.37uM	HELA	large intestine	24h	BRD-K05804044	11676786	LSM-1050	CID11676786			-0.224438	0.000622681	229
LINCSCP_99417	Dasatinib	ABL1|BCR|BLK|EPHA2|FGR|FRK|FYN|HCK|KIT|LCK|LYN|PDGFRB|SRC|SRMS|YES1	0.37uM	HCC515	lung	24h	BRD-K49328571	3062316	LSM-1020	CID3062316			-0.22443	0.000622981	229
LINCSCP_121216	179324-69-7	ADRM1|PSMA1|PSMA2|PSMA3|PSMA4|PSMA5|PSMA6|PSMA7|PSMA8|PSMB1|PSMB10|PSMB11|PSMB2|PSMB3|PSMB4|PSMB5|PSMB6|PSMB7|PSMB8|PSMB9|PSMC1|PSMC2|PSMC3|PSMC4|PSMC5|PSMC6|PSMD1|PSMD11|PSMD12|PSMD13|PSMD14|PSMD2|PSMD3|PSMD4|PSMD6|PSMD7|PSMD8|SEM1	20uM	HT29	large intestine	24h	BRD-K50691590	387447	LSM-6281	CID387447			0.224424	0.000623205	229
LINCSCP_14798	N-[4-(Acridin-9-ylmethyl)-3-methoxyphenyl]methanesulfonamide	TOP2A	10uM	HA1E	kidney epithelial	24h	BRD-K98490050	3926765	LSM-4221	CID3926765		0	0.224416	0.000623484	229
LINCSCP_57064	CHEMBL3186197	IGF1R|INSR	10uM	VCAP	prostate	6h	BRD-K08589866	71760892	LSM-6215	CID71760892		0	-0.224366	0.000625285	229
LINCSCP_109690	MLN 2238	PSMB1	3.33uM	HELA	large intestine	24h	BRD-K78659596	25183872	LSM-4944	CID25183872			0.224345	0.000626035	229
LINCSCP_27125	Tyrphostin 23	EGFR	10uM	HT29	large intestine	6h	BRD-K49657628	2052	LSM-3091	CID2052		1	0.224328	0.000626634	229
LINCSCP_21496	NSC 663284	CDC25A|CDC25B	10uM	HEPG2	liver	6h	BRD-K03109492	379077	LSM-2042	CID379077		1	0.224317	0.000627039	229
LINCSCP_11671	Tamatinib	SYK	10uM	BT20	breast	24h	BRD-K20285085	11213558	LSM-1040	CID11213558		1	-0.224309	0.00062733	229
LINCSCP_174558	Floxuridine		3.33uM	YAPC	pancreas	24h	BRD-K73088654	7083563	LSM-45624	CID7083563			0.224307	0.000627389	229
LINCSCP_167209	SKF-81297		0.04uM	YAPC	pancreas	24h	BRD-K33852358	166553	LSM-45271	CID166553			-0.224297	0.000627763	229
LINCSCP_4622	Trifluoperazine	DRD2|DRD3|DRD4|HTR2A|HTR2C	10uM	A549	lung	24h	BRD-K89732114	5566	LSM-4010	CID5566		1	-0.224285	0.00062819	229
LINCSCP_106044	CEP-18770 (Delanzomib)		0.37uM	HELA	large intestine	24h	BRD-K59325863	24800541	LSM-45410	CID24800541			0.224281	0.000628349	229
LINCSCP_119282	LY2784544		10uM	HT29	large intestine	24h	BRD-K25630527	46213929	LSM-45265	CID46213929			0.224268	0.000628795	229
LINCSCP_147410	Tivantinib	MET	10uM	NPC.CAS9		24h	BRD-K33379087	11494412	LSM-1131	CID11494412			0.224266	0.000628895	229
LINCSCP_93780	Gemifloxacin		10uM	HA1E	kidney epithelial	24h	BRD-A40787240	5464436	LSM-44972	CID5464436			-0.224262	0.000629028	229
LINCSCP_99897	PI-103	MTOR|PIK3CA|PIK3CB|PIK3CD|PIK3CG	0.37uM	HCC515	lung	24h	BRD-K67868012	9884685	LSM-1126	CID9884685			-0.224217	0.000630644	229
LINCSCP_150516	GW620972X		0.37uM	NPC.TAK		24h	BRD-K76401790	766949	LSM-1209	CID766949			0.224213	0.000630818	229
LINCSCP_15477	PG 490		0.1uM	HA1E	kidney epithelial	6h	BRD-A13122391	16220015	LSM-6185	CID16220015		0	-0.224208	0.000630996	229
LINCSCP_126346	SU14813		10uM	HT29	large intestine	24h	BRD-K75911534	87217390	LSM-45732	CID87217390			-0.224161	0.000632702	229
LINCSCP_53882	QS-11	ARFGAP1	10uM	SNUC5	large intestine	6h	BRD-K02526760	42623900	LSM-5212	CID42623900		1	0.224143	0.000633351	229
LINCSCP_58816	AC1MDRA3		10uM	VCAP	prostate	24h	BRD-A89067742	2815576	LSM-4493	CID2815576		1	0.22413	0.000633802	229
LINCSCP_52650	2-Cyano-3-(3,4-dihydroxyphenyl)-n-phenylprop-2-enamide	EGFR	10uM	SKB		24h	BRD-K81209512	2055	LSM-2755	CID2055		1	-0.224113	0.000634434	229
LINCSCP_14929	Chlorprothixene	DRD2|DRD3|HTR2A|HTR2C	10uM	HA1E	kidney epithelial	6h	BRD-K59058766	667466	LSM-42990	CID667466		1	-0.224108	0.000634608	229
LINCSCP_130879	CHEMBL1083527		1.11uM	MCF10A	breast epithelial	3h	BRD-K20696416	46881851	LSM-1122	CID46881851			-0.224103	0.000634814	229
LINCSCP_29719	CHEMBL552425	DDR1	10uM	MCF10A	breast epithelial	6h	BRD-K22096725	24875320	LSM-1003	CID24875320		1	0.224093	0.000635153	229
LINCSCP_147573	PHA-767491		3.33uM	NPC.CAS9		24h	BRD-K50000283	11715767	LSM-6304	CID11715767			0.224077	0.000635756	229
LINCSCP_65239	BRD-K19033174		10uM	VCAP	prostate	24h	BRD-K19033174	54624299	LSM-44712	CID54624299		0	-0.22407	0.000635992	229
LINCSCP_40023	Blebbistatin	MYH2	40uM	NCIH2073	lung	6h	BRD-A75817871	3476986	LSM-6195	CID3476986		1	-0.224069	0.000636035	229
LINCSCP_23054	D-64131	TUBB	10uM	HEPG2	liver	6h	BRD-K26997899	3921152	LSM-2592	CID3921152		1	0.224037	0.000637229	229
LINCSCP_9300	Ingenol 3,20-dibenzoate	PRKCD|PRKCE	3uM	A549	lung	6h	BRD-A52650764	5225086	LSM-4445	CID5225086		0	0.22401	0.000638213	229
LINCSCP_99588	Apitolisib (gdc-0980, rg7422)	PIK3CA|PIK3CB|PIK3CD|PIK3CG|MTOR	10uM	HCC515	lung	24h	BRD-A18328003	66694608	LSM-4257	CID66694608			-0.223832	0.00064475	229
LINCSCP_26247	MLS002264454		10uM	HT29	large intestine	6h	BRD-K77547920	31055126	LSM-3735	CID31055126		1	0.223821	0.000645161	229
LINCSCP_76319	altrenogest		0.04uM	A375	skin	24h	BRD-K61195623	5351344	LSM-45498	CID5351344			0.223798	0.000646014	229
LINCSCP_54824	pyrvinium-pamoate	AR	10uM	T3M10	lung	6h	BRD-M86331534	73707397	NA	CID73707397		1	0.223775	0.000646879	229
LINCSCP_121739	MG-132	PSMB1	20uM	HT29	large intestine	24h	BRD-K60230970	462382	LSM-1107	CID462382			0.223769	0.000647092	229
LINCSCP_84052	CHEMBL552425	DDR1	1.11uM	ASC	adipose	24h	BRD-K22096725	24875320	LSM-1003	CID24875320			0.223769	0.000647096	229
LINCSCP_134955	Diazepam	GABRA1|GABRA2|GABRA3|GABRA4|GABRA5|GABRA6|GABRB1|GABRB2|GABRB3|GABRD|GABRE|GABRG1|GABRG2|GABRG3|GABRP|GABRQ	10uM	MCF7	breast	24h	BRD-K16508793	3016	LSM-2359	CID3016			-0.223701	0.000649615	229
LINCSCP_32595	WH-4025		10uM	MCF7	breast	24h	BRD-U43867373		LSM-42723			1	-0.223664	0.000651001	229
LINCSCP_754	Phenothiazine		10uM	A375	skin	24h	BRD-K59597909	7108	LSM-3324	CID7108		1	-0.22362	0.000652655	229
LINCSCP_128783	Ricolinostat		1.11uM	HUVEC	umbilical vein	24h	BRD-K82928847	53340666	LSM-6324	CID53340666			-0.223601	0.000653356	229
LINCSCP_175868	MG-132	PSMB1	20uM	YAPC	pancreas	24h	BRD-K60230970	462382	LSM-1107	CID462382			0.223595	0.000653572	229
LINCSCP_30503	3,7-Bis(dimethylamino)phenothiazin-5-ium	ACHE	10uM	MCF7	breast	24h	BRD-K16406336	4139	LSM-4555	CID4139		1	0.223581	0.000654125	229
LINCSCP_120224	Metronidazole	CYP2C9|CYP3A4	0.37uM	HT29	large intestine	24h	BRD-K52020312	4173	LSM-5628	CID4173			0.22352	0.000656412	229
LINCSCP_23852	CHEMBL2359886		10uM	HEPG2	liver	24h	BRD-K19876534	54646516	LSM-6824	CID54646516		1	0.223487	0.000657635	229
LINCSCP_83528	Pracinostat		1.11uM	ASC.C		24h	BRD-K86797399	49855250	LSM-43290	CID49855250			-0.223485	0.00065772	229
LINCSCP_112982	Sorafenib	BRAF|DDR2|FGFR1|FLT1|FLT3|FLT4|KDR|KIT|PDGFRB|RAF1|RET	1.11uM	HME1	breast	24h	BRD-K23984367	216239	LSM-1008	CID216239			0.22346	0.000658646	229
LINCSCP_84048	Sirolimus	FKBP1A|MTOR	10uM	ASC	adipose	24h	BRD-A79768653	5374464	LSM-42783	CID5374464			-0.223428	0.000659861	229
LINCSCP_15015	Kolestevan	HMGCR	10uM	HA1E	kidney epithelial	24h	BRD-A81772229	4677798	LSM-1830	CID4677798		1	-0.223426	0.000659933	229
LINCSCP_116303	Foretinib	FLT1|FLT3|FLT4|KDR|KIT|MET|PDGFRA|PDGFRB|TEK	1.11uM	HT29	large intestine	24h	BRD-K03449891	42642645	LSM-1158	CID42642645			-0.223361	0.000662402	229
LINCSCP_168601	179324-69-7	ADRM1|PSMA1|PSMA2|PSMA3|PSMA4|PSMA5|PSMA6|PSMA7|PSMA8|PSMB1|PSMB10|PSMB11|PSMB2|PSMB3|PSMB4|PSMB5|PSMB6|PSMB7|PSMB8|PSMB9|PSMC1|PSMC2|PSMC3|PSMC4|PSMC5|PSMC6|PSMD1|PSMD11|PSMD12|PSMD13|PSMD14|PSMD2|PSMD3|PSMD4|PSMD6|PSMD7|PSMD8|SEM1	20uM	YAPC	pancreas	24h	BRD-K50691590	387447	LSM-6281	CID387447			0.223357	0.000662543	229
LINCSCP_10123	2-(4-(4-Chloro-1,2-diphenylbut-1-en-1-yl)phenoxy)-n,n-dimethylethanamine	ESR1	10uM	A549	lung	24h	BRD-K67174588	6536897	LSM-42974	CID6536897		0	-0.22333	0.000663574	229
LINCSCP_166621	MG-132	PSMB1	20uM	YAPC	pancreas	24h	BRD-K60230970	462382	LSM-1107	CID462382			0.223287	0.000665209	229
LINCSCP_85131	PD-0325901	MAP2K1|MAP2K2	0.37uM	BT20	breast	24h	BRD-K49865102	9826528	LSM-1101	CID9826528			-0.223272	0.000665781	229
LINCSCP_131670	PI-103	MTOR|PIK3CA|PIK3CB|PIK3CD|PIK3CG	10uM	MCF10A	breast epithelial	3h	BRD-K67868012	9884685	LSM-1126	CID9884685			-0.223251	0.000666599	229
LINCSCP_131550	Saracatinib	ABL1|SRC	10uM	MCF10A	breast epithelial	3h	BRD-K19540840	10302451	LSM-1032	CID10302451			-0.223244	0.000666854	229
LINCSCP_39182	Tamatinib	SYK	10uM	MDAMB231		6h	BRD-K20285085	11213558	LSM-1040	CID11213558		0	-0.223239	0.00066705	229
LINCSCP_27108	Molsidomine	GUCY1A3	10uM	HT29	large intestine	6h	BRD-K35531059	4238	LSM-2777	CID4238		1	-0.223225	0.000667594	229
LINCSCP_209867	RO-25-6981	GRIN2B	10uM	HA1E	kidney epithelial	6h	BRD-K51541829	6604887	LSM-3140	CID6604887		0	-0.223198	0.000668599	229
LINCSCP_120033	MG-132	PSMB1	20uM	HT29	large intestine	24h	BRD-K60230970	462382	LSM-1107	CID462382			0.223183	0.000669173	229
LINCSCP_121022	MG-132	PSMB1	20uM	HT29	large intestine	24h	BRD-K60230970	462382	LSM-1107	CID462382			0.223161	0.000670034	229
LINCSCP_1221	CHEMBL1509101	PKM	10uM	A375	skin	24h	BRD-K77690805	4547230	LSM-3740	CID4547230		0	-0.223103	0.00067227	229
LINCSCP_106043	CEP-18770 (Delanzomib)		1.11uM	HELA	large intestine	24h	BRD-K59325863	24800541	LSM-45410	CID24800541			0.223073	0.000673395	229
LINCSCP_88928	AZ20		10uM	HA1E	kidney epithelial	24h	BRD-K42436189	46244454	LSM-36357	CID46244454			0.223042	0.000674601	229
LINCSCP_19286	CHEMBL3186197	IGF1R|INSR	10uM	HCC515	lung	24h	BRD-K08589866	71760892	LSM-6215	CID71760892		1	-0.223036	0.000674835	229
LINCSCP_57846	Aminoglutethimide	CYP11A1|CYP19A1	10uM	VCAP	prostate	6h	BRD-A25234499	2145	LSM-1409	CID2145		1	-0.223	0.000676227	229
LINCSCP_123792	Tipifarnib	CHURC1-FNTB|FNTA|FNTB	3.33uM	HT29	large intestine	24h	BRD-K62965247	159324	LSM-6258	CID159324			-0.222989	0.000676671	229
LINCSCP_30629	3,5-Bis(4-methylbenzylidene)piperidin-4-one	SENP2|USP1|USP2|USP7	10uM	MCF7	breast	24h	BRD-K74402642	6477762	LSM-42949	CID6477762		0	0.22297	0.000677405	229
LINCSCP_1883	(R,S)-Indatraline	MAOA|MAOB	10uM	A375	skin	6h	BRD-K01649396	126280	LSM-5209	CID126280		1	-0.222967	0.000677495	229
LINCSCP_113953	Quizartinib	CSF1R|FLT3|KIT|PDGFRA|PDGFRB|RET	10uM	HME1	breast	24h	BRD-K93918653	24889392	LSM-1037	CID24889392			0.222961	0.000677742	229
LINCSCP_10815	AC1OAATK		10uM	ASC	adipose	24h	BRD-K95760042	6826857	LSM-4772	CID6826857		0	-0.222927	0.000679067	229
LINCSCP_13880	BIO2_000029		10uM	HA1E	kidney epithelial	6h	BRD-K12906962	6610300	LSM-2270	CID6610300		1	-0.222914	0.000679555	229
LINCSCP_37619	Colchicine	TUBA1A|TUBA1B|TUBA1C|TUBA3E|TUBA4A|TUBB|TUBB1|TUBB2A|TUBB2B|TUBB3|TUBB4A|TUBB4B|TUBB6|TUBB8	3uM	MCF7	breast	24h	BRD-K00259736	6167	LSM-5199	CID6167		0	0.222889	0.000680551	229
LINCSCP_25846	MLS000038106		10uM	HT29	large intestine	6h	BRD-K92317137	659101	LSM-4068	CID659101		0	0.222863	0.000681535	229
LINCSCP_279384	Wortmannin	PIK3CA|PIK3CG|PLK1	0.5uM	PC3	prostate	6h	BRD-A75409952	312145	LSM-3947	CID312145		0	-0.222861	0.000681643	229
LINCSCP_85556	CGP 60474	CDK1	1.11uM	BT20	breast	3h	BRD-K79090631	644215	LSM-1025	CID644215			-0.222821	0.000683172	229
LINCSCP_59407	CHEMBL2140612		10uM	VCAP	prostate	6h	BRD-K89451433	44506765	LSM-42150	CID44506765		0	-0.222801	0.000683948	229
LINCSCP_171477	179324-69-7	ADRM1|PSMA1|PSMA2|PSMA3|PSMA4|PSMA5|PSMA6|PSMA7|PSMA8|PSMB1|PSMB10|PSMB11|PSMB2|PSMB3|PSMB4|PSMB5|PSMB6|PSMB7|PSMB8|PSMB9|PSMC1|PSMC2|PSMC3|PSMC4|PSMC5|PSMC6|PSMD1|PSMD11|PSMD12|PSMD13|PSMD14|PSMD2|PSMD3|PSMD4|PSMD6|PSMD7|PSMD8|SEM1	20uM	YAPC	pancreas	24h	BRD-K50691590	387447	LSM-6281	CID387447			0.222753	0.000685826	229
LINCSCP_131776	EX-8678		0.12uM	MCF10A	breast epithelial	3h	BRD-K42918627	52914946	LSM-1147	CID52914946			-0.222753	0.000685844	229
LINCSCP_221542	Spiramide	HTR1A|HTR2A	10uM	HEPG2	liver	6h	BRD-K94512704	68186	LSM-4124	CID68186		0	0.22275	0.000685979	229
LINCSCP_22253	MLS001065900		10uM	HEPG2	liver	6h	BRD-K86231656	24747342	LSM-3925	CID24747342		1	0.222741	0.000686329	229
LINCSCP_113139	Dasatinib	ABL1|BCR|BLK|EPHA2|FGR|FRK|FYN|HCK|KIT|LCK|LYN|PDGFRB|SRC|SRMS|YES1	0.04uM	HME1	breast	24h	BRD-K49328571	3062316	LSM-1020	CID3062316			-0.222719	0.000687186	229
LINCSCP_270345	NSC403917		10uM	PC3	prostate	24h	BRD-K81925089	345945	LSM-4816	CID345945		1	-0.222666	0.000689268	229
LINCSCP_149392	GW620972X		3.33uM	NPC	neural progenitor cells	24h	BRD-K76401790	766949	LSM-1209	CID766949			0.222656	0.000689656	229
LINCSCP_34676	89778-26-7	ESR1	10uM	MCF7	breast	24h	BRD-K63460351	5516	LSM-3135	CID5516		1	-0.222636	0.000690451	229
LINCSCP_16541	CGP 60474	CDK1	10uM	HA1E	kidney epithelial	6h	BRD-K79090631	644215	LSM-1025	CID644215		1	-0.222623	0.000690955	229
LINCSCP_171564	MG-132	PSMB1	20uM	YAPC	pancreas	24h	BRD-K60230970	462382	LSM-1107	CID462382			0.22262	0.00069109	229
LINCSCP_53987	LE-135	RARB	20uM	SW480	large intestine	6h	BRD-K06593056	10410894	LSM-2127	CID10410894		1	0.222615	0.00069126	229
LINCSCP_11002	AZ628	BRAF|RAF1	10uM	ASC	adipose	24h	BRD-K05804044	11676786	LSM-1050	CID11676786		1	-0.222608	0.000691534	229
LINCSCP_12370	BRD-K13077924		1uM	CD34	bone marrow	24h	BRD-K13077924	25405916	LSM-45363	CID25405916		0	0.222545	0.000694017	229
LINCSCP_113320	Alvocidib	CDK1|CDK2|CDK4|CDK5|CDK6|CDK7|CDK8|CDK9|EGFR|PYGM	3.33uM	HME1	breast	3h	BRD-K87909389	5287969	LSM-1011	CID5287969			-0.222537	0.000694355	229
LINCSCP_17661	3,7-Bis(dimethylamino)phenothiazin-5-ium	ACHE	10uM	HCC15	lung	6h	BRD-K16406336	4139	LSM-4555	CID4139		1	0.222479	0.000696663	229
LINCSCP_159606	Pimobendan		0.12uM	PC3	prostate	24h	BRD-A84575140	4823	LSM-45256	CID4823			-0.222462	0.000697328	229
LINCSCP_30691	Phorbol 12-myristate-13-acetate	PRKCA	10uM	MCF7	breast	6h	BRD-A15079084	4792	LSM-4341	CID4792		0	0.222457	0.000697517	229
LINCSCP_267616	Vanoxerine	SLC6A3	10uM	PC3	prostate	24h	BRD-K32501161	3455	LSM-2703	CID3455		0	-0.222415	0.000699215	229
LINCSCP_113956	Quizartinib	CSF1R|FLT3|KIT|PDGFRA|PDGFRB|RET	0.37uM	HME1	breast	24h	BRD-K93918653	24889392	LSM-1037	CID24889392			0.222396	0.00069997	229
LINCSCP_75330	(13S)-3-Hydroxy-13-methyl-7,8,9,11,12,14,15,16-octahydro-6H-cyclopenta[a]phenanthren-17-one	ESR1	0.37uM	A375	skin	24h	BRD-A37959677	6710658	LSM-1506	CID6710658			0.222392	0.000700113	229
LINCSCP_120185	Perampanel	GRIA1|GRIA2|GRIA3|GRIA4	0.04uM	HT29	large intestine	24h	BRD-K41438959	9924495	LSM-45792	CID9924495			0.222392	0.000700119	229
LINCSCP_9184	Chaetocin	SUV39H1	1uM	A549	lung	24h	BRD-A85860691	161591	LSM-6198	CID161591		0	0.222366	0.000701165	229
LINCSCP_114796	Dasatinib	ABL1|BCR|BLK|EPHA2|FGR|FRK|FYN|HCK|KIT|LCK|LYN|PDGFRB|SRC|SRMS|YES1	0.37uM	HS578T	breast	24h	BRD-K49328571	3062316	LSM-1020	CID3062316			-0.222355	0.000701594	229
LINCSCP_145905	Selumetinib	MAP2K1|MAP2K2	1.11uM	MDAMB231		3h	BRD-K57080016	10127622	LSM-1056	CID10127622			-0.222349	0.000701834	229
LINCSCP_55100	CHEMBL2141330		0.1uM	THP1	haematopoietic and lymphoid tissue	24h	BRD-K49010888	44507260	LSM-39999	CID44507260		0	-0.222349	0.00070184	229
LINCSCP_67332	Wortmannin	PIK3CA|PIK3CG|PLK1	10uM	MCF7	breast	6h	BRD-A75409952	312145	LSM-3947	CID312145		0	-0.222344	0.000702025	229
LINCSCP_32322	Sepantronium	BIRC5	10uM	MCF7	breast	6h	BRD-K24681473	10126189	LSM-5399	CID10126189		1	0.222341	0.000702139	229
LINCSCP_105370	BMS-299897		3.33uM	HELA	large intestine	24h	BRD-K02950022	11249248	LSM-6207	CID11249248			0.222341	0.00070215	229
LINCSCP_251458	GW843682X	PLK1|PLK3	1uM	MCF7	breast	24h	BRD-K90382497	9826308	LSM-1014	CID9826308		0	0.222296	0.000703973	229
LINCSCP_19789	MLS002264463		10uM	HCC515	lung	6h	BRD-K87726525	44142143	LSM-3956	CID44142143		1	0.22228	0.000704614	229
LINCSCP_168690	MG-132	PSMB1	20uM	YAPC	pancreas	24h	BRD-K60230970	462382	LSM-1107	CID462382			0.222265	0.000705197	229
LINCSCP_23275	CHEMBL2362360		10uM	HEPG2	liver	6h	BRD-K86899078	44506648	LSM-42010	CID44506648		1	-0.222264	0.000705258	229
LINCSCP_14833	AC1OCDAW	TOP2A	10uM	HA1E	kidney epithelial	6h	BRD-A52530684	6916127	LSM-1622	CID6916127		0	-0.222253	0.00070568	229
LINCSCP_2675	Cucurbitacin I	JAK2|STAT3	10uM	A375	skin	6h	BRD-A49680073	44483311	LSM-42825	CID44483311		0	0.22223	0.000706622	229
LINCSCP_102400	Lexibulin	TUBA1A|TUBA1B|TUBA1C|TUBA3E|TUBA4A|TUBB|TUBB1|TUBB2A|TUBB2B|TUBB3|TUBB4A|TUBB4B|TUBB6|TUBB8	3.33uM	HELA	large intestine	24h	BRD-K23363278	11351021	LSM-6232	CID11351021			0.2222	0.000707836	229
LINCSCP_19216	THR1 Inhibitor, 2	BTK	100uM	HCC515	lung	24h	BRD-A30655177	9906875	LSM-1445	CID9906875		0	-0.222165	0.000709222	229
LINCSCP_174166	MG-132	PSMB1	20uM	YAPC	pancreas	24h	BRD-K60230970	462382	LSM-1107	CID462382			0.222157	0.000709549	229
LINCSCP_17318	CHEMBL2359886		10uM	HA1E	kidney epithelial	24h	BRD-K19876534	54646516	LSM-6824	CID54646516		1	0.222154	0.000709662	229
LINCSCP_28784	ST004815		5uM	HUH7	liver	24h	BRD-K41172353	673329	LSM-36681	CID673329		0	0.222149	0.000709887	229
LINCSCP_129873	CHEMBL2136735	FGFR1|FGFR3|FLT1|FLT4|KDR|PDGFRA|PDGFRB	1.11uM	LNCAP	prostate	24h	BRD-K49075727	56965894	LSM-1152	CID56965894			-0.222143	0.00071014	229
LINCSCP_151285	PI-103	MTOR|PIK3CA|PIK3CB|PIK3CD|PIK3CG	10uM	PC3	prostate	24h	BRD-K67868012	9884685	LSM-1126	CID9884685			-0.222043	0.000714181	229
LINCSCP_217299	BRD-K65904652		10uM	HCC515	lung	6h	BRD-K65904652	44506810	LSM-40871	CID44506810		1	-0.221966	0.000717316	229
LINCSCP_26265	SMR000206948		10uM	HT29	large intestine	6h	BRD-A18725729	12004950	LSM-1366	CID12004950		1	0.221929	0.000718832	229
LINCSCP_122549	MG-132	PSMB1	20uM	HT29	large intestine	24h	BRD-K60230970	462382	LSM-1107	CID462382			0.221922	0.000719127	229
LINCSCP_133326	Cabozantinib	KDR|MET	0.12uM	MCF7	breast	24h	BRD-K51544265	25102847	LSM-1195	CID25102847			0.221904	0.000719855	229
LINCSCP_141966	Otilonium Bromide		3.33uM	MCF7	breast	24h	BRD-K85337334	72093	LSM-45393	CID72093			-0.221899	0.000720077	229
LINCSCP_71915	Clofarabine	POLA1|POLD1|POLE|RRM1|RRM2|RRM2B	10uM	A375	skin	24h	BRD-K34022604	119182	LSM-45668	CID119182			0.221896	0.000720172	229
LINCSCP_7492	MG-132	PSMB1	10uM	A549	lung	6h	BRD-K60230970	462382	LSM-1107	CID462382		1	0.221886	0.000720581	229
LINCSCP_140911	MLN9708		1.11uM	MCF7	breast	24h	BRD-A66419424	49867936	LSM-45406	CID49867936			0.221854	0.000721915	229
LINCSCP_153392	Dactolisib	MTOR|PIK3CA|PIK3CB|PIK3CD|PIK3CG|PIK3R1|PIK3R2|PIK3R3|PIK3R5	1.11uM	PC3	prostate	24h	BRD-K12184916	11977753	LSM-4255	CID11977753			-0.221847	0.000722195	229
LINCSCP_211471	CHEMBL1327417		10uM	HA1E	kidney epithelial	6h	BRD-K78701355	2201555	LSM-4729	CID2201555		1	-0.22184	0.000722499	229
LINCSCP_169843	Gemcitabine	POLA1|POLD1|POLE|RRM1|RRM2|RRM2B	3.33uM	YAPC	pancreas	24h	BRD-K15108141	60750	LSM-5333	CID60750			0.221837	0.000722597	229
LINCSCP_24285	WH-4-025		10uM	HS578T	breast	24h	BRD-K29385665	73707529	LSM-45317	CID73707529		0	-0.221833	0.000722757	229
LINCSCP_10969	CHROMOMYCIN-A3		10uM	ASC	adipose	24h	BRD-A11702965	73707419	LSM-4968	CID73707419		1	-0.221824	0.000723134	229
LINCSCP_18843	Amoxapine	DRD1|DRD2|DRD3|DRD4|DRD5|HTR2A|HTR6|SLC6A2|SLC6A4	10uM	HCC515	lung	24h	BRD-K02265150	2170	LSM-2021	CID2170		0	-0.22181	0.000723703	229
LINCSCP_34139	AK-968/11369213		10uM	MCF7	breast	24h	BRD-K50234570	4183496	LSM-6608	CID4183496		0	0.221801	0.000724093	229
LINCSCP_105849	Cilengitide		10uM	HELA	large intestine	24h	BRD-K57252450	176873	LSM-45233	CID176873			-0.221781	0.00072492	229
LINCSCP_94477	Nimodipine	CACNA1C|CACNA1D|CACNA1F|CACNA1S|NR3C2	0.04uM	HA1E	kidney epithelial	24h	BRD-A58048407	4497	LSM-1659	CID4497			-0.221775	0.000725155	229
LINCSCP_174613	RESORCINOL		1.11uM	YAPC	pancreas	24h	BRD-K74190368	5054	LSM-45913	CID5054			-0.221773	0.000725226	229
LINCSCP_98422	Clinofibrate		1.11uM	HA1E	kidney epithelial	24h	BRD-A90625545	2787	LSM-45783	CID2787			-0.221728	0.000727116	229
LINCSCP_88149	SCHEMBL1564574	CHEK1|CHEK2	0.37uM	HA1E	kidney epithelial	24h	BRD-K46056750	67077825	LSM-1006	CID67077825			0.22169	0.000728668	229
LINCSCP_108499	MLN-8054	AURKA	1.11uM	HELA	large intestine	24h	BRD-K83963101	11712649	LSM-1066	CID11712649			0.221678	0.000729188	229
LINCSCP_50332	KI8751	KDR	10uM	PHH		24h	BRD-K47150025	11317348	LSM-3040	CID11317348		1	0.221657	0.000730054	229
LINCSCP_28934	CHEMBL2355890		10uM	HUH7	liver	6h	BRD-K18710049	54618864	LSM-6823	CID54618864		0	0.221653	0.000730202	229
LINCSCP_15651	Sepantronium	BIRC5	0.5uM	HA1E	kidney epithelial	6h	BRD-K76703230	10126189	LSM-5399	CID10126189		0	0.221637	0.000730852	229
LINCSCP_26284	MLS000718932		10uM	HT29	large intestine	6h	BRD-K28916077	3164059	LSM-2636	CID3164059		1	0.221622	0.000731509	229
LINCSCP_29766	Pictilisib	PIK3CA|PIK3CB|PIK3CD|PIK3CG|PIK3R1|PIK3R2|PIK3R3|PIK3R5	1uM	MCF10A	breast epithelial	6h	BRD-K52911425	17755052	LSM-1047	CID17755052		0	-0.221603	0.000732299	229
LINCSCP_27114	3,5-Bis(4-methylbenzylidene)piperidin-4-one	SENP2|USP1|USP2|USP7	10uM	HT29	large intestine	6h	BRD-K37392901	365287	LSM-2827	CID365287		0	0.221579	0.00073329	229
LINCSCP_121020	MG-132	PSMB1	20uM	HT29	large intestine	24h	BRD-K60230970	462382	LSM-1107	CID462382			0.22156	0.000734054	229
LINCSCP_174559	Floxuridine		1.11uM	YAPC	pancreas	24h	BRD-K73088654	7083563	LSM-45624	CID7083563			0.221531	0.000735301	229
LINCSCP_112279	GSK-461364	PLK1	0.12uM	HEPG2	liver	24h	BRD-K92428232	15983966	LSM-1013	CID15983966			0.221506	0.000736328	229
LINCSCP_120031	MG-132	PSMB1	20uM	HT29	large intestine	24h	BRD-K60230970	462382	LSM-1107	CID462382			0.221505	0.000736383	229
LINCSCP_35494	Broad-Sai-443		0.5uM	MCF7	breast	24h	BRD-K19826688		LSM-45300			0	-0.221504	0.000736423	229
LINCSCP_167342	Oprozomib (ONX 0912)		10uM	YAPC	pancreas	24h	BRD-A36331462	17753743	LSM-45496	CID17753743			0.221481	0.000737362	229
LINCSCP_5276	Triazolothiadiazine, 23		10uM	A549	lung	6h	BRD-K49712247	44142091	LSM-3093	CID44142091		1	0.221481	0.000737371	229
LINCSCP_108813	179324-69-7	ADRM1|PSMA1|PSMA2|PSMA3|PSMA4|PSMA5|PSMA6|PSMA7|PSMA8|PSMB1|PSMB10|PSMB11|PSMB2|PSMB3|PSMB4|PSMB5|PSMB6|PSMB7|PSMB8|PSMB9|PSMC1|PSMC2|PSMC3|PSMC4|PSMC5|PSMC6|PSMD1|PSMD11|PSMD12|PSMD13|PSMD14|PSMD2|PSMD3|PSMD4|PSMD6|PSMD7|PSMD8|SEM1	20uM	HELA	large intestine	24h	BRD-K50691590	387447	LSM-6281	CID387447			0.221458	0.000738337	229
LINCSCP_175155	MG-132	PSMB1	20uM	YAPC	pancreas	24h	BRD-K60230970	462382	LSM-1107	CID462382			0.221414	0.000740169	229
LINCSCP_29634	GSK-461364	PLK1	0.5uM	MCF10A	breast epithelial	24h	BRD-K92428232	15983966	LSM-1013	CID15983966		0	0.221394	0.000741024	229
LINCSCP_25777	CHEMBL1222381		80uM	HT29	large intestine	6h	BRD-K53903639	19582717	LSM-6252	CID19582717		0	-0.22137	0.000742033	229
LINCSCP_27267	GNF-PF-159		10uM	HT29	large intestine	6h	BRD-K98824517	5756371	LSM-43337	CID5756371		0	0.221341	0.000743269	229
LINCSCP_26975	(Z,E)-3-(imidazol-4-Ylmethylene)indolin-2-one	EGFR	10uM	HT29	large intestine	6h	BRD-K08502430	6419833	LSM-42866	CID6419833		1	0.22134	0.000743297	229
LINCSCP_54754	Lexibulin	TUBA1A|TUBA1B|TUBA1C|TUBA3E|TUBA4A|TUBB|TUBB1|TUBB2A|TUBB2B|TUBB3|TUBB4A|TUBB4B|TUBB6|TUBB8	1uM	T3M10	lung	6h	BRD-K23363278	11351021	LSM-6232	CID11351021		1	0.221314	0.000744398	229
LINCSCP_121814	PF-04691502	MTOR|PIK3CA|PIK3CB|PIK3CD|PIK3CG|PIK3R1|PIK3R2|PIK3R3|PIK3R5	0.37uM	HT29	large intestine	24h	BRD-K07310275	25033539	LSM-45239	CID25033539			-0.221312	0.000744481	229
LINCSCP_168780	MG-132	PSMB1	20uM	YAPC	pancreas	24h	BRD-K60230970	462382	LSM-1107	CID462382			0.221303	0.000744869	229
LINCSCP_26494	SPOX1_000651		10uM	HT29	large intestine	6h	BRD-K41925105	6729590	LSM-4624	CID6729590		1	0.221285	0.00074564	229
LINCSCP_15812	Piceatannol		10uM	HA1E	kidney epithelial	24h	BRD-K91509126	667639	LSM-42918	CID667639		0	-0.221284	0.000745668	229
LINCSCP_114520	Dasatinib	ABL1|BCR|BLK|EPHA2|FGR|FRK|FYN|HCK|KIT|LCK|LYN|PDGFRB|SRC|SRMS|YES1	0.37uM	HME1	breast	24h	BRD-K49328571	3062316	LSM-1020	CID3062316			-0.221272	0.000746168	229
LINCSCP_37280	MLS000038113		10uM	MCF7	breast	6h	BRD-A77467113	659031	LSM-4839	CID659031		0	0.221265	0.000746466	229
LINCSCP_64319	BRD-K76352008		5uM	VCAP	prostate	24h	BRD-K76352008	44504031	LSM-41440	CID44504031		1	-0.221256	0.000746844	229
LINCSCP_122101	MG-132	PSMB1	20uM	HT29	large intestine	24h	BRD-K60230970	462382	LSM-1107	CID462382			0.221239	0.000747583	229
LINCSCP_678	Tamatinib	SYK	10uM	A375	skin	24h	BRD-K20285085	11213558	LSM-1040	CID11213558		1	-0.221221	0.000748336	229
LINCSCP_21770	Tozasertib	ABL1|AURKA|AURKB|AURKC|BCR|FLT3|JAK2	10uM	HEPG2	liver	6h	BRD-K87947369	5494449	LSM-1021	CID5494449		0	-0.221218	0.000748447	229
LINCSCP_66803	Wortmannin	PIK3CA|PIK3CG|PLK1	10uM	HA1E	kidney epithelial	24h	BRD-A75409952	312145	LSM-3947	CID312145		0	-0.22119	0.000749639	229
LINCSCP_100010	Imatinib	ABL1|BCR|CSF1R|KIT|PDGFRA|PDGFRB	1.11uM	HCC515	lung	24h	BRD-K92723993	5291	LSM-1023	CID5291			0.221182	0.000749977	229
LINCSCP_149617	Bosutinib	ABL1|BCR|CAMK2G|HCK|LYN|SRC	0.12uM	NPC.TAK		24h	BRD-K99964838	5328940	LSM-1190	CID5328940			0.221173	0.000750393	229
LINCSCP_28939	CHEMBL2359886		3uM	HUH7	liver	6h	BRD-K19876534	54646516	LSM-6824	CID54646516		0	0.22115	0.00075135	229
LINCSCP_62496	CHEMBL2359916		5uM	VCAP	prostate	6h	BRD-K07967120	54646223	LSM-8908	CID54646223		0	-0.221132	0.000752145	229
LINCSCP_103502	MK-5108	AURKA|AURKB	1.11uM	HELA	large intestine	24h	BRD-K53665955	24748204	LSM-36812	CID24748204			0.221081	0.000754286	229
LINCSCP_33425	PP 2	LCK|SRC	10uM	MCF7	breast	24h	BRD-K95785537	4878	LSM-4153	CID4878		0	-0.221053	0.00075551	229
LINCSCP_37213	MLS000038113		10uM	MCF7	breast	24h	BRD-A77467113	659031	LSM-4839	CID659031		0	0.221027	0.000756604	229
LINCSCP_120032	MG-132	PSMB1	20uM	HT29	large intestine	24h	BRD-K60230970	462382	LSM-1107	CID462382			0.220977	0.000758771	229
LINCSCP_22796	UNII-MET7ZRB8Y7		10uM	HEPG2	liver	6h	BRD-K78122587	9957280	LSM-3754	CID9957280		1	0.220973	0.000758953	229
LINCSCP_9168	Wortmannin	PIK3CA|PIK3CG|PLK1	10uM	A549	lung	24h	BRD-A75409952	312145	LSM-3947	CID312145		0	-0.22093	0.000760796	229
LINCSCP_21866	CHEMBL1719929		10uM	HEPG2	liver	6h	BRD-K40329609	4055306	LSM-2892	CID4055306		1	-0.220886	0.000762701	229
LINCSCP_172364	MG-132	PSMB1	20uM	YAPC	pancreas	24h	BRD-K60230970	462382	LSM-1107	CID462382			0.220859	0.000763869	229
LINCSCP_26390	SPOX1_000823		10uM	HT29	large intestine	6h	BRD-K19624190	6729762	LSM-4560	CID6729762		1	0.220855	0.00076403	229
LINCSCP_41835	QS-11	ARFGAP1	10uM	NOMO1	haematopoietic and lymphoid tissue	6h	BRD-K02526760	42623900	LSM-5212	CID42623900		1	0.220852	0.000764141	229
LINCSCP_76259	Tedizolid		0.04uM	A375	skin	24h	BRD-K59436580	11234049	LSM-45778	CID11234049			-0.22085	0.00076426	229
LINCSCP_41336	ST056354		10uM	NEU		24h	BRD-A84228258	6436187	LSM-44631	CID6436187		1	0.220845	0.000764453	229
LINCSCP_119942	MG-132	PSMB1	20uM	HT29	large intestine	24h	BRD-K60230970	462382	LSM-1107	CID462382			0.220813	0.000765828	229
LINCSCP_18009	HSCI1_000191	JAK3	10uM	HCC515	lung	24h	BRD-K72541103	24140566	LSM-3624	CID24140566		0	-0.220804	0.000766222	229
LINCSCP_139856	altrenogest		1.11uM	MCF7	breast	24h	BRD-K61195623	5351344	LSM-45498	CID5351344			0.220744	0.000768855	229
LINCSCP_97432	Dorzolamide HCL		0.04uM	HA1E	kidney epithelial	24h	BRD-K71075609	6604453	LSM-45672	CID6604453			-0.22074	0.00076901	229
LINCSCP_70684	GW620972X		0.12uM	A375	skin	24h	BRD-K76401790	766949	LSM-1209	CID766949			0.220735	0.000769258	229
LINCSCP_154620	RVX-208		10uM	PC3	prostate	24h	BRD-K20001883	24871506	LSM-45724	CID24871506			0.220703	0.000770615	229
LINCSCP_25544	TPCA-1	IKBKB	10uM	HT29	large intestine	24h	BRD-K51575138	9903786	LSM-1136	CID9903786		1	-0.220699	0.000770825	229
LINCSCP_14873	Colforsin	ADCY2	10uM	HA1E	kidney epithelial	6h	BRD-K09602097	47936	LSM-2193	CID47936		0	-0.220687	0.000771326	229
LINCSCP_90807	Irinotecan	TOP1	3.33uM	HA1E	kidney epithelial	24h	BRD-K08547377	60838	LSM-2167	CID60838			0.220678	0.00077171	229
LINCSCP_55058	PIK 90		10uM	THP1	haematopoietic and lymphoid tissue	6h	BRD-K99818283	6857685	LSM-6697	CID6857685		1	-0.220674	0.000771883	229
LINCSCP_145573	EX-8678		0.04uM	MDAMB231		24h	BRD-K42918627	52914946	LSM-1147	CID52914946			-0.220669	0.000772136	229
LINCSCP_99753	GSK-3 Inhibitor IX		0.37uM	HCC515	lung	24h	BRD-K44100512	5287844	LSM-42780	CID5287844			0.220639	0.00077342	229
LINCSCP_18244	3,5-Bis(4-methylbenzylidene)piperidin-4-one	SENP2|USP1|USP2|USP7	10uM	HCC515	lung	24h	BRD-K37392901	365287	LSM-2827	CID365287		0	0.220624	0.000774064	229
LINCSCP_132165	Linsitinib	IGF1R|INSR	0.37uM	MCF7	breast	24h	BRD-K07667918	11640390	LSM-1135	CID11640390			-0.220621	0.000774221	229
LINCSCP_38715	Raloxifene	ESR1|ESR2	0.12uM	MCF7	breast	24h	BRD-K63828191	5035	LSM-3425	CID5035		0	-0.220568	0.000776524	229
LINCSCP_75193	Lofexidine	ADRA2A	1.11uM	A375	skin	24h	BRD-A02990301	30668	LSM-4951	CID30668			-0.220566	0.000776643	229
LINCSCP_8095	CHEMBL2360603		5uM	A549	lung	24h	BRD-K08317416	44618225	LSM-37724	CID44618225		0	-0.22055	0.000777348	229
LINCSCP_124327	MLN9708		1.11uM	HT29	large intestine	24h	BRD-A66419424	49867936	LSM-45406	CID49867936			0.220539	0.000777838	229
LINCSCP_44867	TL_HRAS26		10uM	PC3	prostate	24h	BRD-K01877528	49766530	LSM-2013	CID49766530		0	0.220533	0.000778093	229
LINCSCP_138168	Nebivolol		10uM	MCF7	breast	24h	BRD-K04956647	189562	LSM-45235	CID189562			-0.220517	0.000778771	229
LINCSCP_28461	COL-3		0.5uM	HT29	large intestine	6h	BRD-A59431241	73707525	LSM-36908	CID73707525		0	0.220515	0.000778887	229
LINCSCP_41241	N-(P-aminophenethyl)spiperone		10uM	NEU		24h	BRD-K91862102	125085	LSM-37236	CID125085		0	0.220489	0.000780008	229
LINCSCP_57174	PI-103	MTOR|PIK3CA|PIK3CB|PIK3CD|PIK3CG	10uM	VCAP	prostate	6h	BRD-K67868012	9884685	LSM-1126	CID9884685		0	-0.220485	0.000780192	229
LINCSCP_15521	RS-23597-190	HTR4	100uM	HA1E	kidney epithelial	6h	BRD-K01868942	182593	LSM-6204	CID182593		0	-0.220474	0.000780672	229
LINCSCP_46731	Somatostatin	SSTR1|SSTR2|SSTR3|SSTR4|SSTR5	10uM	PC3	prostate	24h	BRD-K14681867	16129706	LSM-5326	CID16129706		0	-0.220453	0.000781624	229
LINCSCP_251216	MG-132	PSMB1	1uM	MCF7	breast	6h	BRD-K60230970	462382	LSM-1107	CID462382		0	0.220442	0.000782098	229
LINCSCP_12659	Tozasertib	ABL1|AURKA|AURKB|AURKC|BCR|FLT3|JAK2	10uM	CORL23	lung	6h	BRD-K87947369	5494449	LSM-1021	CID5494449		1	-0.220422	0.000782988	229
LINCSCP_175862	Cladribine	ADA	10uM	YAPC	pancreas	24h	BRD-K93034159	20279	LSM-5976	CID20279			0.220406	0.000783703	229
LINCSCP_14611	SB-218078	CHEK1	10uM	HA1E	kidney epithelial	24h	BRD-A06352508	3387354	LSM-1274	CID3387354		0	0.220398	0.000784033	229
LINCSCP_140429	NCGC00166323-01		10uM	MCF7	breast	24h	BRD-A64485570	6708818	LSM-6478	CID6708818			0.220301	0.000788331	229
LINCSCP_169891	Penfluridol		3.33uM	YAPC	pancreas	24h	BRD-K15409150	33630	LSM-2334	CID33630			-0.220299	0.000788426	229
LINCSCP_14457	SPECTRUM_001028	ESR1|ESR2	10uM	HA1E	kidney epithelial	24h	BRD-K43744935	5376	LSM-2966	CID5376		0	-0.220291	0.000788804	229
LINCSCP_103387	Perampanel	GRIA1|GRIA2|GRIA3|GRIA4	3.33uM	HELA	large intestine	24h	BRD-K41438959	9924495	LSM-45792	CID9924495			0.220273	0.000789608	229
LINCSCP_148526	AZD4547		0.04uM	NPC	neural progenitor cells	24h	BRD-K28392481	51039095	LSM-6308	CID51039095			-0.220254	0.000790454	229
LINCSCP_167891	TAS-103 (dihydrochloride)		0.37uM	YAPC	pancreas	24h	BRD-K09426783	177285	LSM-45292	CID177285			0.220243	0.000790949	229
LINCSCP_38834	Tozasertib	ABL1|AURKA|AURKB|AURKC|BCR|FLT3|JAK2	5uM	MCF7	breast	6h	BRD-K59369769	5494449	LSM-1021	CID5494449		0	-0.220235	0.000791318	229
LINCSCP_81532	GSK-1904529A	IGF1R|INSR	10uM	A549	lung	24h	BRD-K04833372	25124816	LSM-1134	CID25124816			-0.220222	0.000791865	229
LINCSCP_30506	HLI-373	MDM2	10uM	MCF7	breast	24h	BRD-K17349619	435678	LSM-6225	CID435678		1	0.220208	0.000792516	229
LINCSCP_167573	Tafamidis	TTR	0.37uM	YAPC	pancreas	24h	BRD-K23728141	11001318	LSM-45558	CID11001318			-0.220149	0.000795153	229
LINCSCP_72490	Irinotecan	TOP1	3.33uM	A375	skin	24h	BRD-K08547377	60838	LSM-2167	CID60838			0.220136	0.000795724	229
LINCSCP_102012	Tivantinib	MET	1.11uM	HELA	large intestine	24h	BRD-K33379087	11494412	LSM-1131	CID11494412			0.220133	0.000795858	229
LINCSCP_154033	Saracatinib	ABL1|SRC	3.33uM	PC3	prostate	24h	BRD-K19540840	10302451	LSM-1032	CID10302451			-0.220125	0.000796248	229
LINCSCP_12531	HLI-373	MDM2	10uM	CL34	large intestine	6h	BRD-K17349619	435678	LSM-6225	CID435678		1	-0.220107	0.000797036	229
LINCSCP_15487	Teniposide	TOP2A	1uM	HA1E	kidney epithelial	6h	BRD-A35588707	6708778	LSM-1483	CID6708778		0	0.220104	0.00079718	229
LINCSCP_22289	MEGXP0_001030		10uM	HEPG2	liver	6h	BRD-A68274214	23955883	LSM-4462	CID23955883		1	-0.220094	0.00079762	229
LINCSCP_120750	MG-132	PSMB1	20uM	HT29	large intestine	24h	BRD-K60230970	462382	LSM-1107	CID462382			0.220057	0.000799297	229
LINCSCP_69478	BMS-387032	CDK2|CDK7|CDK9	1.11uM	A375	skin	24h	BRD-K43389698	3025986	LSM-1132	CID3025986			0.220054	0.000799445	229
LINCSCP_40108	PI-103	MTOR|PIK3CA|PIK3CB|PIK3CD|PIK3CG	10uM	NCIH2073	lung	6h	BRD-K67868012	9884685	LSM-1126	CID9884685		1	-0.220039	0.000800104	229
LINCSCP_54289	Quinoclamine		10uM	SW620	large intestine	6h	BRD-K66792149	17748	LSM-6261	CID17748		1	0.220035	0.000800292	229
LINCSCP_45969	MLS000038106		10uM	PC3	prostate	24h	BRD-K92317137	659101	LSM-4068	CID659101		0	0.219995	0.000802099	229
LINCSCP_9135	Cucurbitacin-I	JAK2|STAT3	0.1uM	A549	lung	24h	BRD-A28105619	73707401	LSM-43115	CID73707401		0	0.219975	0.000802994	229
LINCSCP_167699	MG-132	PSMB1	20uM	YAPC	pancreas	24h	BRD-K60230970	462382	LSM-1107	CID462382			0.219973	0.000803078	229
LINCSCP_51453	SCHEMBL17052537	BTK|JAK3|MKNK2|MTOR|PRKDC	10uM	SKBR3	breast	24h	BRD-K72636697	73707530	LSM-5803	CID73707530		1	-0.219938	0.000804656	229
LINCSCP_151392	EX-8678		0.04uM	PC3	prostate	24h	BRD-K42918627	52914946	LSM-1147	CID52914946			-0.219903	0.000806252	229
LINCSCP_32779	Plinabulin	TUBA1A|TUBA1B|TUBA1C|TUBA3E|TUBA4A|TUBB|TUBB1|TUBB2A|TUBB2B|TUBB3|TUBB4A|TUBB4B|TUBB6|TUBB8	10uM	MCF7	breast	6h	BRD-K99498722	9949641	LSM-43250	CID9949641		1	0.21988	0.000807303	229
LINCSCP_36849	BRD-A24396574-001-01-5		10uM	MCF7	breast	6h	BRD-A24396574	73707365	LSM-5006	CID73707365		0	0.219877	0.000807466	229
LINCSCP_30651	STK178014		50uM	MCF7	breast	24h	BRD-K86574132	7326481	LSM-43108	CID7326481		1	0.219868	0.000807875	229
LINCSCP_97630	Tamsulosin HCl	ADRA1A|ADRA1B|ADRA1D	10uM	HA1E	kidney epithelial	24h	BRD-K74339692	129211	LSM-45903	CID129211			-0.219843	0.000808978	229
LINCSCP_97810	LY2090314	GSK3A|GSK3B	10uM	HA1E	kidney epithelial	24h	BRD-K78055238	10029385	LSM-45915	CID10029385			0.219829	0.000809648	229
LINCSCP_151287	PI-103	MTOR|PIK3CA|PIK3CB|PIK3CD|PIK3CG	1.11uM	PC3	prostate	24h	BRD-K67868012	9884685	LSM-1126	CID9884685			-0.219801	0.000810896	229
LINCSCP_39044	ZSTK 474	PIK3CG	10uM	MDAMB231		24h	BRD-K63068307	11647372	LSM-1053	CID11647372		1	-0.219798	0.000811068	229
LINCSCP_20911	TL_HRAS26		0.04uM	HCC515	lung	24h	BRD-K01877528	49766530	LSM-2013	CID49766530		0	0.219782	0.000811809	229
LINCSCP_3536	CHEMBL2357936		10uM	A375	skin	24h	BRD-K16827616	54664993	LSM-38158	CID54664993		1	0.219765	0.00081257	229
LINCSCP_17664	HLI-373	MDM2	10uM	HCC15	lung	6h	BRD-K17349619	435678	LSM-6225	CID435678		1	-0.219722	0.000814533	229
LINCSCP_167041	17-DMAG (Alvespimycin) HCl		0.04uM	YAPC	pancreas	24h	BRD-K23499943	99719310	LSM-46133	CID99719310			-0.219717	0.000814744	229
LINCSCP_26084	SCHEMBL14976663		10uM	HT29	large intestine	6h	BRD-K35413818	50898234	LSM-2773	CID50898234		1	-0.219672	0.000816839	229
LINCSCP_143284	cortisone-acetate	TUBA1A|TUBA1B|TUBA1C|TUBA3E|TUBA4A|TUBB|TUBB1|TUBB2A|TUBB2B|TUBB3|TUBB4A|TUBB4B|TUBB6|TUBB8	0.04uM	MCF7	breast	24h	BRD-K74057757	2929	LSM-45387	CID2929			0.219663	0.000817263	229
LINCSCP_53449	RO-281675	GCK	100uM	SKMEL28	skin	6h	BRD-K21672174	9886086	LSM-6231	CID9886086		1	0.219638	0.00081838	229
LINCSCP_85786	Momelotinib	JAK1|JAK2	0.12uM	BT20	breast	3h	BRD-K87737963	25062766	LSM-1141	CID25062766			0.219623	0.000819099	229
LINCSCP_76101	Selumetinib	MAP2K1|MAP2K2	0.37uM	A375	skin	24h	BRD-K57080016	10127622	LSM-1056	CID10127622			-0.219586	0.000820816	229
LINCSCP_99908	AZD-5438	CDK1|CDK10|CDK11B|CDK12|CDK13|CDK14|CDK15|CDK16|CDK17|CDK18|CDK19|CDK2|CDK20|CDK3|CDK4|CDK5|CDK6|CDK7|CDK8|CDK9	1.11uM	HCC515	lung	24h	BRD-K72414522	16747683	LSM-1159	CID16747683			0.219582	0.000821004	229
LINCSCP_39326	BRD-A24396574-001-01-5		10uM	MDAMB231		24h	BRD-A24396574	73707365	LSM-5006	CID73707365		1	0.219551	0.000822429	229
LINCSCP_173544	179324-69-7	ADRM1|PSMA1|PSMA2|PSMA3|PSMA4|PSMA5|PSMA6|PSMA7|PSMA8|PSMB1|PSMB10|PSMB11|PSMB2|PSMB3|PSMB4|PSMB5|PSMB6|PSMB7|PSMB8|PSMB9|PSMC1|PSMC2|PSMC3|PSMC4|PSMC5|PSMC6|PSMD1|PSMD11|PSMD12|PSMD13|PSMD14|PSMD2|PSMD3|PSMD4|PSMD6|PSMD7|PSMD8|SEM1	20uM	YAPC	pancreas	24h	BRD-K50691590	387447	LSM-6281	CID387447			0.219551	0.000822438	229
LINCSCP_9192	CHEMBL1242477	PIK3CA|PIK3CB|PIK3CD|PIK3CG	10uM	A549	lung	24h	BRD-K03618428	24905203	LSM-6208	CID24905203		0	-0.219521	0.000823811	229
LINCSCP_23909	Vorinostat	HDAC1|HDAC2|HDAC3|HDAC6|HDAC8	0.37uM	HEPG2	liver	24h	BRD-K81418486	5311	LSM-3828	CID5311		0	-0.21951	0.000824308	229
LINCSCP_109172	179324-69-7	ADRM1|PSMA1|PSMA2|PSMA3|PSMA4|PSMA5|PSMA6|PSMA7|PSMA8|PSMB1|PSMB10|PSMB11|PSMB2|PSMB3|PSMB4|PSMB5|PSMB6|PSMB7|PSMB8|PSMB9|PSMC1|PSMC2|PSMC3|PSMC4|PSMC5|PSMC6|PSMD1|PSMD11|PSMD12|PSMD13|PSMD14|PSMD2|PSMD3|PSMD4|PSMD6|PSMD7|PSMD8|SEM1	20uM	HELA	large intestine	24h	BRD-K50691590	387447	LSM-6281	CID387447			0.219498	0.000824901	229
LINCSCP_143454	Midodrine	ADRA1A|ADRA1B|ADRA1D	3.33uM	MCF7	breast	24h	BRD-A79981887	4195	LSM-1815	CID4195			-0.219488	0.000825345	229
LINCSCP_108341	K784-3187	ESR2	10uM	HELA	large intestine	24h	BRD-K80608265	10286159	LSM-45465	CID10286159			0.219452	0.000827036	229
LINCSCP_132151	WH-4-025		3.33uM	MCF7	breast	24h	BRD-U60236422		LSM-44937				-0.219443	0.00082744	229
LINCSCP_37515	Ingenol 3,20-dibenzoate	PRKCD|PRKCE	10uM	MCF7	breast	6h	BRD-A52650764	5225086	LSM-4445	CID5225086		1	0.219431	0.000827997	229
LINCSCP_86465	13-Hydroxy-8,14,19-trimethoxy-4,10,12,16-tetramethyl-3,20,22-trioxo-2-azabicyclo[16.3.1]docosa-1(21),4,6,10,18-pentaen-9-yl carbamate	HSP90AA1	0.04uM	BT20	breast	3h	BRD-A19500257	13017911	LSM-42815	CID13017911			0.219409	0.000829008	229
LINCSCP_38971	WH-4-025		0.5uM	MDAMB231		24h	BRD-K29385665	73707529	LSM-45317	CID73707529		0	-0.21932	0.000833201	229
LINCSCP_71919	Clofarabine	POLA1|POLD1|POLE|RRM1|RRM2|RRM2B	0.12uM	A375	skin	24h	BRD-K34022604	119182	LSM-45668	CID119182			0.219316	0.000833357	229
LINCSCP_14640	SPECTRUM2_000920		10uM	HA1E	kidney epithelial	24h	BRD-A48237631	5702003	LSM-1590	CID5702003		0	0.21931	0.000833673	229
LINCSCP_69401	PD-0325901	MAP2K1|MAP2K2	0.37uM	A375	skin	24h	BRD-K49865102	9826528	LSM-1101	CID9826528			-0.219296	0.000834306	229
LINCSCP_9722	MG-132	PSMB1	1uM	A549	lung	24h	BRD-K60230970	462382	LSM-1107	CID462382		0	0.219291	0.000834546	229
LINCSCP_120663	MG-132	PSMB1	20uM	HT29	large intestine	24h	BRD-K60230970	462382	LSM-1107	CID462382			0.219273	0.000835382	229
LINCSCP_27241	CHEMBL2360495		10uM	HT29	large intestine	6h	BRD-K67870070	44507291	LSM-6811	CID44507291		1	0.219249	0.000836502	229
LINCSCP_103362	Pentobarbital	GABRA1|GABRA2|GABRA3|GABRA4|GABRA5|GABRA6|GABRB1|GABRB2|GABRB3|GABRD|GABRE|GABRG1|GABRG2|GABRG3|GABRP|GABRQ	10uM	HELA	large intestine	24h	BRD-A44448661	4737	LSM-1566	CID4737			0.219225	0.000837647	229
LINCSCP_35725	Withaferin A	IKBKB|NAMPT	10uM	MCF7	breast	24h	BRD-K88378636	265237	LSM-6685	CID265237		0	0.219212	0.000838265	229
LINCSCP_31683	MLS002554302		10uM	MCF7	breast	24h	BRD-K99633092	44237409	LSM-4246	CID44237409		0	0.219208	0.000838433	229
LINCSCP_160396	179324-69-7	ADRM1|PSMA1|PSMA2|PSMA3|PSMA4|PSMA5|PSMA6|PSMA7|PSMA8|PSMB1|PSMB10|PSMB11|PSMB2|PSMB3|PSMB4|PSMB5|PSMB6|PSMB7|PSMB8|PSMB9|PSMC1|PSMC2|PSMC3|PSMC4|PSMC5|PSMC6|PSMD1|PSMD11|PSMD12|PSMD13|PSMD14|PSMD2|PSMD3|PSMD4|PSMD6|PSMD7|PSMD8|SEM1	20uM	PC3	prostate	24h	BRD-K50691590	387447	LSM-6281	CID387447			0.219175	0.000840009	229
LINCSCP_86608	AZ628	BRAF|RAF1	10uM	CD34	bone marrow	24h	BRD-K05804044	11676786	LSM-1050	CID11676786			-0.219157	0.000840841	229
LINCSCP_103332	2-Methoxyestradiol		10uM	HELA	large intestine	24h	BRD-K44408410	66414	LSM-45490	CID66414			0.219156	0.000840925	229
LINCSCP_50952	PP-30	RAF1	10uM	RMGI	ovary	6h	BRD-K30677119	73707372	LSM-6238	CID73707372		1	-0.219134	0.000841966	229
LINCSCP_99745	GSK 1059615	PIK3CA|PIK3CB|PIK3CD|PIK3CG	3.33uM	HCC515	lung	24h	BRD-K02708799	23658330	LSM-42799	CID23658330			-0.219133	0.00084201	229
LINCSCP_35526	Entinostat	HDAC1|HDAC10|HDAC11|HDAC2|HDAC3|HDAC4|HDAC5|HDAC6|HDAC7|HDAC8|HDAC9	10uM	MCF7	breast	24h	BRD-K77908580	4261	LSM-4811	CID4261		1	-0.219122	0.000842505	229
LINCSCP_15503	6,10,10B-Trihydroxy-3,4a,7,7,10a-pentamethyl-1-oxo-3-vinyldodecahydro-1H-benzo[f]chromen-5-yl acetate	ADCY2	10uM	HA1E	kidney epithelial	6h	BRD-A70449690	3413	LSM-4467	CID3413		0	-0.219085	0.000844278	229
LINCSCP_97032	METERGOLINE	HTR1A|HTR2A	3.33uM	HA1E	kidney epithelial	24h	BRD-A72309220	28693	LSM-3265	CID28693			-0.218972	0.000849633	229
LINCSCP_72288	Voreloxin (Hydrochloride)	TOP2A|TOP2B	0.37uM	A375	skin	24h	BRD-K23677682	9952884	LSM-45617	CID9952884			-0.218968	0.000849817	229
LINCSCP_5612	BRD-U86222656		10uM	A549	lung	24h	BRD-U86222656		LSM-42708			0	0.218945	0.000850949	229
LINCSCP_69399	PD-0325901	MAP2K1|MAP2K2	3.33uM	A375	skin	24h	BRD-K49865102	9826528	LSM-1101	CID9826528			-0.218925	0.000851877	229
LINCSCP_174557	Floxuridine		10uM	YAPC	pancreas	24h	BRD-K73088654	7083563	LSM-45624	CID7083563			0.218921	0.000852071	229
LINCSCP_174030	GDC-0068		3.33uM	YAPC	pancreas	24h	BRD-K71480163	59671085	LSM-45747	CID59671085			-0.218918	0.000852214	229
LINCSCP_37351	MG-132	PSMB1	3uM	MCF7	breast	6h	BRD-K60230970	462382	LSM-1107	CID462382		0	0.218913	0.000852457	229
LINCSCP_99412	Mitoxantrone	TOP2A	0.12uM	HCC515	lung	24h	BRD-K21680192	4212	LSM-2481	CID4212			0.218907	0.000852772	229
LINCSCP_115704	noscapine		1.11uM	HS578T	breast	24h	BRD-U51024685		NA				-0.218885	0.0008538	229
LINCSCP_16268	F0605-0375		10uM	HA1E	kidney epithelial	6h	BRD-K16346331	2218860	LSM-4554	CID2218860		1	-0.218877	0.000854177	229
LINCSCP_67808	Vorinostat	HDAC1|HDAC2|HDAC3|HDAC6|HDAC8	1uM	NPC	neural progenitor cells	24h	BRD-K81418486	5311	LSM-3828	CID5311		0	-0.21886	0.000855004	229
LINCSCP_56029	MG-132	PSMB1	10uM	VCAP	prostate	24h	BRD-K60230970	462382	LSM-1107	CID462382		0	0.21883	0.000856459	229
LINCSCP_12299	CHEMBL2136735	FGFR1|FGFR3|FLT1|FLT4|KDR|PDGFRA|PDGFRB	10uM	BT20	breast	6h	BRD-K49075727	56965894	LSM-1152	CID56965894		0	-0.218823	0.000856763	229
LINCSCP_25488	3,7-Bis(dimethylamino)phenothiazin-5-ium	ACHE	10uM	HT29	large intestine	24h	BRD-K16406336	4139	LSM-4555	CID4139		1	0.21881	0.000857387	229
LINCSCP_89436	Tegobuvir		3.33uM	HA1E	kidney epithelial	24h	BRD-K26701552	71595631	LSM-45236	CID71595631			-0.218803	0.000857728	229
LINCSCP_171614	Diclofensine (hydrochloride)		10uM	YAPC	pancreas	24h	BRD-A51078674	68871	LSM-45632	CID68871			-0.218799	0.00085794	229
LINCSCP_53277	Phorbol 12-myristate-13-acetate	PRKCA	10uM	SKMEL1	skin	6h	BRD-A15079084	4792	LSM-4341	CID4792		1	0.218777	0.000858997	229
LINCSCP_46981	Pictilisib	PIK3CA|PIK3CB|PIK3CD|PIK3CG|PIK3R1|PIK3R2|PIK3R3|PIK3R5	10uM	PC3	prostate	6h	BRD-K52911425	17755052	LSM-1047	CID17755052		1	-0.218773	0.000859187	229
LINCSCP_25850	VX-11E	MAPK1	0.5uM	HT29	large intestine	6h	BRD-K93725829	11634725	LSM-6291	CID11634725		0	-0.218762	0.000859729	229
LINCSCP_149895	GSK-461364	PLK1	3.33uM	NPC.TAK		24h	BRD-K92428232	15983966	LSM-1013	CID15983966			0.218747	0.000860423	229
LINCSCP_122375	179324-69-7	ADRM1|PSMA1|PSMA2|PSMA3|PSMA4|PSMA5|PSMA6|PSMA7|PSMA8|PSMB1|PSMB10|PSMB11|PSMB2|PSMB3|PSMB4|PSMB5|PSMB6|PSMB7|PSMB8|PSMB9|PSMC1|PSMC2|PSMC3|PSMC4|PSMC5|PSMC6|PSMD1|PSMD11|PSMD12|PSMD13|PSMD14|PSMD2|PSMD3|PSMD4|PSMD6|PSMD7|PSMD8|SEM1	20uM	HT29	large intestine	24h	BRD-K50691590	387447	LSM-6281	CID387447			0.218741	0.00086074	229
LINCSCP_189007	CHEMBL1270112		10uM	A549	lung	24h	BRD-K76612204	44460121	LSM-3714	CID44460121		0	-0.21873	0.000861252	229
LINCSCP_84396	AZD-1775	WEE1	10uM	ASC	adipose	24h	BRD-K54256913	24856436	LSM-1153	CID24856436			-0.218703	0.00086258	229
LINCSCP_90800	Diclofenac	PTGS1|PTGS2	10uM	HA1E	kidney epithelial	24h	BRD-K08252256	3033	LSM-2160	CID3033			-0.218698	0.000862791	229
LINCSCP_130014	Gefitinib	EGFR	10uM	LNCAP	prostate	24h	BRD-K64052750	123631	LSM-1098	CID123631			-0.218656	0.000864834	229
LINCSCP_69211	CI-1040	MAP2K1|MAP2K2	0.12uM	A375	skin	24h	BRD-K05104363	6918454	LSM-1048	CID6918454			-0.218641	0.000865568	229
LINCSCP_44434	dactinomycin	POLR2A	10uM	PC3	prostate	6h	BRD-A73909368	45006140	NA	CID45006140		1	-0.218597	0.000867725	229
LINCSCP_26814	Nocodazole		10uM	HT29	large intestine	6h	BRD-K12539581	4122	LSM-2260	CID4122		0	0.218582	0.000868466	229
LINCSCP_154143	Balicatib		0.37uM	PC3	prostate	24h	BRD-K27204852	10201696	LSM-45647	CID10201696			0.21856	0.000869535	229
LINCSCP_26364	MLS000583956		10uM	HT29	large intestine	6h	BRD-A39093044	3689415	LSM-1515	CID3689415		0	0.218536	0.00087069	229
LINCSCP_70681	GW620972X		3.33uM	A375	skin	24h	BRD-K76401790	766949	LSM-1209	CID766949			0.218502	0.000872365	229
LINCSCP_24753	CHEMBL2136735	FGFR1|FGFR3|FLT1|FLT4|KDR|PDGFRA|PDGFRB	10uM	HS578T	breast	24h	BRD-K49075727	56965894	LSM-1152	CID56965894		1	-0.218501	0.000872387	229
LINCSCP_18456	PP 2	LCK|SRC	10uM	HCC515	lung	6h	BRD-K95785537	4878	LSM-4153	CID4878		1	-0.21849	0.000872922	229
LINCSCP_43926	Withaferin A	IKBKB|NAMPT	10uM	PC3	prostate	24h	BRD-K88378636	265237	LSM-6685	CID265237		0	0.218429	0.00087594	229
LINCSCP_48240	BRD-K38797319		5uM	PC3	prostate	24h	BRD-K38797319	54657611	LSM-10780	CID54657611		1	-0.218379	0.000878363	229
LINCSCP_99411	Mitoxantrone	TOP2A	0.37uM	HCC515	lung	24h	BRD-K21680192	4212	LSM-2481	CID4212			0.218352	0.000879709	229
LINCSCP_142146	alizapride		3.33uM	MCF7	breast	24h	BRD-K69247067	2040	LSM-45800	CID2040			-0.218344	0.000880113	229
LINCSCP_68755	Sirolimus	FKBP1A|MTOR	10uM	VCAP	prostate	6h	BRD-A79768653	5374464	LSM-42783	CID5374464		0	-0.218342	0.000880224	229
LINCSCP_165007	Aurora A Inhibitor I	AURKA	10uM	SKL.C		24h	BRD-K53561341	44139710	LSM-1065	CID44139710			0.218338	0.000880421	229
LINCSCP_22440	GSK-461364	PLK1	10uM	HEPG2	liver	6h	BRD-K92428232	15983966	LSM-1013	CID15983966		1	-0.218338	0.000880427	229
LINCSCP_141627	Podofilox		0.12uM	MCF7	breast	24h	BRD-K47869605	10607	LSM-3055	CID10607			0.218336	0.000880486	229
LINCSCP_84528	Dasatinib	ABL1|BCR|BLK|EPHA2|FGR|FRK|FYN|HCK|KIT|LCK|LYN|PDGFRB|SRC|SRMS|YES1	0.12uM	ASC	adipose	24h	BRD-K49328571	3062316	LSM-1020	CID3062316			-0.218334	0.000880602	229
LINCSCP_120200	Buparlisib	PIK3CA|PIK3CB|PIK3CD|PIK3CG|PIK3R1|PIK3R2|PIK3R3|PIK3R5	0.37uM	HT29	large intestine	24h	BRD-K42191735	16654980	LSM-1148	CID16654980			0.218314	0.000881579	229
LINCSCP_12860	Fluspirilene	DRD2|HTR2A	5uM	DV90	lung	6h	BRD-K77947974	3396	LSM-3748	CID3396		1	-0.218307	0.000881949	229
LINCSCP_53732	PKC Beta Inhibitor	PRKCB	10uM	SNU1040	large intestine	6h	BRD-K89687904	6419755	LSM-4753	CID6419755		1	0.218253	0.000884585	229
LINCSCP_7453	H89	PRKACA	10uM	A549	lung	6h	BRD-K27737647	449241	LSM-42924	CID449241		1	-0.21824	0.000885246	229
LINCSCP_261152	L-690488	IMPA1	10uM	NOMO1	haematopoietic and lymphoid tissue	6h	BRD-K69328504	5132514	LSM-4703	CID5132514		1	-0.218237	0.000885389	229
LINCSCP_955	PP-30	RAF1	10uM	A375	skin	6h	BRD-K30677119	73707372	LSM-6238	CID73707372		0	-0.218231	0.000885707	229
LINCSCP_25828	Elesclomol	HSPA1A	10uM	HT29	large intestine	6h	BRD-K82135108	300471	LSM-4929	CID300471		0	0.21822	0.000886265	229
LINCSCP_50376	STK249718		3uM	PHH		24h	BRD-K81142122	906542	LSM-6671	CID906542		0	0.218212	0.000886652	229
LINCSCP_4555	Vemurafenib	BRAF	10uM	A549	lung	24h	BRD-K56343971	42611257	LSM-1068	CID42611257		1	-0.218206	0.000886921	229
LINCSCP_20867	Sirolimus	FKBP1A|MTOR	0.04uM	HCC515	lung	24h	BRD-K84937637	5284616	LSM-42782	CID5284616		0	-0.218182	0.000888149	229
LINCSCP_49785	Temozolomide	MGMT	0.01uM	PC3	prostate	6h	BRD-K32107296	5394	LSM-4590	CID5394		1	-0.218166	0.000888917	229
LINCSCP_58998	WYE 125132	MTOR	10uM	VCAP	prostate	6h	BRD-A45498368	25260757	LSM-1064	CID25260757		1	-0.218156	0.000889421	229
LINCSCP_121656	179324-69-7	ADRM1|PSMA1|PSMA2|PSMA3|PSMA4|PSMA5|PSMA6|PSMA7|PSMA8|PSMB1|PSMB10|PSMB11|PSMB2|PSMB3|PSMB4|PSMB5|PSMB6|PSMB7|PSMB8|PSMB9|PSMC1|PSMC2|PSMC3|PSMC4|PSMC5|PSMC6|PSMD1|PSMD11|PSMD12|PSMD13|PSMD14|PSMD2|PSMD3|PSMD4|PSMD6|PSMD7|PSMD8|SEM1	20uM	HT29	large intestine	24h	BRD-K50691590	387447	LSM-6281	CID387447			0.218143	0.000890064	229
LINCSCP_106336	Mebendazole		1.11uM	HELA	large intestine	24h	BRD-K77987382	4030	LSM-3749	CID4030			0.21813	0.000890731	229
LINCSCP_933	BMS-754807	IGF1R|INSR	10uM	A375	skin	6h	BRD-K13049116	24785538	LSM-6218	CID24785538		0	-0.218121	0.000891171	229
LINCSCP_18144	PI828		10uM	HCC515	lung	6h	BRD-K97365803	25181195	LSM-4198	CID25181195		1	-0.218109	0.000891752	229
LINCSCP_64895	Puromycin		0.5uM	VCAP	prostate	24h	BRD-K36007650	439530	LSM-2788	CID439530		0	0.218103	0.000892081	229
LINCSCP_47074	Tubastatin A	HDAC6	10uM	PC3	prostate	24h	BRD-K00627859	49850262	LSM-4806	CID49850262		0	-0.218088	0.000892824	229
LINCSCP_20595	BRD-K25719068		10uM	HCC515	lung	6h	BRD-K25719068	44490262	LSM-6095	CID44490262		1	-0.218087	0.000892886	229
LINCSCP_147653	Quizartinib	CSF1R|FLT3|KIT|PDGFRA|PDGFRB|RET	10uM	NPC.CAS9		24h	BRD-K93918653	24889392	LSM-1037	CID24889392			0.218084	0.000893012	229
LINCSCP_91744	Trifluoperazine	DRD2|DRD3|DRD4|HTR2A|HTR2C	10uM	HA1E	kidney epithelial	24h	BRD-K89732114	5566	LSM-4010	CID5566			-0.218077	0.000893347	229
LINCSCP_103884	clobetasol	NR3C1	3.33uM	HELA	large intestine	24h	BRD-K31339321	32798	LSM-5281	CID32798			-0.218074	0.000893492	229
LINCSCP_145940	13-Hydroxy-8,14,19-trimethoxy-4,10,12,16-tetramethyl-3,20,22-trioxo-2-azabicyclo[16.3.1]docosa-1(21),4,6,10,18-pentaen-9-yl carbamate	HSP90AA1	3.33uM	MDAMB231		3h	BRD-A19500257	13017911	LSM-42815	CID13017911			0.218066	0.00089389	229
LINCSCP_36435	Withaferin A	IKBKB|NAMPT	10uM	MCF7	breast	6h	BRD-K88378636	265237	LSM-6685	CID265237		0	0.21805	0.000894703	229
LINCSCP_126494	MLN 2238	PSMB1	0.12uM	HT29	large intestine	24h	BRD-K78659596	25183872	LSM-4944	CID25183872			0.218012	0.000896642	229
LINCSCP_102712	TAS-103 (dihydrochloride)		3.33uM	HELA	large intestine	24h	BRD-K09426783	177285	LSM-45292	CID177285			0.217996	0.000897434	229
LINCSCP_11351	Mevastatin	HMGCR	10uM	ASC	adipose	24h	BRD-K94441233	64715	LSM-4123	CID64715		1	-0.217993	0.000897568	229
LINCSCP_115665	Radicicol		0.12uM	HS578T	breast	24h	BRD-A39996500	5311380	LSM-43303	CID5311380			0.217981	0.000898164	229
LINCSCP_148198	SB-203580	MAPK1|MAPK11|MAPK14	0.04uM	NPC.CAS9		24h	BRD-A37704979	176155	LSM-1168	CID176155			-0.217977	0.000898398	229
LINCSCP_121740	MG-132	PSMB1	20uM	HT29	large intestine	24h	BRD-K60230970	462382	LSM-1107	CID462382			0.217955	0.000899469	229
LINCSCP_147328	GW620972X		10uM	NEU		24h	BRD-K76401790	766949	LSM-1209	CID766949			0.217949	0.00089976	229
LINCSCP_115188	Dovitinib	EGFR|FGFR1|FGFR2|FGFR3|FLT1|FLT3|FLT4|KDR|KIT|PDGFRA|PDGFRB	10uM	HS578T	breast	3h	BRD-K85402309	49830557	LSM-1127	CID49830557			-0.217945	0.000899992	229
LINCSCP_38713	Raloxifene	ESR1|ESR2	3.33uM	MCF7	breast	24h	BRD-K63828191	5035	LSM-3425	CID5035		0	-0.217903	0.000902116	229
LINCSCP_15362	CID-2858522		10uM	HA1E	kidney epithelial	24h	BRD-K59962020	2858523	LSM-3337	CID2858523		1	-0.217901	0.000902224	229
LINCSCP_27039	Puromycin Hydrochloride		10uM	HT29	large intestine	6h	BRD-A28970875	5702164	LSM-1431	CID5702164		1	0.2179	0.000902252	229
LINCSCP_14212	Aminopurvalanol	CDK1|CDK2|CDK5	10uM	HA1E	kidney epithelial	6h	BRD-K07762753	6604931	LSM-2151	CID6604931		1	-0.217871	0.000903692	229
LINCSCP_47030	Nilotinib	ABL1|BCR|KIT	10uM	PC3	prostate	6h	BRD-K81528515	644241	LSM-1099	CID644241		0	0.217868	0.000903855	229
LINCSCP_257743	AD-193/42475508		10uM	NEU		24h	BRD-K12168891	1034641	LSM-2249	CID1034641		1	0.217862	0.000904174	229
LINCSCP_211711	F1061-0166		10uM	HA1E	kidney epithelial	6h	BRD-A75931230	3646984	LSM-4474	CID3646984		0	-0.217843	0.000905121	229
LINCSCP_120300	MG-132	PSMB1	20uM	HT29	large intestine	24h	BRD-K60230970	462382	LSM-1107	CID462382			0.217801	0.000907279	229
LINCSCP_83461	Dasatinib	ABL1|BCR|BLK|EPHA2|FGR|FRK|FYN|HCK|KIT|LCK|LYN|PDGFRB|SRC|SRMS|YES1	3.33uM	ASC.C		24h	BRD-K49328571	3062316	LSM-1020	CID3062316			-0.21777	0.000908849	229
LINCSCP_91050	Latanoprost	PTGFR	0.12uM	HA1E	kidney epithelial	24h	BRD-K10961822	5311221	LSM-43170	CID5311221			0.217763	0.000909172	229
LINCSCP_118274	Ellagic acid	CA1|CA12|CA14|CA2|CA4|CA6|CA9|SYK	0.04uM	HT29	large intestine	24h	BRD-K30466858	5281855	LSM-36455	CID5281855			0.217734	0.000910666	229
LINCSCP_25802	PI-103	MTOR|PIK3CA|PIK3CB|PIK3CD|PIK3CG	10uM	HT29	large intestine	6h	BRD-K67868012	9884685	LSM-1126	CID9884685		0	-0.217671	0.00091386	229
LINCSCP_13652	AC1L99UL		10uM	HA1E	kidney epithelial	24h	BRD-A81795050	415541	LSM-1831	CID415541		0	-0.217661	0.000914384	229
LINCSCP_4792	CHEMBL520231	XPO1	10uM	A549	lung	6h	BRD-K61829047	44589607	LSM-43280	CID44589607		0	-0.217658	0.00091451	229
LINCSCP_26856	Falnidamol	EGFR	10uM	HT29	large intestine	6h	BRD-K70914287	6918508	LSM-3584	CID6918508		1	-0.217657	0.000914594	229
LINCSCP_55295	BRD-A74382794		3uM	U937	haematopoietic and lymphoid tissue	24h	BRD-A74382794	3593902	LSM-45339	CID3593902		1	-0.217655	0.000914701	229
LINCSCP_5998	MLS000583956		10uM	A549	lung	6h	BRD-A39093044	3689415	LSM-1515	CID3689415		0	0.217625	0.000916228	229
LINCSCP_151178	Pictilisib	PIK3CA|PIK3CB|PIK3CD|PIK3CG|PIK3R1|PIK3R2|PIK3R3|PIK3R5	3.33uM	PC3	prostate	24h	BRD-K52911425	17755052	LSM-1047	CID17755052			-0.217618	0.000916599	229
LINCSCP_8955	SA-1921456		10uM	A549	lung	24h	BRD-K74381836	54666570	LSM-41319	CID54666570		1	-0.217615	0.000916753	229
LINCSCP_16793	BRD-K19593010		10uM	HA1E	kidney epithelial	6h	BRD-K19593010	44500394	LSM-38322	CID44500394		1	-0.217614	0.000916796	229
LINCSCP_39178	PLX-4720	BRAF	10uM	MDAMB231		6h	BRD-K16478699	24180719	LSM-1049	CID24180719		0	-0.2176	0.000917515	229
LINCSCP_122014	179324-69-7	ADRM1|PSMA1|PSMA2|PSMA3|PSMA4|PSMA5|PSMA6|PSMA7|PSMA8|PSMB1|PSMB10|PSMB11|PSMB2|PSMB3|PSMB4|PSMB5|PSMB6|PSMB7|PSMB8|PSMB9|PSMC1|PSMC2|PSMC3|PSMC4|PSMC5|PSMC6|PSMD1|PSMD11|PSMD12|PSMD13|PSMD14|PSMD2|PSMD3|PSMD4|PSMD6|PSMD7|PSMD8|SEM1	20uM	HT29	large intestine	24h	BRD-K50691590	387447	LSM-6281	CID387447			0.217584	0.000918312	229
LINCSCP_120986	Donitriptan hydrochloride	HTR1B|HTR1D|PTGDR2	0.37uM	HT29	large intestine	24h	BRD-K31092604	197706	LSM-45430	CID197706			-0.217581	0.000918493	229
LINCSCP_49105	BRD-K22458275		10uM	PC3	prostate	6h	BRD-K22458275	44616387	LSM-38487	CID44616387		1	-0.217545	0.000920332	229
LINCSCP_57146	CHEMBL1222381		80uM	VCAP	prostate	6h	BRD-K53903639	19582717	LSM-6252	CID19582717		1	-0.217532	0.000920996	229
LINCSCP_54518	Erismodegib	SMO	10uM	SW948	large intestine	6h	BRD-K19796430	24775005	LSM-4938	CID24775005		1	-0.217531	0.000921062	229
LINCSCP_115509	Saracatinib	ABL1|SRC	0.37uM	HS578T	breast	24h	BRD-K19540840	10302451	LSM-1032	CID10302451			-0.217524	0.000921421	229
LINCSCP_118961	Oprozomib (ONX 0912)		0.37uM	HT29	large intestine	24h	BRD-A36331462	17753743	LSM-45496	CID17753743			0.217505	0.000922387	229
LINCSCP_298	Chelidonine		10uM	A375	skin	24h	BRD-K32828673	197810	LSM-2715	CID197810		1	0.217488	0.000923273	229
LINCSCP_124613	MG-132	PSMB1	20uM	HT29	large intestine	24h	BRD-K60230970	462382	LSM-1107	CID462382			0.217487	0.000923292	229
LINCSCP_35724	Withaferin A	IKBKB|NAMPT	0.5uM	MCF7	breast	24h	BRD-K88378636	265237	LSM-6685	CID265237		0	0.21745	0.000925239	229
LINCSCP_150871	LDN 193189	ACVR1|BMPR1A	10uM	PC3	prostate	24h	BRD-K04853698	25195294	LSM-1115	CID25195294			0.217433	0.000926107	229
LINCSCP_92239	Resminostat		0.37uM	HA1E	kidney epithelial	24h	BRD-K28822270	11609955	LSM-45663	CID11609955			-0.217408	0.000927365	229
LINCSCP_18243	Kenpaullone	CDK1|CDK5|GSK3B	10uM	HCC515	lung	24h	BRD-K37312348	3820	LSM-2824	CID3820		0	0.217401	0.000927748	229
LINCSCP_25803	MK-2206	AKT1|AKT2|AKT3	10uM	HT29	large intestine	6h	BRD-K68065987	24964624	LSM-1057	CID24964624		0	-0.217398	0.000927877	229
LINCSCP_67425	Wortmannin	PIK3CA|PIK3CG|PLK1	10uM	MCF7	breast	6h	BRD-A75409952	312145	LSM-3947	CID312145		0	-0.217397	0.000927935	229
LINCSCP_174869	MLN 2238	PSMB1	10uM	YAPC	pancreas	24h	BRD-K78659596	25183872	LSM-4944	CID25183872			0.217395	0.000928054	229
LINCSCP_120218	179324-69-7	ADRM1|PSMA1|PSMA2|PSMA3|PSMA4|PSMA5|PSMA6|PSMA7|PSMA8|PSMB1|PSMB10|PSMB11|PSMB2|PSMB3|PSMB4|PSMB5|PSMB6|PSMB7|PSMB8|PSMB9|PSMC1|PSMC2|PSMC3|PSMC4|PSMC5|PSMC6|PSMD1|PSMD11|PSMD12|PSMD13|PSMD14|PSMD2|PSMD3|PSMD4|PSMD6|PSMD7|PSMD8|SEM1	20uM	HT29	large intestine	24h	BRD-K50691590	387447	LSM-6281	CID387447			0.217392	0.000928216	229
LINCSCP_76241	MLN-0128	MTOR	0.04uM	A375	skin	24h	BRD-K59317601	45375953	LSM-1206	CID45375953			-0.217372	0.000929253	229
LINCSCP_145977	CHIR-99021		1.11uM	MDAMB231		3h	BRD-K16189898	9956119	LSM-1181	CID9956119			0.21737	0.000929365	229
LINCSCP_102841	GRANISETRON HYDROCHLORIDE	HTR3A	0.12uM	HELA	large intestine	24h	BRD-A10967948	3510	LSM-45509	CID3510			-0.217366	0.00092956	229
LINCSCP_17688	PP-30	RAF1	10uM	HCC15	lung	6h	BRD-K30677119	73707372	LSM-6238	CID73707372		1	-0.217365	0.000929618	229
LINCSCP_151354	Sirolimus	FKBP1A|MTOR	0.37uM	PC3	prostate	24h	BRD-A79768653	5374464	LSM-42783	CID5374464			-0.217325	0.000931698	229
LINCSCP_18965	Falnidamol	EGFR	10uM	HCC515	lung	24h	BRD-K70914287	6918508	LSM-3584	CID6918508		0	-0.217315	0.000932231	229
LINCSCP_98538	Doxorubicin	TOP2A	0.12uM	HA1E	kidney epithelial	24h	BRD-K92093830	31703	LSM-4062	CID31703			0.217307	0.000932625	229
LINCSCP_75254	Cobimetinib	MAP2K1|MAP2K2	0.04uM	A375	skin	24h	BRD-K03390685	16222096	LSM-45714	CID16222096			-0.217284	0.00093384	229
LINCSCP_133272	Sirolimus	FKBP1A|MTOR	10uM	MCF7	breast	24h	BRD-A79768653	5374464	LSM-42783	CID5374464			-0.217283	0.000933849	229
LINCSCP_92161	SN-38		0.37uM	HA1E	kidney epithelial	24h	BRD-K89561498	104842	LSM-45563	CID104842			0.217265	0.000934808	229
LINCSCP_24852	PCI-32765	BTK	1uM	HS578T	breast	6h	BRD-A35869383	16126651	LSM-1129	CID16126651		0	0.217249	0.000935654	229
LINCSCP_145938	Imatinib	ABL1|BCR|CSF1R|KIT|PDGFRA|PDGFRB	0.04uM	MDAMB231		3h	BRD-K92723993	5291	LSM-1023	CID5291			-0.217214	0.000937465	229
LINCSCP_88403	Dasatinib	ABL1|BCR|BLK|EPHA2|FGR|FRK|FYN|HCK|KIT|LCK|LYN|PDGFRB|SRC|SRMS|YES1	1.11uM	HA1E	kidney epithelial	24h	BRD-K49328571	3062316	LSM-1020	CID3062316			-0.2172	0.000938181	229
LINCSCP_40375	PI-103	MTOR|PIK3CA|PIK3CB|PIK3CD|PIK3CG	10uM	NCIH596	lung	6h	BRD-K67868012	9884685	LSM-1126	CID9884685		1	-0.217194	0.000938507	229
LINCSCP_10272	Sirolimus	FKBP1A|MTOR	0.1uM	A549	lung	6h	BRD-K84937637	5284616	LSM-42782	CID5284616		0	-0.217189	0.000938756	229
LINCSCP_94372	UNII-CVL1685GPH		10uM	HA1E	kidney epithelial	24h	BRD-K56291712	16123056	LSM-36356	CID16123056			-0.21718	0.000939231	229
LINCSCP_38784	Tamoxifen	ESR1|ESR2	1.11uM	MCF7	breast	24h	BRD-K93754473	2733526	LSM-42959	CID2733526		0	-0.217148	0.00094093	229
LINCSCP_133191	EX-8678		0.12uM	MCF7	breast	3h	BRD-K42918627	52914946	LSM-1147	CID52914946			-0.217142	0.000941254	229
LINCSCP_205769	AZD-2014	MTOR	10uM	CL34	large intestine	6h	BRD-K67566344	16736978	LSM-5754	CID16736978		1	-0.217137	0.000941492	229
LINCSCP_131881	NU-7441	PRKDC	3.33uM	MCF7	breast	24h	BRD-K00337317	11327430	LSM-1061	CID11327430			-0.217121	0.000942356	229
LINCSCP_24647	PF-562271	PTK2|PTK2B	10uM	HS578T	breast	6h	BRD-K99545815	11713159	LSM-1072	CID11713159		0	-0.217116	0.000942615	229
LINCSCP_25821	MLN 2238	PSMB1	10uM	HT29	large intestine	6h	BRD-K78659596	25183872	LSM-4944	CID25183872		1	0.217106	0.000943126	229
LINCSCP_130906	C21H27N7O3	AKT1|AKT2|AKT3|PRKCQ	0.04uM	MCF10A	breast epithelial	3h	BRD-A87137733	16048642	LSM-1128	CID16048642			-0.217089	0.000944038	229
LINCSCP_57879	Clopidogrel	P2RY12	10uM	VCAP	prostate	6h	BRD-K27721098	60606	LSM-5415	CID60606		1	-0.217087	0.000944152	229
LINCSCP_53632	Pifithrin MU	HSPA1A|TP53	10uM	SNGM	endometrium	6h	BRD-K96799727	327653	LSM-4188	CID327653		1	0.217075	0.000944747	229
LINCSCP_105154	CI-218872	GABRA1	10uM	HELA	large intestine	24h	BRD-K00662280	107950	LSM-1991	CID107950			0.217066	0.000945222	229
LINCSCP_109896	cortisone-acetate	TUBA1A|TUBA1B|TUBA1C|TUBA3E|TUBA4A|TUBB|TUBB1|TUBB2A|TUBB2B|TUBB3|TUBB4A|TUBB4B|TUBB6|TUBB8	0.37uM	HELA	large intestine	24h	BRD-K74057757	2929	LSM-45387	CID2929			0.217066	0.000945256	229
LINCSCP_99808	Palbociclib	CCND1|CDK4|CDK6	0.12uM	HCC515	lung	24h	BRD-K51313569	5330286	LSM-1071	CID5330286			-0.21706	0.000945564	229
LINCSCP_85681	Apitolisib (gdc-0980, rg7422)	PIK3CA|PIK3CB|PIK3CD|PIK3CG|MTOR	3.33uM	BT20	breast	3h	BRD-A18328003	66694608	LSM-4257	CID66694608			-0.217057	0.00094571	229
LINCSCP_124088	179324-69-7	ADRM1|PSMA1|PSMA2|PSMA3|PSMA4|PSMA5|PSMA6|PSMA7|PSMA8|PSMB1|PSMB10|PSMB11|PSMB2|PSMB3|PSMB4|PSMB5|PSMB6|PSMB7|PSMB8|PSMB9|PSMC1|PSMC2|PSMC3|PSMC4|PSMC5|PSMC6|PSMD1|PSMD11|PSMD12|PSMD13|PSMD14|PSMD2|PSMD3|PSMD4|PSMD6|PSMD7|PSMD8|SEM1	20uM	HT29	large intestine	24h	BRD-K50691590	387447	LSM-6281	CID387447			0.21704	0.000946625	229
LINCSCP_120603	Sepantronium	BIRC5	0.12uM	HT29	large intestine	24h	BRD-K76703230	10126189	LSM-5399	CID10126189			0.217023	0.000947499	229
LINCSCP_174163	MG-132	PSMB1	20uM	YAPC	pancreas	24h	BRD-K60230970	462382	LSM-1107	CID462382			0.217003	0.000948558	229
LINCSCP_30124	Withaferin A	IKBKB|NAMPT	10uM	MCF7	breast	24h	BRD-K88378636	265237	LSM-6685	CID265237		0	0.216979	0.000949806	229
LINCSCP_19366	IWR-1-ENDO	TNKS|TNKS2	10uM	HCC515	lung	24h	BRD-K61314889	44483163	LSM-5707	CID44483163		1	-0.216978	0.00094988	229
LINCSCP_130154	Pictilisib	PIK3CA|PIK3CB|PIK3CD|PIK3CG|PIK3R1|PIK3R2|PIK3R3|PIK3R5	1.11uM	LNCAP	prostate	3h	BRD-K52911425	17755052	LSM-1047	CID17755052			-0.216976	0.000949976	229
LINCSCP_73198	2-Methoxyestradiol		3.33uM	A375	skin	24h	BRD-K44408410	66414	LSM-45490	CID66414			0.216972	0.000950175	229
LINCSCP_54760	PP-30	RAF1	10uM	T3M10	lung	6h	BRD-K30677119	73707372	LSM-6238	CID73707372		1	-0.21696	0.000950804	229
LINCSCP_66720	Vorinostat	HDAC1|HDAC2|HDAC3|HDAC6|HDAC8	10uM	ASC	adipose	24h	BRD-K81418486	5311	LSM-3828	CID5311		0	-0.216948	0.000951467	229
LINCSCP_76895	RO4987655	MAP2K1|MAP2K2	3.33uM	A375	skin	24h	BRD-K64538373	11548630	LSM-45489	CID11548630			-0.216924	0.00095273	229
LINCSCP_32990	NSC 663284	CDC25A|CDC25B	10uM	MCF7	breast	6h	BRD-K03109492	379077	LSM-2042	CID379077		1	0.216921	0.000952909	229
LINCSCP_19518	Lexibulin	TUBA1A|TUBA1B|TUBA1C|TUBA3E|TUBA4A|TUBB|TUBB1|TUBB2A|TUBB2B|TUBB3|TUBB4A|TUBB4B|TUBB6|TUBB8	1uM	HCC515	lung	6h	BRD-K23363278	11351021	LSM-6232	CID11351021		0	0.216915	0.000953196	229
LINCSCP_14348	Zaldaride	CALM1	10uM	HA1E	kidney epithelial	24h	BRD-A26032986	65909	LSM-1413	CID65909		0	-0.216915	0.000953228	229
LINCSCP_173548	179324-69-7	ADRM1|PSMA1|PSMA2|PSMA3|PSMA4|PSMA5|PSMA6|PSMA7|PSMA8|PSMB1|PSMB10|PSMB11|PSMB2|PSMB3|PSMB4|PSMB5|PSMB6|PSMB7|PSMB8|PSMB9|PSMC1|PSMC2|PSMC3|PSMC4|PSMC5|PSMC6|PSMD1|PSMD11|PSMD12|PSMD13|PSMD14|PSMD2|PSMD3|PSMD4|PSMD6|PSMD7|PSMD8|SEM1	20uM	YAPC	pancreas	24h	BRD-K50691590	387447	LSM-6281	CID387447			0.216906	0.000953711	229
LINCSCP_52941	Phorbol 12-myristate-13-acetate	PRKCA	10uM	SKLU1	lung	6h	BRD-A15079084	4792	LSM-4341	CID4792		1	0.216906	0.000953719	229
LINCSCP_107015	179324-69-7	ADRM1|PSMA1|PSMA2|PSMA3|PSMA4|PSMA5|PSMA6|PSMA7|PSMA8|PSMB1|PSMB10|PSMB11|PSMB2|PSMB3|PSMB4|PSMB5|PSMB6|PSMB7|PSMB8|PSMB9|PSMC1|PSMC2|PSMC3|PSMC4|PSMC5|PSMC6|PSMD1|PSMD11|PSMD12|PSMD13|PSMD14|PSMD2|PSMD3|PSMD4|PSMD6|PSMD7|PSMD8|SEM1	20uM	HELA	large intestine	24h	BRD-K50691590	387447	LSM-6281	CID387447			0.216897	0.000954186	229
LINCSCP_288818	Carbacyclin	PPARD|PTGIR	0.5uM	U937	haematopoietic and lymphoid tissue	24h	BRD-K27499107	6436393	LSM-42923	CID6436393		1	-0.216874	0.000955367	229
LINCSCP_69208	CI-1040	MAP2K1|MAP2K2	3.33uM	A375	skin	24h	BRD-K05104363	6918454	LSM-1048	CID6918454			-0.216873	0.000955441	229
LINCSCP_129570	Rebastinib	ABL1	0.12uM	JURKAT	haematopoietic and lymphoid tissue	24h	BRD-K76694128	25066467	LSM-6708	CID25066467			0.216863	0.000956002	229
LINCSCP_240703	Pifithrin	TP53	10uM	MCF7	breast	24h	BRD-K66874953	4817	LSM-3485	CID4817		0	-0.21684	0.000957197	229
LINCSCP_34770	BRD-K93610587		5uM	MCF7	breast	24h	BRD-K93610587	44500987	LSM-42362	CID44500987		1	-0.216835	0.000957473	229
LINCSCP_2225	Alvocidib	CDK1|CDK2|CDK4|CDK5|CDK6|CDK7|CDK8|CDK9|EGFR|PYGM	10uM	A375	skin	6h	BRD-K87909389	5287969	LSM-1011	CID5287969		0	-0.216778	0.000960518	229
LINCSCP_121935	179324-69-7	ADRM1|PSMA1|PSMA2|PSMA3|PSMA4|PSMA5|PSMA6|PSMA7|PSMA8|PSMB1|PSMB10|PSMB11|PSMB2|PSMB3|PSMB4|PSMB5|PSMB6|PSMB7|PSMB8|PSMB9|PSMC1|PSMC2|PSMC3|PSMC4|PSMC5|PSMC6|PSMD1|PSMD11|PSMD12|PSMD13|PSMD14|PSMD2|PSMD3|PSMD4|PSMD6|PSMD7|PSMD8|SEM1	20uM	HT29	large intestine	24h	BRD-K50691590	387447	LSM-6281	CID387447			0.216772	0.000960856	229
LINCSCP_24	Vemurafenib	BRAF	0.1uM	A375	skin	24h	BRD-U73308409	42611257	LSM-42737	CID42611257		0	-0.216767	0.000961119	229
LINCSCP_4929	NCGC00012588		10uM	A549	lung	24h	BRD-K25373946	3235166	LSM-2552	CID3235166		1	-0.216749	0.000962063	229
LINCSCP_175546	Doxorubicin	TOP2A	1.11uM	YAPC	pancreas	24h	BRD-K92093830	31703	LSM-4062	CID31703			0.216741	0.000962468	229
LINCSCP_88198	EX-8678		0.04uM	HA1E	kidney epithelial	24h	BRD-K42918627	52914946	LSM-1147	CID52914946			-0.216732	0.000962991	229
LINCSCP_146050	SGI-1776	PIM1|PIM2|PIM3	10uM	MNEU.E		24h	BRD-K80700417	24795070	LSM-6307	CID24795070			0.216727	0.000963233	229
LINCSCP_2246	CVF-SUMO-13		10uM	A375	skin	6h	BRD-A06929388	51003717	LSM-4834	CID51003717		1	0.216696	0.000964912	229
LINCSCP_50370	CHEMBL2358826		10uM	PHH		24h	BRD-K75627148	54646518	LSM-6851	CID54646518		1	0.216692	0.00096513	229
LINCSCP_22617	Pimasertib	MAP2K1|MAP2K2	10uM	HEPG2	liver	6h	BRD-K89014967	44187362	LSM-5946	CID44187362		1	-0.21669	0.000965244	229
LINCSCP_144272	179324-69-7	ADRM1|PSMA1|PSMA2|PSMA3|PSMA4|PSMA5|PSMA6|PSMA7|PSMA8|PSMB1|PSMB10|PSMB11|PSMB2|PSMB3|PSMB4|PSMB5|PSMB6|PSMB7|PSMB8|PSMB9|PSMC1|PSMC2|PSMC3|PSMC4|PSMC5|PSMC6|PSMD1|PSMD11|PSMD12|PSMD13|PSMD14|PSMD2|PSMD3|PSMD4|PSMD6|PSMD7|PSMD8|SEM1	20uM	MCF7	breast	24h	BRD-K50691590	387447	LSM-6281	CID387447			0.216686	0.000965454	229
LINCSCP_51391	WH-4-023	ABL1|SRC	10uM	SKBR3	breast	24h	BRD-K50199947	11844351	LSM-5613	CID11844351		1	-0.216685	0.000965501	229
LINCSCP_645	Rotenone	MT-ND1	0.5uM	A375	skin	24h	BRD-K08316444	6758	LSM-5260	CID6758		0	0.216665	0.00096657	229
LINCSCP_120161	Pentobarbital	GABRA1|GABRA2|GABRA3|GABRA4|GABRA5|GABRA6|GABRB1|GABRB2|GABRB3|GABRD|GABRE|GABRG1|GABRG2|GABRG3|GABRP|GABRQ	0.04uM	HT29	large intestine	24h	BRD-A44448661	4737	LSM-1566	CID4737			0.216663	0.000966656	229
LINCSCP_178609	MLS002276520		10uM	A375	skin	6h	BRD-K91273791	44246512	LSM-4041	CID44246512		1	-0.216646	0.000967565	229
LINCSCP_138256	AZ628	BRAF|RAF1	0.12uM	MCF7	breast	24h	BRD-K05804044	11676786	LSM-1050	CID11676786			-0.216624	0.000968794	229
LINCSCP_39623	PI-103	MTOR|PIK3CA|PIK3CB|PIK3CD|PIK3CG	1uM	MDAMB231		6h	BRD-K67868012	9884685	LSM-1126	CID9884685		0	-0.216618	0.000969068	229
LINCSCP_167345	Oprozomib (ONX 0912)		0.37uM	YAPC	pancreas	24h	BRD-A36331462	17753743	LSM-45496	CID17753743			0.216608	0.000969614	229
LINCSCP_40407	PKC Beta Inhibitor	PRKCB	10uM	NCIH596	lung	6h	BRD-K89687904	6419755	LSM-4753	CID6419755		1	0.216598	0.000970182	229
LINCSCP_6694	Cediranib	FLT1|FLT4|KDR|KIT|PDGFRA|PDGFRB	10uM	A549	lung	6h	BRD-K86930074	9933475	LSM-5926	CID9933475		1	-0.216562	0.000972123	229
LINCSCP_11617	Sirolimus	FKBP1A|MTOR	0.5uM	BT20	breast	24h	BRD-A79768653	5374464	LSM-42783	CID5374464		1	-0.216561	0.000972174	229
LINCSCP_89908	Amiodarone	KCNH2	10uM	HA1E	kidney epithelial	24h	BRD-K17561142	2157	LSM-2379	CID2157			-0.21655	0.000972762	229
LINCSCP_19376	AZD-2014	MTOR	10uM	HCC515	lung	24h	BRD-K67566344	16736978	LSM-5754	CID16736978		1	-0.216544	0.000973096	229
LINCSCP_102121	Yohimbine	ADRA2A|ADRA2B|ADRA2C|HTR1A|HTR1B|HTR1D|HTR2B	0.37uM	HELA	large intestine	24h	BRD-K35586044	8969	LSM-2779	CID8969			-0.216537	0.000973457	229
LINCSCP_35740	Phorbol 12-myristate-13-acetate	PRKCA	0.001uM	MCF7	breast	6h	BRD-A15079084	4792	LSM-4341	CID4792		0	0.216535	0.000973589	229
LINCSCP_108727	179324-69-7	ADRM1|PSMA1|PSMA2|PSMA3|PSMA4|PSMA5|PSMA6|PSMA7|PSMA8|PSMB1|PSMB10|PSMB11|PSMB2|PSMB3|PSMB4|PSMB5|PSMB6|PSMB7|PSMB8|PSMB9|PSMC1|PSMC2|PSMC3|PSMC4|PSMC5|PSMC6|PSMD1|PSMD11|PSMD12|PSMD13|PSMD14|PSMD2|PSMD3|PSMD4|PSMD6|PSMD7|PSMD8|SEM1	20uM	HELA	large intestine	24h	BRD-K50691590	387447	LSM-6281	CID387447			0.216533	0.000973694	229
LINCSCP_165790	BIX01294	EHMT2	10uM	SKL	skeletal muscle	24h	BRD-K26818574	25150857	LSM-4571	CID25150857			0.216531	0.000973791	229
LINCSCP_37215	LRRK2-IN-1	LRRK2	20uM	MCF7	breast	24h	BRD-K01436366	46843906	LSM-1086	CID46843906		0	-0.216512	0.000974821	229
LINCSCP_126800	Omacetaxine Mepesuccinate		0.12uM	HT29	large intestine	24h	BRD-K76674262	285033	LSM-3716	CID285033			0.216498	0.000975594	229
LINCSCP_201488	Omacetaxine Mepesuccinate		0.01uM	A549	lung	24h	BRD-K76674262	285033	LSM-3716	CID285033		0	0.216494	0.000975799	229
LINCSCP_57171	AZD-2014	MTOR	10uM	VCAP	prostate	6h	BRD-K67566344	16736978	LSM-5754	CID16736978		0	-0.216486	0.000976246	229
LINCSCP_34107	GNF-PF-159		10uM	MCF7	breast	6h	BRD-K98824517	5756371	LSM-43337	CID5756371		0	0.216479	0.000976589	229
LINCSCP_67340	Wortmannin	PIK3CA|PIK3CG|PLK1	10uM	MCF7	breast	6h	BRD-A75409952	312145	LSM-3947	CID312145		0	-0.216472	0.000977	229
LINCSCP_69147	Pelitinib	EGFR	10uM	A375	skin	24h	BRD-K08799216	6445562	LSM-42796	CID6445562			0.216468	0.00097723	229
LINCSCP_84229	PHA-767491		0.37uM	ASC	adipose	24h	BRD-K50000283	11715767	LSM-6304	CID11715767			0.216465	0.000977373	229
LINCSCP_167698	MG-132	PSMB1	20uM	YAPC	pancreas	24h	BRD-K60230970	462382	LSM-1107	CID462382			0.216463	0.000977467	229
LINCSCP_40325	Lexibulin	TUBA1A|TUBA1B|TUBA1C|TUBA3E|TUBA4A|TUBB|TUBB1|TUBB2A|TUBB2B|TUBB3|TUBB4A|TUBB4B|TUBB6|TUBB8	1uM	NCIH596	lung	6h	BRD-K23363278	11351021	LSM-6232	CID11351021		1	0.216461	0.000977575	229
LINCSCP_69370	Mitoxantrone	TOP2A	1.11uM	A375	skin	24h	BRD-K21680192	4212	LSM-2481	CID4212			0.216456	0.000977841	229
LINCSCP_87066	Pracinostat		1.11uM	CD34	bone marrow	24h	BRD-K86797399	49855250	LSM-43290	CID49855250			-0.216442	0.000978599	229
LINCSCP_2026	ST056792		10uM	A375	skin	6h	BRD-K42308740	755405	LSM-4625	CID755405		1	0.216436	0.000978925	229
LINCSCP_9366	Withaferin A	IKBKB|NAMPT	3uM	A549	lung	6h	BRD-K88378636	265237	LSM-6685	CID265237		0	0.216429	0.000979324	229
LINCSCP_16329	CID 75060947		10uM	HA1E	kidney epithelial	6h	BRD-K58972465	75060947	LSM-36700	CID75060947		1	-0.216427	0.000979444	229
LINCSCP_90953	Dabrafenib	BRAF	0.37uM	HA1E	kidney epithelial	24h	BRD-K09951645	44462760	LSM-6303	CID44462760			-0.216385	0.000981725	229
LINCSCP_32145	BRD-K19166598		10uM	MCF7	breast	24h	BRD-K19166598	44618018	LSM-38298	CID44618018		1	0.216357	0.000983232	229
LINCSCP_53193	SB-216763	GSK3B	10uM	SKM1	haematopoietic and lymphoid tissue	6h	BRD-K59184148	176158	LSM-1161	CID176158		1	0.216352	0.000983527	229
LINCSCP_172111	179324-69-7	ADRM1|PSMA1|PSMA2|PSMA3|PSMA4|PSMA5|PSMA6|PSMA7|PSMA8|PSMB1|PSMB10|PSMB11|PSMB2|PSMB3|PSMB4|PSMB5|PSMB6|PSMB7|PSMB8|PSMB9|PSMC1|PSMC2|PSMC3|PSMC4|PSMC5|PSMC6|PSMD1|PSMD11|PSMD12|PSMD13|PSMD14|PSMD2|PSMD3|PSMD4|PSMD6|PSMD7|PSMD8|SEM1	20uM	YAPC	pancreas	24h	BRD-K50691590	387447	LSM-6281	CID387447			0.21635	0.000983653	229
LINCSCP_114171	Dasatinib	ABL1|BCR|BLK|EPHA2|FGR|FRK|FYN|HCK|KIT|LCK|LYN|PDGFRB|SRC|SRMS|YES1	0.12uM	HME1	breast	24h	BRD-K49328571	3062316	LSM-1020	CID3062316			-0.21633	0.000984737	229
LINCSCP_86550	Tivozanib	FLT1|FLT4|KDR|KIT|PDGFRA|PDGFRB	1.11uM	CD34	bone marrow	24h	BRD-K53414658	9911830	LSM-1005	CID9911830			-0.216312	0.000985703	229
LINCSCP_125747	AZD-5438	CDK1|CDK10|CDK11B|CDK12|CDK13|CDK14|CDK15|CDK16|CDK17|CDK18|CDK19|CDK2|CDK20|CDK3|CDK4|CDK5|CDK6|CDK7|CDK8|CDK9	3.33uM	HT29	large intestine	24h	BRD-K72414522	16747683	LSM-1159	CID16747683			0.216306	0.000986033	229
LINCSCP_1157	CHEMBL1474387	NPSR1	10uM	A375	skin	24h	BRD-K37940862	44634573	LSM-42951	CID44634573		0	0.216296	0.000986586	229
LINCSCP_222154	Carbacyclin	PPARD|PTGIR	3uM	HL60	haematopoietic and lymphoid tissue	24h	BRD-K27499107	6436393	LSM-42923	CID6436393		0	-0.216274	0.000987786	229
LINCSCP_132696	CHEMBL2136735	FGFR1|FGFR3|FLT1|FLT4|KDR|PDGFRA|PDGFRB	3.33uM	MCF7	breast	24h	BRD-K49075727	56965894	LSM-1152	CID56965894			-0.216268	0.000988106	229
LINCSCP_37842	AC1NUE3V	DUSP1|DUSP6	10uM	MCF7	breast	24h	BRD-A11007541	5475586	LSM-43141	CID5475586		0	0.216264	0.000988356	229
LINCSCP_86431	ZSTK 474	PIK3CG	3.33uM	BT20	breast	3h	BRD-K63068307	11647372	LSM-1053	CID11647372			-0.216256	0.000988786	229
LINCSCP_69292	AS601245	MAPK10|MAPK8|MAPK9	1.11uM	A375	skin	24h	BRD-A60245366	10109823	LSM-1034	CID10109823			0.21624	0.000989641	229
LINCSCP_115987	A-443654		0.37uM	HS578T	breast	3h	BRD-K88573743	10172943	LSM-1045	CID10172943			-0.216229	0.000990253	229
LINCSCP_70596	HMN-214	CSF1R|FLT1|FLT3|FLT4|KDR|KIT|PDGFRB|RET	10uM	A375	skin	24h	BRD-K70511574	9888590	LSM-42802	CID9888590			0.216216	0.000991001	229
LINCSCP_90824	BDBM52947		10uM	HA1E	kidney epithelial	24h	BRD-A08545410	54416523	LSM-4323	CID54416523			-0.2162	0.000991846	229
LINCSCP_72043	Oprozomib (ONX 0912)		1.11uM	A375	skin	24h	BRD-A36331462	17753743	LSM-45496	CID17753743			0.216197	0.000992022	229
LINCSCP_67405	Withaferin A	IKBKB|NAMPT	1uM	MCF7	breast	24h	BRD-K88378636	265237	LSM-6685	CID265237		0	0.216168	0.000993592	229
LINCSCP_17739	SB-216763	GSK3B	10uM	HCC15	lung	6h	BRD-K59184148	176158	LSM-1161	CID176158		1	0.216162	0.000993955	229
LINCSCP_166363	179324-69-7	ADRM1|PSMA1|PSMA2|PSMA3|PSMA4|PSMA5|PSMA6|PSMA7|PSMA8|PSMB1|PSMB10|PSMB11|PSMB2|PSMB3|PSMB4|PSMB5|PSMB6|PSMB7|PSMB8|PSMB9|PSMC1|PSMC2|PSMC3|PSMC4|PSMC5|PSMC6|PSMD1|PSMD11|PSMD12|PSMD13|PSMD14|PSMD2|PSMD3|PSMD4|PSMD6|PSMD7|PSMD8|SEM1	20uM	YAPC	pancreas	24h	BRD-K50691590	387447	LSM-6281	CID387447			0.216156	0.000994262	229
LINCSCP_50415	Vinblastine	TUBA1A|TUBA1B|TUBA1C|TUBA3E|TUBA4A|TUBB|TUBB1|TUBB2A|TUBB2B|TUBB3|TUBB4A|TUBB4B|TUBB6|TUBB8	10uM	PHH		6h	BRD-K01188359	13342	LSM-6068	CID13342		0	0.216148	0.000994742	229
LINCSCP_135028	PROTIRELIN		3.33uM	MCF7	breast	24h	BRD-A16997652	32281	LSM-45252	CID32281			-0.216143	0.000994974	229
LINCSCP_76530	K-115		1.11uM	A375	skin	24h	BRD-K53814070	9863672	LSM-45986	CID9863672			-0.216129	0.000995786	229
[truncated: 1,410 more rows]

## Sheet: Chem_pertrurb_MYO
SignatureId	Perturbagen	GeneTargets	Concentration	CellLine	Tissue	Time	perturbagenID	pubChemID	lincspertid	stitchID	factor	is_exemplar	Concordance	pValue	nGenes
LINCSCP_76242	Voglibose		10uM	A375	skin	24h	BRD-K59331299	29922606	LSM-45566	CID29922606			-0.363229	9.31658e-08	204
LINCSCP_19324	GF-109203	PRKCA	10uM	HCC515	lung	24h	BRD-K31342827	2396	LSM-2677	CID2396		0	0.357568	1.51831e-07	204
LINCSCP_55313	2-(2-Bromo-4-methyl-phenylamino)-pyrido[3,2-e][1,3]thiazin-4-one		3uM	U937	haematopoietic and lymphoid tissue	24h	BRD-K41790758	1963150	LSM-45312	CID1963150		1	-0.349213	3.06852e-07	204
LINCSCP_18753	SB-218078	CHEK1	10uM	HCC515	lung	24h	BRD-A06352508	3387354	LSM-1274	CID3387354		0	0.344425	4.55077e-07	204
LINCSCP_1097	SMR000002300		10uM	A375	skin	24h	BRD-K05326558	653676	LSM-2089	CID653676		1	-0.342415	5.35943e-07	204
LINCSCP_59326	CHEMBL2356693		10uM	VCAP	prostate	6h	BRD-K23282736	44506420	LSM-6781	CID44506420		0	-0.33559	9.25833e-07	204
LINCSCP_143051	Dolastatin 10		10uM	MCF7	breast	24h	BRD-K78567475	9810929	LSM-45943	CID9810929			0.33419	1.03406e-06	204
LINCSCP_149844	BS-181		1.11uM	NPC.TAK		24h	BRD-K31313613	49867929	LSM-6305	CID49867929			0.333207	1.11722e-06	204
LINCSCP_852	PS-1145	IKBKB	5uM	A375	skin	24h	BRD-K93023739	9949093	LSM-5975	CID9949093		0	-0.33298	1.13729e-06	204
LINCSCP_173670	Palovarotene	RARG	3.33uM	YAPC	pancreas	24h	BRD-K83794243	10295295	LSM-45512	CID10295295			-0.332574	1.17406e-06	204
LINCSCP_55306	BRD-K21918725		3uM	U937	haematopoietic and lymphoid tissue	24h	BRD-K21918725	2379002	LSM-45229	CID2379002		0	-0.330279	1.40417e-06	204
LINCSCP_150355	Dasatinib	ABL1|BCR|BLK|EPHA2|FGR|FRK|FYN|HCK|KIT|LCK|LYN|PDGFRB|SRC|SRMS|YES1	0.12uM	NPC.TAK		24h	BRD-K49328571	3062316	LSM-1020	CID3062316			-0.330223	1.41028e-06	204
LINCSCP_81534	GSK-1904529A	IGF1R|INSR	1.11uM	A549	lung	24h	BRD-K04833372	25124816	LSM-1134	CID25124816			-0.328548	1.60564e-06	204
LINCSCP_76259	Tedizolid		0.04uM	A375	skin	24h	BRD-K59436580	11234049	LSM-45778	CID11234049			-0.327483	1.74296e-06	204
LINCSCP_238371	MLS002554298		10uM	MCF7	breast	24h	BRD-K53335770	44237407	LSM-3179	CID44237407		1	-0.321243	2.80172e-06	204
LINCSCP_24120	BRD-A73513677		0.5uM	HL60	haematopoietic and lymphoid tissue	24h	BRD-A73513677	40619681	LSM-45325	CID40619681		0	-0.320487	2.96539e-06	204
LINCSCP_51344	KU-55933	ATM	1uM	SKBR3	breast	24h	BRD-K25311561	5278396	LSM-1074	CID5278396		1	-0.320067	3.06025e-06	204
LINCSCP_24284	WH-4-025		0.5uM	HS578T	breast	24h	BRD-K29385665	73707529	LSM-45317	CID73707529		0	-0.319159	3.27532e-06	204
LINCSCP_129417	Tivozanib	FLT1|FLT4|KDR|KIT|PDGFRA|PDGFRB	10uM	JURKAT	haematopoietic and lymphoid tissue	24h	BRD-K53414658	9911830	LSM-1005	CID9911830			-0.318228	3.51079e-06	204
LINCSCP_28774	3,5-Bis(4-methylbenzylidene)piperidin-4-one	SENP2|USP1|USP2|USP7	3uM	HUH7	liver	24h	BRD-K37392901	365287	LSM-2827	CID365287		0	0.317394	3.73504e-06	204
LINCSCP_6992	SB-218078	CHEK1	10uM	A549	lung	24h	BRD-A06352508	3387354	LSM-1274	CID3387354		0	0.3162	4.08029e-06	204
LINCSCP_114108	848193-68-0	SIRT1	3.33uM	HME1	breast	24h	BRD-K76964878	707029	LSM-6271	CID707029			-0.315506	4.29468e-06	204
LINCSCP_108639	Pracinostat		0.12uM	HELA	large intestine	24h	BRD-K86797399	49855250	LSM-43290	CID49855250			-0.314123	4.75417e-06	204
LINCSCP_213865	Oxymetazoline	ADRA1A|ADRA1B|ADRA1D|ADRA2A|ADRA2B|ADRA2C	10uM	HCC515	lung	24h	BRD-K16195444	4636	LSM-2353	CID4636		0	-0.313601	4.93967e-06	204
LINCSCP_205462	Carbacyclin	PPARD|PTGIR	1uM	CD34	bone marrow	24h	BRD-K27499107	6436393	LSM-42923	CID6436393		1	-0.312939	5.18435e-06	204
LINCSCP_164753	Pracinostat		0.04uM	SKL.C		24h	BRD-K86797399	49855250	LSM-43290	CID49855250			-0.312474	5.36338e-06	204
LINCSCP_81148	Withaferin A	IKBKB|NAMPT	10uM	A549	lung	24h	BRD-K88378636	265237	LSM-6685	CID265237			0.31132	5.83309e-06	204
LINCSCP_29483	Lapatinib	EGFR|ERBB2	10uM	MCF10A	breast epithelial	24h	BRD-K19687926	208908	LSM-1051	CID208908		0	-0.310426	6.22306e-06	204
LINCSCP_108520	Quisinostat	HDAC1|MDM2	0.04uM	HELA	large intestine	24h	BRD-K83837640	11538455	LSM-5900	CID11538455			-0.308908	6.94351e-06	204
LINCSCP_8987	BRD-K02117849		10uM	A549	lung	24h	BRD-K02117849	54638463	LSM-8563	CID54638463		1	-0.307476	7.6948e-06	204
LINCSCP_129482	PF-04217903	MET	10uM	JURKAT	haematopoietic and lymphoid tissue	24h	BRD-K73319509	17754438	LSM-1166	CID17754438			-0.307457	7.70519e-06	204
LINCSCP_16371	STK199030		10uM	HA1E	kidney epithelial	6h	BRD-K83355732	894165	LSM-4739	CID894165		1	-0.305778	8.68611e-06	204
LINCSCP_161185	Dipyrone	PTGS1	0.04uM	PC3	prostate	24h	BRD-K76812510	3111	LSM-5839	CID3111			-0.305722	8.7209e-06	204
LINCSCP_81502	Withaferin A	IKBKB|NAMPT	10uM	A549	lung	24h	BRD-K88378636	265237	LSM-6685	CID265237			0.304994	9.18362e-06	204
LINCSCP_19530	GF-109203	PRKCA	10uM	HCC515	lung	6h	BRD-K31342827	2396	LSM-2677	CID2396		0	0.304587	9.45193e-06	204
LINCSCP_143055	Dolastatin 10		0.12uM	MCF7	breast	24h	BRD-K78567475	9810929	LSM-45943	CID9810929			0.304383	9.58954e-06	204
LINCSCP_169228	Resminostat		0.12uM	YAPC	pancreas	24h	BRD-K28822270	11609955	LSM-45663	CID11609955			-0.302874	1.06671e-05	204
LINCSCP_23909	Vorinostat	HDAC1|HDAC2|HDAC3|HDAC6|HDAC8	0.37uM	HEPG2	liver	24h	BRD-K81418486	5311	LSM-3828	CID5311		0	-0.302748	1.07623e-05	204
LINCSCP_4679	Auranofin		10uM	A549	lung	6h	BRD-A79465854		LSM-43136			1	0.301751	1.15428e-05	204
LINCSCP_12370	BRD-K13077924		1uM	CD34	bone marrow	24h	BRD-K13077924	25405916	LSM-45363	CID25405916		0	0.30163	1.16405e-05	204
LINCSCP_28786	Calcimycin		3uM	HUH7	liver	24h	BRD-K41431477	11957499	LSM-19005	CID11957499		1	0.301568	1.16914e-05	204
LINCSCP_78990	Diacerein	IL1B	0.04uM	A375	skin	24h	BRD-K69122748	26248	LSM-5766	CID26248			-0.300575	1.25314e-05	204
LINCSCP_22560	CHEMBL2333339		10uM	HEPG2	liver	6h	BRD-K51998148	71574948	LSM-4809	CID71574948		1	-0.300124	1.29321e-05	204
LINCSCP_55311	Carbacyclin	PPARD|PTGIR	10uM	U937	haematopoietic and lymphoid tissue	24h	BRD-K27499107	6436393	LSM-42923	CID6436393		0	-0.300004	1.30406e-05	204
LINCSCP_55295	BRD-A74382794		3uM	U937	haematopoietic and lymphoid tissue	24h	BRD-A74382794	3593902	LSM-45339	CID3593902		1	-0.299935	1.31038e-05	204
LINCSCP_119465	Ridaforolimus (Deforolimus, MK-8669)	MTOR	0.37uM	HT29	large intestine	24h	BRD-K09078998	126422255	LSM-45997	CID126422255			-0.299518	1.34895e-05	204
LINCSCP_84042	TPCA-1	IKBKB	10uM	ASC	adipose	24h	BRD-K51575138	9903786	LSM-1136	CID9903786			-0.29908	1.39057e-05	204
LINCSCP_164771	GSK 1059615	PIK3CA|PIK3CB|PIK3CD|PIK3CG	0.04uM	SKL.C		24h	BRD-K02708799	23658330	LSM-42799	CID23658330			-0.298927	1.40538e-05	204
LINCSCP_22712	AC1L1KV5	TUBB	10uM	HEPG2	liver	6h	BRD-A22783572	5667	LSM-1395	CID5667		0	0.298649	1.43276e-05	204
LINCSCP_191452	KU-55933	ATM	10uM	A549	lung	24h	BRD-K25311561	5278396	LSM-1074	CID5278396		0	-0.298596	1.43806e-05	204
LINCSCP_9802	Fluoropyruvate		0.01uM	A549	lung	6h	BRD-K01779529	67946	LSM-6203	CID67946		0	-0.298093	1.48896e-05	204
LINCSCP_12364	ethyl 6-(2,3-dihydro-1H-indol-1-ylmethyl)-4-(3-nitrophenyl)-2-oxo-1,2,3,4-tetrahydro-5-pyrimidinecarboxylate		0.5uM	CD34	bone marrow	24h	BRD-A72796238	2978593	LSM-45350	CID2978593		1	-0.29802	1.49648e-05	204
LINCSCP_83794	Chelerythrine		10uM	ASC.C		24h	BRD-K87904882	2703	LSM-1187	CID2703			0.298009	1.49759e-05	204
LINCSCP_23334	Vinblastine	TUBA1A|TUBA1B|TUBA1C|TUBA3E|TUBA4A|TUBB|TUBB1|TUBB2A|TUBB2B|TUBB3|TUBB4A|TUBB4B|TUBB6|TUBB8	3uM	HEPG2	liver	24h	BRD-K01188359	13342	LSM-6068	CID13342		0	0.297801	1.51929e-05	204
LINCSCP_1632	MLS-0435534.0001		10uM	A375	skin	6h	BRD-K83620635	16273006	LSM-3879	CID16273006		1	-0.297763	1.52333e-05	204
LINCSCP_132165	Linsitinib	IGF1R|INSR	0.37uM	MCF7	breast	24h	BRD-K07667918	11640390	LSM-1135	CID11640390			-0.29774	1.52577e-05	204
LINCSCP_16507	Tozasertib	ABL1|AURKA|AURKB|AURKC|BCR|FLT3|JAK2	10uM	HA1E	kidney epithelial	6h	BRD-K59369769	5494449	LSM-1021	CID5494449		0	-0.296873	1.61972e-05	204
LINCSCP_47355	FPH2		10uM	PC3	prostate	24h	BRD-K94248251	2208391	LSM-4766	CID2208391		1	-0.295761	1.74823e-05	204
LINCSCP_22297	CBKINASE1_008949		10uM	HEPG2	liver	6h	BRD-K03176945	1242564	LSM-4513	CID1242564		1	-0.295592	1.76863e-05	204
LINCSCP_4787	SB-216763	GSK3B	10uM	A549	lung	6h	BRD-K59184148	176158	LSM-1161	CID176158		0	0.294884	1.85634e-05	204
LINCSCP_76226	Linopirdine	KCNQ2|KCNQ3	1.11uM	A375	skin	24h	BRD-K59332007	3932	LSM-3317	CID3932			-0.294125	1.95506e-05	204
LINCSCP_52924	ICI-199,441	OPRK1	10uM	SKB		24h	BRD-K73290745	3082718	LSM-3643	CID3082718		1	-0.293858	1.99092e-05	204
LINCSCP_28700	Dropropizine		10uM	HUH7	liver	24h	BRD-A29349577	3169	LSM-4385	CID3169		1	-0.293763	2.00384e-05	204
LINCSCP_164751	Pracinostat		0.37uM	SKL.C		24h	BRD-K86797399	49855250	LSM-43290	CID49855250			-0.292982	2.11297e-05	204
LINCSCP_53540	2-Fluoropalmitic acid	ACSL1	40uM	SNGM	endometrium	6h	BRD-A94451536	1560	LSM-6199	CID1560		1	-0.292972	2.11445e-05	204
LINCSCP_32407	AC1NUE3V	DUSP1|DUSP6	10uM	MCF7	breast	24h	BRD-A11007541	5475586	LSM-43141	CID5475586		0	0.292628	2.16439e-05	204
LINCSCP_40094	SB-216763	GSK3B	10uM	NCIH2073	lung	6h	BRD-K59184148	176158	LSM-1161	CID176158		1	0.292615	2.16631e-05	204
LINCSCP_211471	CHEMBL1327417		10uM	HA1E	kidney epithelial	6h	BRD-K78701355	2201555	LSM-4729	CID2201555		1	-0.292496	2.18375e-05	204
LINCSCP_1221	CHEMBL1509101	PKM	10uM	A375	skin	24h	BRD-K77690805	4547230	LSM-3740	CID4547230		0	-0.29169	2.30613e-05	204
LINCSCP_78689	GDC-0068		3.33uM	A375	skin	24h	BRD-K71480163	59671085	LSM-45747	CID59671085			-0.291608	2.31883e-05	204
LINCSCP_24924	Ponatinib	ABL1|BCR|FGFR1|FGFR2|FGFR3|FGFR4|FLT3|KIT|RET|TEK	0.1uM	HS578T	breast	6h	BRD-K44227013	24826799	LSM-1151	CID24826799		0	-0.291464	2.34154e-05	204
LINCSCP_31543	ML162		10uM	MCF7	breast	24h	BRD-A36275421	3689413	LSM-1493	CID3689413		1	0.291029	2.41117e-05	204
LINCSCP_6945	Coleoforsin	ADCY2|ADCY5	10uM	A549	lung	6h	BRD-A55416093	5702265	LSM-1644	CID5702265		1	-0.290631	2.47662e-05	204
LINCSCP_19772	T5578409		10uM	HCC515	lung	6h	BRD-K66884694	9266740	LSM-3486	CID9266740		1	0.290238	2.54294e-05	204
LINCSCP_143053	Dolastatin 10		1.11uM	MCF7	breast	24h	BRD-K78567475	9810929	LSM-45943	CID9810929			0.290204	2.54872e-05	204
LINCSCP_20591	CHEMBL2356693		10uM	HCC515	lung	6h	BRD-K23282736	44506420	LSM-6781	CID44506420		1	-0.289961	2.5906e-05	204
LINCSCP_83582	Belinostat	HDAC1|HDAC10|HDAC11|HDAC2|HDAC3|HDAC4|HDAC5|HDAC6|HDAC7|HDAC8|HDAC9	1.11uM	ASC.C		24h	BRD-K17743125	6918638	LSM-43181	CID6918638			-0.289957	2.59128e-05	204
LINCSCP_205430	SMR000064811		1uM	CD34	bone marrow	24h	BRD-K03439359	2571615	LSM-22739	CID2571615		0	-0.289687	2.63873e-05	204
LINCSCP_30895	PIK 90		10uM	MCF7	breast	6h	BRD-K99818283	6857685	LSM-6697	CID6857685		0	-0.289563	2.66062e-05	204
LINCSCP_16344	AC1O9B20		10uM	HA1E	kidney epithelial	6h	BRD-K66426634	6729040	LSM-4696	CID6729040		1	-0.288922	2.77718e-05	204
LINCSCP_69356	GSK-3 Inhibitor IX		10uM	A375	skin	24h	BRD-K44100512	5287844	LSM-42780	CID5287844			0.288623	2.83331e-05	204
LINCSCP_129897	Dasatinib	ABL1|BCR|BLK|EPHA2|FGR|FRK|FYN|HCK|KIT|LCK|LYN|PDGFRB|SRC|SRMS|YES1	1.11uM	LNCAP	prostate	24h	BRD-K49328571	3062316	LSM-1020	CID3062316			-0.288465	2.86323e-05	204
LINCSCP_141625	Podofilox		1.11uM	MCF7	breast	24h	BRD-K47869605	10607	LSM-3055	CID10607			0.288389	2.87774e-05	204
LINCSCP_44054	84215-10-1	CALM2	10uM	PC3	prostate	24h	BRD-K68341547	4306	LSM-3529	CID4306		0	-0.288337	2.88776e-05	204
LINCSCP_4640	PIK 90		10uM	A549	lung	24h	BRD-K99818283	6857685	LSM-6697	CID6857685		1	-0.28832	2.89109e-05	204
LINCSCP_84494	Ricolinostat		10uM	ASC	adipose	24h	BRD-K82928847	53340666	LSM-6324	CID53340666			-0.28814	2.92604e-05	204
LINCSCP_163763	Lapatinib	EGFR|ERBB2	1.11uM	SKBR3	breast	24h	BRD-K19687926	208908	LSM-1051	CID208908			-0.287873	2.97851e-05	204
LINCSCP_9330	CHEMBL1242477	PIK3CA|PIK3CB|PIK3CD|PIK3CG	10uM	A549	lung	6h	BRD-K03618428	24905203	LSM-6208	CID24905203		0	-0.287299	3.09427e-05	204
LINCSCP_153233	GLPG0634	JAK1	0.12uM	PC3	prostate	24h	BRD-K16803204	49831257	LSM-45924	CID49831257			0.286727	3.21392e-05	204
LINCSCP_113429	PF-562271	PTK2|PTK2B	1.11uM	HME1	breast	3h	BRD-K99545815	11713159	LSM-1072	CID11713159			-0.286614	3.23803e-05	204
LINCSCP_96642	Rosuvastatin	HMGCR	10uM	HA1E	kidney epithelial	24h	BRD-K82941592	446157	LSM-43032	CID446157			-0.285676	3.4452e-05	204
LINCSCP_16341	ST50840204		10uM	HA1E	kidney epithelial	6h	BRD-K64985742	971629	LSM-4690	CID971629		1	-0.285199	3.55531e-05	204
LINCSCP_9235	3,5-Bis(4-methylbenzylidene)piperidin-4-one	SENP2|USP1|USP2|USP7	3uM	A549	lung	24h	BRD-K74402642	6477762	LSM-42949	CID6477762		0	0.285112	3.57587e-05	204
LINCSCP_28703	BDBM50442904		3uM	HUH7	liver	24h	BRD-A37828317	73707348	LSM-4418	CID73707348		1	0.284921	3.62104e-05	204
LINCSCP_15602	Tivozanib	FLT1|FLT4|KDR|KIT|PDGFRA|PDGFRB	10uM	HA1E	kidney epithelial	6h	BRD-K53414658	9911830	LSM-1005	CID9911830		0	-0.284603	3.69757e-05	204
LINCSCP_75601	Dopamine	ADRB1|DRD1|DRD2|DRD3|DRD4|DRD5	0.04uM	A375	skin	24h	BRD-K43887077	681	LSM-4630	CID681			-0.284371	3.75445e-05	204
LINCSCP_138325	CPI-613		3.33uM	MCF7	breast	24h	BRD-A06916187	24770514	LSM-45873	CID24770514			-0.28431	3.7695e-05	204
LINCSCP_178213	Mafenide	CA6	10uM	A375	skin	6h	BRD-K30649484	3998	LSM-5445	CID3998		1	-0.283369	4.00915e-05	204
LINCSCP_288793	BRD-K04986062		1uM	U937	haematopoietic and lymphoid tissue	24h	BRD-K04986062	5742565	LSM-45341	CID5742565		1	-0.283351	4.01388e-05	204
LINCSCP_38717	Raloxifene	ESR1|ESR2	10uM	MCF7	breast	24h	BRD-K63828191	5035	LSM-3425	CID5035		0	-0.283238	4.04374e-05	204
LINCSCP_20652	CHEMBL2138962		10uM	HCC515	lung	6h	BRD-K68007270	44618858	LSM-40974	CID44618858		1	-0.282989	4.10996e-05	204
LINCSCP_14328	BIO2_000376		10uM	HA1E	kidney epithelial	6h	BRD-K95992530	6610347	LSM-4164	CID6610347		1	-0.282966	4.11623e-05	204
LINCSCP_72698	APD668		10uM	A375	skin	24h	BRD-K10859802	11705608	LSM-45930	CID11705608			0.282942	4.12277e-05	204
LINCSCP_25993	MLS000583956		10uM	HT29	large intestine	6h	BRD-A39093044	3689415	LSM-1515	CID3689415		0	0.282675	4.19516e-05	204
LINCSCP_140777	Gefitinib	EGFR	10uM	MCF7	breast	24h	BRD-K64052750	123631	LSM-1098	CID123631			-0.282645	4.20341e-05	204
LINCSCP_30421	Necrostatin	RIPK1	100uM	MCF7	breast	24h	BRD-A36318220	2828334	LSM-1494	CID2828334		0	-0.282059	4.36706e-05	204
LINCSCP_4473	AKT Inhibitor VIII	AKT1|AKT2	10uM	A549	lung	24h	BRD-K04887706	10196499	LSM-1035	CID10196499		0	-0.281894	4.41427e-05	204
LINCSCP_6907	Thiabendazole		10uM	A549	lung	24h	BRD-K77695569	5430	LSM-3741	CID5430		0	-0.281811	4.43807e-05	204
LINCSCP_15552	BMS-754807	IGF1R|INSR	10uM	HA1E	kidney epithelial	6h	BRD-K13049116	24785538	LSM-6218	CID24785538		0	-0.281196	4.61908e-05	204
LINCSCP_100348	Quizartinib	CSF1R|FLT3|KIT|PDGFRA|PDGFRB|RET	10uM	HCC515	lung	24h	BRD-K93918653	24889392	LSM-1037	CID24889392			0.280891	4.7113e-05	204
LINCSCP_163364	Apitolisib (gdc-0980, rg7422)	PIK3CA|PIK3CB|PIK3CD|PIK3CG|MTOR	0.37uM	SKBR3	breast	3h	BRD-A18328003	66694608	LSM-4257	CID66694608			-0.280821	4.73274e-05	204
LINCSCP_7355	PP 2	LCK|SRC	10uM	A549	lung	24h	BRD-K95785537	4878	LSM-4153	CID4878		0	-0.280774	4.74711e-05	204
LINCSCP_83528	Pracinostat		1.11uM	ASC.C		24h	BRD-K86797399	49855250	LSM-43290	CID49855250			-0.280639	4.78883e-05	204
LINCSCP_149673	Dasatinib	ABL1|BCR|BLK|EPHA2|FGR|FRK|FYN|HCK|KIT|LCK|LYN|PDGFRB|SRC|SRMS|YES1	0.12uM	NPC.TAK		24h	BRD-K49328571	3062316	LSM-1020	CID3062316			-0.280384	4.86837e-05	204
LINCSCP_20055	MEGXM0_000032		10uM	HCC515	lung	6h	BRD-A62200266	15560547	LSM-4453	CID15560547		1	-0.280234	4.91589e-05	204
LINCSCP_90238	Methylnaltrexone (Bromide)		3.33uM	HA1E	kidney epithelial	24h	BRD-K33732501	124835980	LSM-45638	CID124835980			-0.280079	4.96542e-05	204
LINCSCP_24775	AZD-1775	WEE1	10uM	HS578T	breast	24h	BRD-K54256913	24856436	LSM-1153	CID24856436		1	0.27997	5.00065e-05	204
LINCSCP_43769	HSCI1_000314	ARG1|ARG2	80uM	OV7	ovary	6h	BRD-K53792571	16760312	LSM-6251	CID16760312		1	-0.279861	5.03574e-05	204
LINCSCP_76241	MLN-0128	MTOR	0.04uM	A375	skin	24h	BRD-K59317601	45375953	LSM-1206	CID45375953			-0.279555	5.13637e-05	204
LINCSCP_24497	Tamatinib	SYK	10uM	HS578T	breast	6h	BRD-K20285085	11213558	LSM-1040	CID11213558		0	-0.279543	5.14011e-05	204
LINCSCP_29538	WH-4-023	ABL1|SRC	10uM	MCF10A	breast epithelial	24h	BRD-K50199947	11844351	LSM-5613	CID11844351		0	-0.279421	5.18076e-05	204
LINCSCP_87619	Dasatinib	ABL1|BCR|BLK|EPHA2|FGR|FRK|FYN|HCK|KIT|LCK|LYN|PDGFRB|SRC|SRMS|YES1	1.11uM	HA1E	kidney epithelial	24h	BRD-K49328571	3062316	LSM-1020	CID3062316			-0.279092	5.29172e-05	204
LINCSCP_48642	BRD-K10799838		10uM	PC3	prostate	6h	BRD-K10799838	60188399	LSM-44689	CID60188399		1	-0.278956	5.33819e-05	204
LINCSCP_38521	Raloxifene	ESR1|ESR2	1.11uM	MCF7	breast	24h	BRD-K63828191	5035	LSM-3425	CID5035		0	-0.278935	5.34534e-05	204
LINCSCP_16741	Plinabulin	TUBA1A|TUBA1B|TUBA1C|TUBA3E|TUBA4A|TUBB|TUBB1|TUBB2A|TUBB2B|TUBB3|TUBB4A|TUBB4B|TUBB6|TUBB8	10uM	HA1E	kidney epithelial	6h	BRD-K99498722	9949641	LSM-43250	CID9949641		1	0.278449	5.51508e-05	204
LINCSCP_47846	Ciprofibrate	PPARA	10uM	PC3	prostate	6h	BRD-A49358627	2763	LSM-1600	CID2763		1	-0.277867	5.72486e-05	204
LINCSCP_16821	CHEMBL2143694		10uM	HA1E	kidney epithelial	6h	BRD-K36895979	44483523	LSM-6585	CID44483523		1	-0.277818	5.74295e-05	204
LINCSCP_143054	Dolastatin 10		0.37uM	MCF7	breast	24h	BRD-K78567475	9810929	LSM-45943	CID9810929			0.277403	5.89719e-05	204
LINCSCP_131458	QL47	BMX|BTK	1.11uM	MCF10A	breast epithelial	24h	BRD-K99252563	71748056	LSM-6019	CID71748056			0.277385	5.90422e-05	204
LINCSCP_14232	Maprotiline	SLC6A2	10uM	HA1E	kidney epithelial	6h	BRD-K25433859	4011	LSM-2043	CID4011		0	-0.27736	5.91359e-05	204
LINCSCP_48403	BRD-K83871946		5uM	PC3	prostate	24h	BRD-K83871946	60189721	LSM-41855	CID60189721		1	-0.276944	6.07291e-05	204
LINCSCP_23304	F1304-0056		10uM	HEPG2	liver	24h	BRD-A13020530	1543530	LSM-36608	CID1543530		1	0.276898	6.09074e-05	204
LINCSCP_288767	Iloprost	PTGER1|PTGER2|PTGIR	10uM	U937	haematopoietic and lymphoid tissue	24h	BRD-A45664787	5311181	LSM-43147	CID5311181		1	-0.276781	6.1362e-05	204
LINCSCP_128807	Vorinostat	HDAC1|HDAC2|HDAC3|HDAC6|HDAC8	1.11uM	HUVEC	umbilical vein	24h	BRD-K81418486	5311	LSM-3828	CID5311			-0.27641	6.28311e-05	204
LINCSCP_25465	ALDA 1	ALDH2	40uM	HT29	large intestine	24h	BRD-K06890060	831629	LSM-6212	CID831629		0	-0.276369	6.29986e-05	204
LINCSCP_206560	PF-04217903	MET	40uM	DV90	lung	6h	BRD-K73319509	17754438	LSM-1166	CID17754438		1	-0.276225	6.35768e-05	204
LINCSCP_143052	Dolastatin 10		3.33uM	MCF7	breast	24h	BRD-K78567475	9810929	LSM-45943	CID9810929			0.275854	6.50947e-05	204
LINCSCP_65564	BRD-K04476933		10uM	VCAP	prostate	24h	BRD-K04476933	44617408	LSM-37520	CID44617408		0	-0.275834	6.5178e-05	204
LINCSCP_13885	L-733060	TACR1	10uM	HA1E	kidney epithelial	6h	BRD-K15791587	132846	LSM-2345	CID132846		1	-0.275818	6.5246e-05	204
LINCSCP_48892	BRD-K78496556		10uM	PC3	prostate	6h	BRD-K78496556	54627254	LSM-41553	CID54627254		1	-0.275632	6.60182e-05	204
LINCSCP_6879	Podofilox		10uM	A549	lung	24h	BRD-K47869605	10607	LSM-3055	CID10607		0	0.27529	6.74679e-05	204
LINCSCP_141871	NMS-1286937		1.11uM	MCF7	breast	24h	BRD-K83699324	49792852	LSM-45818	CID49792852			0.275288	6.74767e-05	204
LINCSCP_160069	Doxifluridine		0.04uM	PC3	prostate	24h	BRD-K83057217	7048664	LSM-45881	CID7048664			-0.275268	6.75621e-05	204
LINCSCP_133272	Sirolimus	FKBP1A|MTOR	10uM	MCF7	breast	24h	BRD-A79768653	5374464	LSM-42783	CID5374464			-0.275245	6.76625e-05	204
LINCSCP_115872	Pictilisib	PIK3CA|PIK3CB|PIK3CD|PIK3CG|PIK3R1|PIK3R2|PIK3R3|PIK3R5	1.11uM	HS578T	breast	3h	BRD-K52911425	17755052	LSM-1047	CID17755052			-0.275046	6.85218e-05	204
LINCSCP_169881	Carfilzomib (PR-171)	ADRM1|PSMA1|PSMA2|PSMA3|PSMA4|PSMA5|PSMA6|PSMA7|PSMA8|PSMB1|PSMB10|PSMB11|PSMB2|PSMB3|PSMB4|PSMB5|PSMB6|PSMB7|PSMB8|PSMB9|PSMC1|PSMC2|PSMC3|PSMC4|PSMC5|PSMC6|PSMD1|PSMD11|PSMD12|PSMD13|PSMD14|PSMD2|PSMD3|PSMD4|PSMD6|PSMD7|PSMD8|SEM1	0.37uM	YAPC	pancreas	24h	BRD-K15179879	11556711	LSM-45547	CID11556711			0.274799	6.96024e-05	204
LINCSCP_52650	2-Cyano-3-(3,4-dihydroxyphenyl)-n-phenylprop-2-enamide	EGFR	10uM	SKB		24h	BRD-K81209512	2055	LSM-2755	CID2055		1	-0.274729	6.99081e-05	204
LINCSCP_16296	STK205557		10uM	HA1E	kidney epithelial	6h	BRD-K32949592	1304413	LSM-4598	CID1304413		1	-0.27463	7.03501e-05	204
LINCSCP_50404	AC1MJFJP		3uM	PHH		6h	BRD-A41649729	3136666	LSM-36616	CID3136666		0	0.274413	7.13234e-05	204
LINCSCP_14421	CGS-12066A	HTR1B	10uM	HA1E	kidney epithelial	24h	BRD-K18909381	2689	LSM-2420	CID2689		0	-0.274255	7.20362e-05	204
LINCSCP_35376	BRD-K91834385		10uM	MCF7	breast	24h	BRD-K91834385	54661437	LSM-14073	CID54661437		1	-0.274222	7.21858e-05	204
LINCSCP_268457	N-(4-Chlorophenyl)-4-[hydroxy(diphenyl)methyl]piperidine-1-carbothioamide		10uM	PC3	prostate	6h	BRD-K62578746	1261254	LSM-3389	CID1261254		1	-0.274221	7.21921e-05	204
LINCSCP_211332	Latrunculin B	WWTR1|YAP1	10uM	HA1E	kidney epithelial	6h	BRD-A19248578	6436219	LSM-43068	CID6436219		1	-0.27399	7.32513e-05	204
LINCSCP_67356	Wortmannin	PIK3CA|PIK3CG|PLK1	10uM	MCF7	breast	6h	BRD-A75409952	312145	LSM-3947	CID312145		0	-0.273901	7.36633e-05	204
LINCSCP_4991	MLS001172197		10uM	A549	lung	24h	BRD-K68313733	2449454	LSM-3527	CID2449454		0	0.273867	7.38247e-05	204
LINCSCP_1489	MLS002264472		10uM	A375	skin	6h	BRD-K04279026	25243746	LSM-2073	CID25243746		1	-0.273676	7.47189e-05	204
LINCSCP_4603	BDBM50127227	FNTA|IKBKB	10uM	A549	lung	24h	BRD-K78599730	44483259	LSM-43025	CID44483259		0	0.273613	7.5014e-05	204
LINCSCP_16758	WH-4023	ABL1|SRC	10uM	HA1E	kidney epithelial	6h	BRD-U44618005		LSM-42724			1	-0.273477	7.56614e-05	204
LINCSCP_45160	PP-30	RAF1	10uM	PC3	prostate	6h	BRD-K30677119	73707372	LSM-6238	CID73707372		0	-0.27337	7.61733e-05	204
LINCSCP_4768	BMS 641988	AR	10uM	A549	lung	6h	BRD-K48923948	24768935	LSM-6248	CID24768935		0	-0.273259	7.67048e-05	204
LINCSCP_16147	Tozasertib	ABL1|AURKA|AURKB|AURKC|BCR|FLT3|JAK2	10uM	HA1E	kidney epithelial	6h	BRD-K59369769	5494449	LSM-1021	CID5494449		0	-0.272901	7.8452e-05	204
LINCSCP_98005	Genz-644282		0.12uM	HA1E	kidney epithelial	24h	BRD-K99475619	10294813	LSM-45838	CID10294813			0.272774	7.90812e-05	204
LINCSCP_9722	MG-132	PSMB1	1uM	A549	lung	24h	BRD-K60230970	462382	LSM-1107	CID462382		0	0.272624	7.98296e-05	204
LINCSCP_167832	Pelitinib	EGFR	0.12uM	YAPC	pancreas	24h	BRD-K08799216	6445562	LSM-42796	CID6445562			-0.272326	8.13377e-05	204
LINCSCP_113771	AZ628	BRAF|RAF1	0.12uM	HME1	breast	24h	BRD-K05804044	11676786	LSM-1050	CID11676786			-0.272274	8.16009e-05	204
LINCSCP_56238	7Beta-forskolin	ADCY2	10uM	VCAP	prostate	24h	BRD-K03015355	9871875	LSM-2040	CID9871875		0	0.27211	8.24459e-05	204
LINCSCP_94145	Idelalisib	PIK3CD|PIK3CG	10uM	HA1E	kidney epithelial	24h	BRD-K60866521	11625818	LSM-1205	CID11625818			-0.271968	8.31842e-05	204
LINCSCP_51335	Tamatinib	SYK	10uM	SKBR3	breast	24h	BRD-K20285085	11213558	LSM-1040	CID11213558		1	-0.271818	8.3965e-05	204
LINCSCP_83529	Pracinostat		0.37uM	ASC.C		24h	BRD-K86797399	49855250	LSM-43290	CID49855250			-0.271687	8.46593e-05	204
LINCSCP_174845	Dolastatin 10		10uM	YAPC	pancreas	24h	BRD-K78567475	9810929	LSM-45943	CID9810929			0.271647	8.48725e-05	204
LINCSCP_179407	Acetyl-Geranyl-Cysteine		10uM	A375	skin	6h	BRD-U01690642		LSM-42712			1	-0.271484	8.57418e-05	204
LINCSCP_26779	HMS3264J07		10uM	HT29	large intestine	6h	BRD-A35912562	45006141	LSM-1485	CID45006141		1	-0.271344	8.64931e-05	204
LINCSCP_9843	MG-132	PSMB1	1uM	A549	lung	6h	BRD-K60230970	462382	LSM-1107	CID462382		0	0.271292	8.67744e-05	204
LINCSCP_76042	UNII-CVL1685GPH		0.12uM	A375	skin	24h	BRD-K56291712	16123056	LSM-36356	CID16123056			-0.271285	8.68134e-05	204
LINCSCP_11438	JTE 013	S1PR2	10uM	ASC	adipose	24h	BRD-K43330982	10223146	LSM-2961	CID10223146		1	-0.271207	8.72379e-05	204
LINCSCP_81337	Linsitinib	IGF1R|INSR	0.37uM	A549	lung	24h	BRD-K07667918	11640390	LSM-1135	CID11640390			-0.271145	8.75726e-05	204
LINCSCP_81298	Alpelisib	PIK3CA	10uM	A549	lung	24h	BRD-K54997624	56649450	LSM-4256	CID56649450			-0.271132	8.76432e-05	204
LINCSCP_78250	Miconazole		10uM	A375	skin	24h	BRD-A82396632	4189	LSM-5165	CID4189			0.271089	8.78834e-05	204
LINCSCP_48236	BRD-K22787051		5uM	PC3	prostate	24h	BRD-K22787051	54657516	LSM-9813	CID54657516		1	-0.270922	8.88e-05	204
LINCSCP_38715	Raloxifene	ESR1|ESR2	0.12uM	MCF7	breast	24h	BRD-K63828191	5035	LSM-3425	CID5035		0	-0.270895	8.89535e-05	204
LINCSCP_205908	Fluoropyruvate		40uM	CORL23	lung	6h	BRD-K01779529	67946	LSM-6203	CID67946		1	-0.27083	8.93113e-05	204
LINCSCP_62069	BRD-K96160456		5uM	VCAP	prostate	24h	BRD-K96160456	54638791	LSM-14329	CID54638791		1	-0.270776	8.96115e-05	204
LINCSCP_3784	BRD-A08658758		3.33uM	A375	skin	24h	BRD-A08658758	14459459	LSM-45324	CID14459459		0	0.270599	9.06048e-05	204
LINCSCP_85681	Apitolisib (gdc-0980, rg7422)	PIK3CA|PIK3CB|PIK3CD|PIK3CG|MTOR	3.33uM	BT20	breast	3h	BRD-A18328003	66694608	LSM-4257	CID66694608			-0.270528	9.10067e-05	204
LINCSCP_29299	AKT Inhibitor VIII	AKT1|AKT2	10uM	LOVO	intestine	6h	BRD-K04887706	10196499	LSM-1035	CID10196499		1	-0.270465	9.13648e-05	204
LINCSCP_18715	Norcyclobenzaprine		10uM	HCC515	lung	6h	BRD-K63165456	9918	LSM-3403	CID9918		1	-0.270447	9.14698e-05	204
LINCSCP_114034	SCHEMBL618594		3.33uM	HME1	breast	24h	BRD-A68739437	46843648	LSM-1070	CID46843648			-0.270287	9.23825e-05	204
LINCSCP_126442	LY2090314	GSK3A|GSK3B	10uM	HT29	large intestine	24h	BRD-K78055238	10029385	LSM-45915	CID10029385			0.27028	9.24268e-05	204
LINCSCP_137496	KX2-391	SRC	10uM	MCF7	breast	24h	BRD-K29968218	23635314	LSM-45890	CID23635314			0.270191	9.29376e-05	204
LINCSCP_30485	CHEMBL3186197	IGF1R|INSR	10uM	MCF7	breast	24h	BRD-K08589866	71760892	LSM-6215	CID71760892		1	-0.270107	9.34257e-05	204
LINCSCP_85786	Momelotinib	JAK1|JAK2	0.12uM	BT20	breast	3h	BRD-K87737963	25062766	LSM-1141	CID25062766			0.270069	9.36432e-05	204
LINCSCP_86550	Tivozanib	FLT1|FLT4|KDR|KIT|PDGFRA|PDGFRB	1.11uM	CD34	bone marrow	24h	BRD-K53414658	9911830	LSM-1005	CID9911830			-0.269999	9.40545e-05	204
LINCSCP_97834	Dolastatin 10		10uM	HA1E	kidney epithelial	24h	BRD-K78567475	9810929	LSM-45943	CID9810929			0.269621	9.62852e-05	204
LINCSCP_63328	BRD-K00513921		5uM	VCAP	prostate	24h	BRD-K00513921	54654386	LSM-8463	CID54654386		1	-0.269615	9.63201e-05	204
LINCSCP_90041	DIMETHYL FUMARATE	KEAP1	1.11uM	HA1E	kidney epithelial	24h	BRD-K31111078	637568	LSM-45569	CID637568			-0.269526	9.68566e-05	204
LINCSCP_28969	LY 2183240	FAAH	10uM	HUH7	liver	6h	BRD-K37865504	11507802	LSM-2839	CID11507802		0	0.269406	9.75794e-05	204
LINCSCP_81301	Alpelisib	PIK3CA	0.37uM	A549	lung	24h	BRD-K54997624	56649450	LSM-4256	CID56649450			-0.269281	9.83397e-05	204
LINCSCP_33772	Fenbendazole	TUBB	10uM	MCF7	breast	6h	BRD-K51318897	3334	LSM-3134	CID3334		1	0.26918	9.89541e-05	204
LINCSCP_224124	Minoxidil	ABCC9|KCNJ11|KCNJ8	10uM	HT29	large intestine	6h	BRD-K14888893	4201	LSM-2134	CID4201		0	-0.269177	9.89764e-05	204
LINCSCP_15236	CHEMBL1242477	PIK3CA|PIK3CB|PIK3CD|PIK3CG	20uM	HA1E	kidney epithelial	24h	BRD-K03618428	24905203	LSM-6208	CID24905203		1	-0.269115	9.93566e-05	204
LINCSCP_148251	Rigosertib	CDK1|F2R|FLT1|FYN|PDGFRA|PLK1|PLK2|SRC	0.12uM	NPC.CAS9		24h	BRD-K55187425	6918736	LSM-44531	CID6918736			0.268948	0.00010039	204
LINCSCP_6336	AC1MDRA3		10uM	A549	lung	24h	BRD-A89067742	2815576	LSM-4493	CID2815576		1	0.268884	0.000100784	204
LINCSCP_76505	SPECTRUM_001873		3.33uM	A375	skin	24h	BRD-A53176877	5702085	LSM-6457	CID5702085			-0.26877	0.0001015	204
LINCSCP_25543	Capsaicin	TRPV1	100uM	HT29	large intestine	24h	BRD-K50590187	1548943	LSM-43180	CID1548943		0	0.268499	0.000103214	204
LINCSCP_89363	Blonanserin (Lonasen)		10uM	HA1E	kidney epithelial	24h	BRD-K25943794	125564	LSM-45717	CID125564			-0.268391	0.000103907	204
LINCSCP_141626	Podofilox		0.37uM	MCF7	breast	24h	BRD-K47869605	10607	LSM-3055	CID10607			0.267862	0.00010735	204
LINCSCP_16722	Elliptecine	TOP2A|TOP2B	10uM	HA1E	kidney epithelial	6h	BRD-K85985071	3213	LSM-4842	CID3213		1	-0.267828	0.000107577	204
LINCSCP_287747	Verapamil	CACNA1C|CACNA1D|CACNA1F|CACNA1G|CACNA1S	10uM	T3M10	lung	6h	BRD-A09533288	2520	LSM-1298	CID2520		1	-0.267743	0.000108144	204
LINCSCP_78485	Tetrahydrouridine		3.33uM	A375	skin	24h	BRD-A86248581	29243	LSM-45757	CID29243			-0.267687	0.000108514	204
LINCSCP_79128	TOFA		0.04uM	A375	skin	24h	BRD-K71164191	115175	LSM-45429	CID115175			-0.267619	0.000108971	204
LINCSCP_81643	ZSTK 474	PIK3CG	0.12uM	A549	lung	24h	BRD-K63068307	11647372	LSM-1053	CID11647372			-0.267565	0.000109333	204
LINCSCP_32435	MLS000038113		10uM	MCF7	breast	24h	BRD-A77467113	659031	LSM-4839	CID659031		1	0.267529	0.000109575	204
LINCSCP_164752	Pracinostat		0.12uM	SKL.C		24h	BRD-K86797399	49855250	LSM-43290	CID49855250			-0.267482	0.000109892	204
LINCSCP_19380	MK-2206	AKT1|AKT2|AKT3	10uM	HCC515	lung	24h	BRD-K68065987	24964624	LSM-1057	CID24964624		1	-0.267428	0.000110258	204
LINCSCP_28898	AC1MJFJP		3uM	HUH7	liver	6h	BRD-A41649729	3136666	LSM-36616	CID3136666		1	0.267277	0.000111288	204
LINCSCP_81238	PIK-93		10uM	A549	lung	24h	BRD-K29395450	6852167	LSM-1191	CID6852167			-0.26701	0.000113127	204
LINCSCP_295824	BRD-K43226598		10uM	VCAP	prostate	6h	BRD-K43226598	54614463	LSM-39644	CID54614463		0	-0.266956	0.000113504	204
LINCSCP_23130	CHEMBL2137336		10uM	HEPG2	liver	6h	BRD-K03358980	44502032	LSM-37457	CID44502032		1	-0.266842	0.000114301	204
LINCSCP_189338	CHEMBL1616521	OPRD1	10uM	A549	lung	24h	BRD-A75769826	16741282	LSM-1793	CID16741282		0	-0.266797	0.000114618	204
LINCSCP_75664	AP26113		1.11uM	A375	skin	24h	BRD-K56032964	57390074	LSM-45408	CID57390074			-0.26668	0.000115441	204
LINCSCP_686	4-Iodo-6-phenylpyrimidine	MIF	40uM	A375	skin	24h	BRD-K25690923	817368	LSM-6233	CID817368		0	-0.266645	0.000115694	204
LINCSCP_266328	Cilostazol	PDE3A	10uM	PC3	prostate	24h	BRD-K67017579	2754	LSM-3491	CID2754		0	-0.266621	0.000115863	204
LINCSCP_78688	GDC-0068		10uM	A375	skin	24h	BRD-K71480163	59671085	LSM-45747	CID59671085			-0.266242	0.000118587	204
LINCSCP_301315	Withaferin A	IKBKB|NAMPT	10uM	VCAP	prostate	24h	BRD-K88378636	265237	LSM-6685	CID265237		0	0.26622	0.000118746	204
LINCSCP_78484	Tetrahydrouridine		10uM	A375	skin	24h	BRD-A86248581	29243	LSM-45757	CID29243			-0.266078	0.000119779	204
LINCSCP_99441	GSK 1059615	PIK3CA|PIK3CB|PIK3CD|PIK3CG	0.37uM	HCC515	lung	24h	BRD-K02708799	23658330	LSM-42799	CID23658330			-0.265934	0.000120844	204
LINCSCP_172709	MLN9708		0.12uM	YAPC	pancreas	24h	BRD-A66419424	49867936	LSM-45406	CID49867936			0.265723	0.00012241	204
LINCSCP_22404	SCHEMBL15556278	DDR1	10uM	HEPG2	liver	6h	BRD-K68191783	24880028	LSM-1002	CID24880028		1	-0.265717	0.000122452	204
LINCSCP_57882	Mafenide	CA6	10uM	VCAP	prostate	6h	BRD-K30649484	3998	LSM-5445	CID3998		1	-0.265679	0.000122743	204
LINCSCP_143056	Dolastatin 10		0.04uM	MCF7	breast	24h	BRD-K78567475	9810929	LSM-45943	CID9810929			0.265565	0.000123595	204
LINCSCP_266378	Chlorpheniramine	HRH1	10uM	PC3	prostate	6h	BRD-A04553218	2725	LSM-1263	CID2725		1	-0.265557	0.000123658	204
LINCSCP_222154	Carbacyclin	PPARD|PTGIR	3uM	HL60	haematopoietic and lymphoid tissue	24h	BRD-K27499107	6436393	LSM-42923	CID6436393		0	-0.265538	0.000123799	204
LINCSCP_114794	Dasatinib	ABL1|BCR|BLK|EPHA2|FGR|FRK|FYN|HCK|KIT|LCK|LYN|PDGFRB|SRC|SRMS|YES1	3.33uM	HS578T	breast	24h	BRD-K49328571	3062316	LSM-1020	CID3062316			-0.265536	0.000123818	204
LINCSCP_23610	D-64131	TUBB	10uM	HEPG2	liver	6h	BRD-K26997899	3921152	LSM-2592	CID3921152		0	0.265488	0.000124178	204
LINCSCP_29719	CHEMBL552425	DDR1	10uM	MCF10A	breast epithelial	6h	BRD-K22096725	24875320	LSM-1003	CID24875320		1	0.264962	0.000128225	204
LINCSCP_19990	SR-03000000931-1		10uM	HCC515	lung	6h	BRD-K19056367	42640807	LSM-2425	CID42640807		1	-0.26494	0.000128404	204
LINCSCP_65450	BRD-K37073485		10uM	VCAP	prostate	6h	BRD-K37073485	44497398	LSM-39303	CID44497398		0	-0.264927	0.000128506	204
LINCSCP_64208	BRD-K66221011		5uM	VCAP	prostate	24h	BRD-K66221011	44490393	LSM-14895	CID44490393		1	-0.264766	0.000129766	204
LINCSCP_28785	Calcimycin		10uM	HUH7	liver	24h	BRD-K41431477	11957499	LSM-19005	CID11957499		0	0.264702	0.000130274	204
LINCSCP_18981	IN1345	EGFR	10uM	HCC515	lung	24h	BRD-K88741031	3248	LSM-3976	CID3248		0	0.264605	0.000131044	204
LINCSCP_96017	Dasatinib	ABL1|BCR|BLK|EPHA2|FGR|FRK|FYN|HCK|KIT|LCK|LYN|PDGFRB|SRC|SRMS|YES1	0.12uM	HA1E	kidney epithelial	24h	BRD-K49328571	3062316	LSM-1020	CID3062316			-0.264464	0.000132176	204
LINCSCP_78985	Diacerein	IL1B	10uM	A375	skin	24h	BRD-K69122748	26248	LSM-5766	CID26248			-0.264453	0.000132266	204
LINCSCP_149811	Quizartinib	CSF1R|FLT3|KIT|PDGFRA|PDGFRB|RET	10uM	NPC.TAK		24h	BRD-K93918653	24889392	LSM-1037	CID24889392			0.264316	0.000133373	204
LINCSCP_31965	AC1O9BJ3		10uM	MCF7	breast	24h	BRD-K71935468	6729245	LSM-4717	CID6729245		1	0.264311	0.000133412	204
LINCSCP_129343	ZINC77024257	MDM2	1.11uM	HUVEC	umbilical vein	24h	BRD-K60219430	60167550	LSM-1171	CID60167550			-0.264308	0.000133434	204
LINCSCP_14199	vincristine	TUBB	10uM	HA1E	kidney epithelial	6h	BRD-A76528577	5022426	NA	CID5022426		0	0.264265	0.000133786	204
LINCSCP_52516	Doxorubicin	TOP2A	10uM	SKB		24h	BRD-K92093830	31703	LSM-4062	CID31703		1	-0.264108	0.000135063	204
LINCSCP_16271	Varenicline	CHRNA4	10uM	HA1E	kidney epithelial	6h	BRD-K18855837	5310966	LSM-5358	CID5310966		1	-0.263947	0.000136393	204
LINCSCP_288818	Carbacyclin	PPARD|PTGIR	0.5uM	U937	haematopoietic and lymphoid tissue	24h	BRD-K27499107	6436393	LSM-42923	CID6436393		1	-0.263862	0.000137093	204
LINCSCP_81863	Dasatinib	ABL1|BCR|BLK|EPHA2|FGR|FRK|FYN|HCK|KIT|LCK|LYN|PDGFRB|SRC|SRMS|YES1	0.12uM	A549	lung	24h	BRD-K49328571	3062316	LSM-1020	CID3062316			-0.2638	0.00013761	204
LINCSCP_201529	Sirolimus	FKBP1A|MTOR	0.01uM	A549	lung	6h	BRD-A79768653	5374464	LSM-42783	CID5374464		0	-0.263698	0.000138471	204
LINCSCP_51281	SB590885	BRAF	0.5uM	SKBR3	breast	24h	BRD-K01253243	53239990	LSM-42746	CID53239990		0	-0.263533	0.000139855	204
LINCSCP_89422	SAQUINAVIR MESYLATE		0.04uM	HA1E	kidney epithelial	24h	BRD-A26690767	60787	LSM-45573	CID60787			-0.263414	0.000140867	204
LINCSCP_4822	Fluspirilene	DRD2|HTR2A	5uM	A549	lung	6h	BRD-K77947974	3396	LSM-3748	CID3396		0	-0.263409	0.00014091	204
LINCSCP_4944	Azathioprine	PPAT	10uM	A549	lung	24h	BRD-K32821942	2265	LSM-42936	CID2265		1	-0.263371	0.000141239	204
LINCSCP_145938	Imatinib	ABL1|BCR|CSF1R|KIT|PDGFRA|PDGFRB	0.04uM	MDAMB231		3h	BRD-K92723993	5291	LSM-1023	CID5291			-0.263367	0.000141275	204
LINCSCP_30833	AZD-2014	MTOR	10uM	MCF7	breast	6h	BRD-K67566344	16736978	LSM-5754	CID16736978		0	-0.263248	0.000142291	204
LINCSCP_76530	K-115		1.11uM	A375	skin	24h	BRD-K53814070	9863672	LSM-45986	CID9863672			-0.263156	0.000143085	204
LINCSCP_22412	BRD-K72381041		10uM	HEPG2	liver	6h	BRD-K72381041	44490380	LSM-41194	CID44490380		1	-0.263137	0.000143256	204
LINCSCP_54048	Elesclomol	HSPA1A	10uM	SW480	large intestine	6h	BRD-K82135108	300471	LSM-4929	CID300471		1	0.263132	0.000143298	204
LINCSCP_86445	EX-8678		0.37uM	BT20	breast	3h	BRD-K42918627	52914946	LSM-1147	CID52914946			-0.26287	0.000145583	204
LINCSCP_6519	vinorelbine	TUBB	10uM	A549	lung	24h	BRD-M30523314	73707424	NA	CID73707424		0	0.262662	0.000147423	204
LINCSCP_5932	MD-II-038		10uM	A549	lung	24h	BRD-K03736784	51034963	LSM-43121	CID51034963		0	0.262603	0.000147952	204
LINCSCP_62369	BRD-K35188965		5uM	VCAP	prostate	6h	BRD-K35188965	54645957	LSM-10543	CID54645957		0	-0.262602	0.000147958	204
LINCSCP_4627	MLS000038106		10uM	A549	lung	24h	BRD-K92317137	659101	LSM-4068	CID659101		0	0.262511	0.000148777	204
LINCSCP_14933	Triflupromazine	DRD2|HTR2B	10uM	HA1E	kidney epithelial	6h	BRD-K63675182	5568	LSM-3421	CID5568		1	-0.262458	0.000149252	204
LINCSCP_16784	BRD-K06592610		10uM	HA1E	kidney epithelial	6h	BRD-K06592610	44490241	LSM-37626	CID44490241		1	-0.262446	0.000149357	204
LINCSCP_31621	MLS-0208612.0001		10uM	MCF7	breast	24h	BRD-K53932786	781660	LSM-3196	CID781660		1	0.262445	0.00014937	204
LINCSCP_16957	Ticrynafen	CYP2C9|SLC12A1	10uM	HA1E	kidney epithelial	6h	BRD-K34098590	38409	LSM-5478	CID38409		1	-0.262438	0.00014943	204
LINCSCP_99808	Palbociclib	CCND1|CDK4|CDK6	0.12uM	HCC515	lung	24h	BRD-K51313569	5330286	LSM-1071	CID5330286			-0.262386	0.0001499	204
LINCSCP_86444	EX-8678		1.11uM	BT20	breast	3h	BRD-K42918627	52914946	LSM-1147	CID52914946			-0.262346	0.000150263	204
LINCSCP_5612	BRD-U86222656		10uM	A549	lung	24h	BRD-U86222656		LSM-42708			0	0.262318	0.00015052	204
LINCSCP_28724	CDK4 Inhibitor III	CDK4	3uM	HUH7	liver	24h	BRD-K06426971	481747	LSM-2121	CID481747		1	0.262197	0.000151617	204
LINCSCP_168644	Pictilisib	PIK3CA|PIK3CB|PIK3CD|PIK3CG|PIK3R1|PIK3R2|PIK3R3|PIK3R5	3.33uM	YAPC	pancreas	24h	BRD-K52911425	17755052	LSM-1047	CID17755052			-0.262007	0.000153359	204
LINCSCP_39776	423735-93-7		10uM	MDST8	intestine	6h	BRD-K59036917	1048267	LSM-3308	CID1048267		1	-0.262005	0.000153386	204
LINCSCP_41528	Calpain Inhibitor I		10uM	NEU		6h	BRD-K35923252	443118	LSM-37060	CID443118		0	0.26176	0.000155657	204
LINCSCP_83530	Pracinostat		0.12uM	ASC.C		24h	BRD-K86797399	49855250	LSM-43290	CID49855250			-0.261758	0.000155675	204
LINCSCP_20165	MLS000859112		10uM	HCC515	lung	6h	BRD-K87375115	2819095	LSM-6180	CID2819095		1	-0.261642	0.000156771	204
LINCSCP_130155	Pictilisib	PIK3CA|PIK3CB|PIK3CD|PIK3CG|PIK3R1|PIK3R2|PIK3R3|PIK3R5	0.37uM	LNCAP	prostate	3h	BRD-K52911425	17755052	LSM-1047	CID17755052			-0.261556	0.000157582	204
LINCSCP_22349	SUGA1_008424		10uM	HEPG2	liver	6h	BRD-K33164466	23919109	LSM-36671	CID23919109		1	-0.261498	0.000158131	204
LINCSCP_90804	Diclofenac	PTGS1|PTGS2	0.12uM	HA1E	kidney epithelial	24h	BRD-K08252256	3033	LSM-2160	CID3033			-0.261455	0.000158538	204
LINCSCP_4978	ML175		10uM	A549	lung	24h	BRD-K58214070	4257368	LSM-3291	CID4257368		0	0.261448	0.000158608	204
LINCSCP_76554	Risperidone	ADRA1A|ADRA1B|DRD2|DRD3|DRD4|HRH1|HTR1A|HTR1D|HTR2A|HTR2C	1.11uM	A375	skin	24h	BRD-K53857191	5073	LSM-3193	CID5073			-0.261283	0.000160186	204
LINCSCP_141628	Podofilox		0.04uM	MCF7	breast	24h	BRD-K47869605	10607	LSM-3055	CID10607			0.261252	0.000160485	204
LINCSCP_44487	Deacetoxy-7-oxisogedunin	HSP90AA1	10uM	PC3	prostate	24h	BRD-A17819071	6708725	LSM-1358	CID6708725		0	0.261112	0.000161841	204
LINCSCP_174041	METERGOLINE	HTR1A|HTR2A	10uM	YAPC	pancreas	24h	BRD-A72309220	28693	LSM-3265	CID28693			-0.260983	0.000163102	204
LINCSCP_142339	Moxisylyte		1.11uM	MCF7	breast	24h	BRD-K81144366	4260	LSM-5868	CID4260			-0.260945	0.000163473	204
LINCSCP_58846	PCL2_000101		10uM	VCAP	prostate	24h	BRD-K16331660	23891545	LSM-36660	CID23891545		1	-0.260939	0.000163533	204
LINCSCP_72524	Pelitinib	EGFR	10uM	A375	skin	24h	BRD-K08799216	6445562	LSM-42796	CID6445562			0.260924	0.000163674	204
LINCSCP_226952	Quinapril	ACE	10uM	HT29	large intestine	6h	BRD-K72222507	54892	LSM-3620	CID54892		1	-0.260911	0.000163803	204
LINCSCP_192525	Nicergoline	ADRA1A	10uM	A549	lung	6h	BRD-K76810206	34040	LSM-3720	CID34040		1	-0.260858	0.000164324	204
LINCSCP_81503	Withaferin A	IKBKB|NAMPT	3.33uM	A549	lung	24h	BRD-K88378636	265237	LSM-6685	CID265237			0.260773	0.000165167	204
LINCSCP_97088	Fexofenadine	HRH1	0.37uM	HA1E	kidney epithelial	24h	BRD-A73368467	3348	LSM-1770	CID3348			-0.260764	0.000165249	204
LINCSCP_19464	PX 12	TXN|TXNRD1	30uM	HCC515	lung	6h	BRD-A56592690	219104	LSM-4918	CID219104		0	0.260621	0.000166674	204
LINCSCP_50632	CAY-10594	PLD2	20uM	PL21	haematopoietic and lymphoid tissue	6h	BRD-K61662457	25105715	LSM-6256	CID25105715		1	-0.260586	0.000167025	204
LINCSCP_20266	FPA1_000042		10uM	HCC515	lung	6h	BRD-K44812652	23946995	LSM-36684	CID23946995		1	-0.260585	0.000167032	204
LINCSCP_50309	CHEMBL2356537		10uM	PHH		24h	BRD-K35860134	54646517	LSM-6830	CID54646517		0	0.260459	0.000168296	204
LINCSCP_35891	AG 14361	PARP1	10uM	MCF7	breast	24h	BRD-K00615600	9840076	LSM-1988	CID9840076		1	0.26032	0.000169709	204
LINCSCP_9841	MG-132	PSMB1	0.5uM	A549	lung	6h	BRD-K60230970	462382	LSM-1107	CID462382		0	0.26023	0.000170622	204
LINCSCP_115617	Dasatinib	ABL1|BCR|BLK|EPHA2|FGR|FRK|FYN|HCK|KIT|LCK|LYN|PDGFRB|SRC|SRMS|YES1	0.37uM	HS578T	breast	24h	BRD-K49328571	3062316	LSM-1020	CID3062316			-0.26006	0.000172361	204
LINCSCP_123104	Nimodipine	CACNA1C|CACNA1D|CACNA1F|CACNA1S|NR3C2	0.04uM	HT29	large intestine	24h	BRD-A58048407	4497	LSM-1659	CID4497			-0.259951	0.000173488	204
LINCSCP_16919	Methyl 1-hydroxy-7-(hydroxymethyl)-1,4a,5,7a-tetrahydrocyclopenta[c]pyran-4-carboxylate		10uM	HA1E	kidney epithelial	6h	BRD-A04308630	23340	LSM-4955	CID23340		1	-0.259863	0.000174406	204
LINCSCP_143281	cortisone-acetate	TUBA1A|TUBA1B|TUBA1C|TUBA3E|TUBA4A|TUBB|TUBB1|TUBB2A|TUBB2B|TUBB3|TUBB4A|TUBB4B|TUBB6|TUBB8	1.11uM	MCF7	breast	24h	BRD-K74057757	2929	LSM-45387	CID2929			0.259801	0.000175051	204
LINCSCP_99486	SCHEMBL570779		10uM	HCC515	lung	24h	BRD-K04801023	52914932	LSM-1149	CID52914932			0.259667	0.000176458	204
LINCSCP_16677	ZSTK 474	PIK3CG	10uM	HA1E	kidney epithelial	6h	BRD-K63068307	11647372	LSM-1053	CID11647372		0	-0.259626	0.000176887	204
LINCSCP_28775	LY 2183240	FAAH	10uM	HUH7	liver	24h	BRD-K37865504	11507802	LSM-2839	CID11507802		1	0.259532	0.000177886	204
LINCSCP_37356	Quinoclamine		0.5uM	MCF7	breast	6h	BRD-K66792149	17748	LSM-6261	CID17748		0	-0.259531	0.000177893	204
LINCSCP_5734	Halometasone	NR3C1	10uM	A549	lung	24h	BRD-K33312228	9846332	LSM-5473	CID9846332		0	0.259493	0.000178294	204
LINCSCP_238317	SR-03000000931-1		10uM	MCF7	breast	24h	BRD-K19056367	42640807	LSM-2425	CID42640807		1	-0.259384	0.00017946	204
LINCSCP_59371	BRD-K65404805-001-01-6		10uM	VCAP	prostate	6h	BRD-K65404805	44607850	LSM-6784	CID44607850		0	-0.259382	0.000179482	204
LINCSCP_115521	Pictilisib	PIK3CA|PIK3CB|PIK3CD|PIK3CG|PIK3R1|PIK3R2|PIK3R3|PIK3R5	0.37uM	HS578T	breast	24h	BRD-K52911425	17755052	LSM-1047	CID17755052			-0.259216	0.00018127	204
LINCSCP_132472	Dactolisib	MTOR|PIK3CA|PIK3CB|PIK3CD|PIK3CG|PIK3R1|PIK3R2|PIK3R3|PIK3R5	0.12uM	MCF7	breast	3h	BRD-K12184916	11977753	LSM-4255	CID11977753			-0.259183	0.000181619	204
LINCSCP_648	SMER28		10uM	A375	skin	24h	BRD-K08478539	1560402	LSM-4523	CID1560402		0	-0.259034	0.000183238	204
LINCSCP_223433	Droperidol	DRD2	10uM	HT29	large intestine	6h	BRD-K97158071	3168	LSM-4193	CID3168		1	-0.25895	0.000184162	204
LINCSCP_16847	MLS000626949		10uM	HA1E	kidney epithelial	6h	BRD-K50289629	896331	LSM-43326	CID896331		1	-0.258941	0.000184257	204
LINCSCP_30848	PF-04217903	MET	40uM	MCF7	breast	6h	BRD-K73319509	17754438	LSM-1166	CID17754438		0	-0.258672	0.000187229	204
LINCSCP_151131	SCHEMBL6874948	LCK	1.11uM	PC3	prostate	24h	BRD-K57282030	69923936	LSM-5674	CID69923936			-0.258467	0.000189525	204
LINCSCP_211442	BRD-K56596360		10uM	HA1E	kidney epithelial	6h	BRD-K56596360	44493915	LSM-40377	CID44493915		1	-0.258416	0.0001901	204
LINCSCP_16321	SCHEMBL6468298		10uM	HA1E	kidney epithelial	6h	BRD-K53816294	44495615	LSM-6130	CID44495615		1	-0.258361	0.000190716	204
LINCSCP_30832	TGX-115		100uM	MCF7	breast	6h	BRD-K67075780	9902311	LSM-6262	CID9902311		0	-0.258308	0.000191318	204
LINCSCP_85082	BCPP000194		1.11uM	ASC	adipose	24h	BRD-A45540146	57345770	LSM-1188	CID57345770			-0.258248	0.000192005	204
LINCSCP_64895	Puromycin		0.5uM	VCAP	prostate	24h	BRD-K36007650	439530	LSM-2788	CID439530		0	0.258219	0.000192335	204
LINCSCP_54007	BMS-536924	IGF1R	10uM	SW480	large intestine	6h	BRD-K34581968	68925359	LSM-1210	CID68925359		1	-0.258188	0.000192688	204
LINCSCP_10739	Alitretinoin	RARA|RARB|RARG|RXRA|RXRB|RXRG	10uM	ASC	adipose	24h	BRD-K35483542	449171	LSM-42856	CID449171		1	-0.258175	0.000192837	204
LINCSCP_38705	Raloxifene	ESR1|ESR2	10uM	MCF7	breast	24h	BRD-K63828191	5035	LSM-3425	CID5035		1	-0.258169	0.000192903	204
LINCSCP_31596	KUC103898N		10uM	MCF7	breast	24h	BRD-K34508425	44601473	LSM-2754	CID44601473		0	0.257992	0.000194945	204
LINCSCP_75619	Pinacidil	ABCC8|ABCC9	0.04uM	A375	skin	24h	BRD-A43882281	4826	LSM-1557	CID4826			-0.257984	0.000195032	204
LINCSCP_39792	MK-2206	AKT1|AKT2|AKT3	10uM	MDST8	intestine	6h	BRD-K68065987	24964624	LSM-1057	CID24964624		1	-0.257692	0.000198434	204
LINCSCP_41444	Fenretinide	RARA	10uM	NEU		24h	BRD-K89085489	5288209	LSM-42925	CID5288209		1	0.257644	0.000198995	204
LINCSCP_54518	Erismodegib	SMO	10uM	SW948	large intestine	6h	BRD-K19796430	24775005	LSM-4938	CID24775005		1	-0.257437	0.000201451	204
LINCSCP_7845	BRD-K45253154-001-01-9		10uM	A549	lung	24h	BRD-K45253154	44618204	LSM-6807	CID44618204		1	-0.257258	0.000203591	204
LINCSCP_303409	BRD-K82794234		5uM	VCAP	prostate	6h	BRD-K82794234	54645946	LSM-13485	CID54645946		0	-0.257007	0.000206637	204
LINCSCP_28927	SCHEMBL16984306		10uM	HUH7	liver	6h	BRD-K09701578	54654332	LSM-6820	CID54654332		1	0.256983	0.000206931	204
LINCSCP_48314	BRD-K88099061		5uM	PC3	prostate	24h	BRD-K88099061	54652589	LSM-42077	CID54652589		1	-0.256979	0.000206977	204
LINCSCP_142575	Volasertib (BI 6727)	PLK1	0.12uM	MCF7	breast	24h	BRD-K69776681	10461508	LSM-45277	CID10461508			0.256819	0.00020894	204
LINCSCP_150515	GW620972X		1.11uM	NPC.TAK		24h	BRD-K76401790	766949	LSM-1209	CID766949			0.256808	0.000209078	204
LINCSCP_9393	AC1MJ3VH	TOP2A	1uM	A549	lung	24h	BRD-A68009927	3085107	LSM-1731	CID3085107		0	0.256748	0.000209818	204
LINCSCP_14535	SPECTRUM_001319	HSD11B1	10uM	HA1E	kidney epithelial	6h	BRD-A98702003	6602447	LSM-1963	CID6602447		1	0.256664	0.000210859	204
LINCSCP_173951	Amantadine	GRIN1|GRIN2A|GRIN2B|GRIN2C|GRIN2D|GRIN3A|GRIN3B	10uM	YAPC	pancreas	24h	BRD-K70330367	2130	LSM-3571	CID2130			-0.256619	0.000211423	204
LINCSCP_250731	Sirolimus	FKBP1A|MTOR	1uM	MCF7	breast	24h	BRD-A79768653	5374464	LSM-42783	CID5374464		0	-0.256573	0.000211993	204
LINCSCP_112600	Rabusertib	CHEK1	3.33uM	HEPG2	liver	24h	BRD-K14109347	11955855	LSM-36359	CID11955855			0.256494	0.000212984	204
LINCSCP_11067	WZ 3146	EGFR	10uM	ASC	adipose	24h	BRD-K73293050	44607360	LSM-5809	CID44607360		1	-0.256271	0.000215792	204
LINCSCP_99852	C24H25CLFN5O3	EGFR|ERBB2|ERBB4	10uM	HCC515	lung	24h	BRD-A58767537	22225683	LSM-42794	CID22225683			0.256243	0.000216155	204
LINCSCP_22508	BRD-K10916986-001-01-6	TUBB	10uM	HEPG2	liver	6h	BRD-K10916986	73707409	LSM-5284	CID73707409		0	0.256238	0.000216219	204
LINCSCP_143027	LY2090314	GSK3A|GSK3B	10uM	MCF7	breast	24h	BRD-K78055238	10029385	LSM-45915	CID10029385			0.256186	0.000216874	204
LINCSCP_16870	BRD-K64304398		10uM	HA1E	kidney epithelial	6h	BRD-K64304398	44487321	LSM-6635	CID44487321		1	-0.256062	0.000218462	204
LINCSCP_98004	Genz-644282		0.37uM	HA1E	kidney epithelial	24h	BRD-K99475619	10294813	LSM-45838	CID10294813			0.255903	0.000220519	204
LINCSCP_12378	2-(2-Bromo-4-methyl-phenylamino)-pyrido[3,2-e][1,3]thiazin-4-one		3uM	CD34	bone marrow	24h	BRD-K41790758	1963150	LSM-45312	CID1963150		1	-0.255834	0.000221411	204
LINCSCP_139857	altrenogest		0.37uM	MCF7	breast	24h	BRD-K61195623	5351344	LSM-45498	CID5351344			0.255471	0.000226183	204
LINCSCP_1566	MLS002264440		10uM	A375	skin	6h	BRD-K46555875	44142127	LSM-42961	CID44142127		1	-0.255439	0.000226605	204
LINCSCP_9670	AC1Q6JJ5	TOP2A	0.1uM	A549	lung	24h	BRD-A71390734	42594	LSM-6192	CID42594		0	0.255261	0.000228983	204
LINCSCP_107533	MLN9708		0.12uM	HELA	large intestine	24h	BRD-A66419424	49867936	LSM-45406	CID49867936			0.255203	0.000229762	204
LINCSCP_61483	BRD-K63424643		5uM	VCAP	prostate	24h	BRD-K63424643	54637688	LSM-12289	CID54637688		1	-0.255075	0.000231494	204
LINCSCP_16831	CHEMBL1886242		10uM	HA1E	kidney epithelial	6h	BRD-K44510578	44491394	LSM-6116	CID44491394		1	-0.255046	0.000231892	204
LINCSCP_31552	SMR000206939		10uM	MCF7	breast	24h	BRD-A68065211	4381127	LSM-1733	CID4381127		1	0.254997	0.000232562	204
LINCSCP_5914	Vinorelbine	TUBB	10uM	A549	lung	6h	BRD-K97514127	13200033	LSM-6007	CID13200033		0	0.254935	0.000233401	204
LINCSCP_164681	Vorinostat	HDAC1|HDAC2|HDAC3|HDAC6|HDAC8	0.04uM	SKL.C		24h	BRD-K81418486	5311	LSM-3828	CID5311			-0.254904	0.000233831	204
LINCSCP_25997	MLS000583951		10uM	HT29	large intestine	6h	BRD-A76490030	4381125	LSM-1796	CID4381125		1	0.254888	0.000234043	204
LINCSCP_51290	AKT Inhibitor VIII	AKT1|AKT2	1uM	SKBR3	breast	24h	BRD-K04887706	10196499	LSM-1035	CID10196499		0	-0.254866	0.000234345	204
LINCSCP_78722	sn-Glycero-3-phosphocholine		0.12uM	A375	skin	24h	BRD-A72390365	439285	LSM-45427	CID439285			-0.254778	0.000235561	204
LINCSCP_9181	Chaetocin	SUV39H1	0.01uM	A549	lung	24h	BRD-A85860691	161591	LSM-6198	CID161591		0	-0.254773	0.000235625	204
LINCSCP_24637	OSI-027	MTOR	10uM	HS578T	breast	6h	BRD-K94294671	72698550	LSM-1063	CID72698550		0	0.254678	0.000236935	204
LINCSCP_270954	HMS1476K01		10uM	PC3	prostate	6h	BRD-K28789065	23863188	LSM-43092	CID23863188		0	0.254572	0.00023841	204
LINCSCP_59521	Dipyridamole	ADA|PDE10A|PDE1A|PDE1B|PDE1C|PDE2A|PDE3A|PDE3B|PDE4A|PDE4B|PDE4C|PDE4D|PDE5A|PDE6A|PDE6B|PDE6C|PDE6D|PDE6G|PDE6H|PDE7A|PDE7B|PDE8A|PDE8B|PDE9A|SLC29A1	10uM	VCAP	prostate	24h	BRD-K86301799	3108	LSM-3927	CID3108		0	-0.254564	0.000238522	204
LINCSCP_86447	EX-8678		0.04uM	BT20	breast	3h	BRD-K42918627	52914946	LSM-1147	CID52914946			-0.25455	0.000238719	204
LINCSCP_50461	ST004815		5uM	PHH		6h	BRD-K41172353	673329	LSM-36681	CID673329		0	0.254526	0.000239059	204
LINCSCP_16281	ALD1-H_001128		10uM	HA1E	kidney epithelial	6h	BRD-K25731886	23892255	LSM-45103	CID23892255		1	-0.25445	0.000240113	204
LINCSCP_165913	PD-0325901	MAP2K1|MAP2K2	0.37uM	SKL	skeletal muscle	24h	BRD-K49865102	9826528	LSM-1101	CID9826528			0.254332	0.000241785	204
LINCSCP_16658	TAE-684	ALK	10uM	HA1E	kidney epithelial	6h	BRD-K50140147	16038120	LSM-1024	CID16038120		0	-0.254328	0.000241836	204
LINCSCP_126634	Genz-644282		10uM	HT29	large intestine	24h	BRD-K99475619	10294813	LSM-45838	CID10294813			0.254288	0.000242403	204
LINCSCP_6503	AC1M43RN		10uM	A549	lung	24h	BRD-K91047982	2275371	LSM-3363	CID2275371		1	0.254206	0.000243564	204
LINCSCP_74248	amisulpride		0.04uM	A375	skin	24h	BRD-A12237696	833	LSM-45926	CID833			0.254176	0.000243995	204
LINCSCP_160073	NMS-1286937		0.37uM	PC3	prostate	24h	BRD-K83699324	49792852	LSM-45818	CID49792852			0.25415	0.000244369	204
LINCSCP_157667	Cidoxepin	HRH1|HRH2|SLC6A2|SLC6A4	10uM	PC3	prostate	24h	BRD-K37694030	667468	LSM-42948	CID667468			-0.254116	0.000244846	204
LINCSCP_89912	Amiodarone	KCNH2	0.12uM	HA1E	kidney epithelial	24h	BRD-K17561142	2157	LSM-2379	CID2157			0.254089	0.000245239	204
LINCSCP_38716	Raloxifene	ESR1|ESR2	0.37uM	MCF7	breast	24h	BRD-K63828191	5035	LSM-3425	CID5035		0	-0.254028	0.000246113	204
LINCSCP_241662	Dimethisoquin		10uM	MCF7	breast	24h	BRD-K73391359	6857	LSM-3647	CID6857		0	-0.254026	0.000246134	204
LINCSCP_21084	179324-69-7	ADRM1|PSMA1|PSMA2|PSMA3|PSMA4|PSMA5|PSMA6|PSMA7|PSMA8|PSMB1|PSMB10|PSMB11|PSMB2|PSMB3|PSMB4|PSMB5|PSMB6|PSMB7|PSMB8|PSMB9|PSMC1|PSMC2|PSMC3|PSMC4|PSMC5|PSMC6|PSMD1|PSMD11|PSMD12|PSMD13|PSMD14|PSMD2|PSMD3|PSMD4|PSMD6|PSMD7|PSMD8|SEM1	0.01uM	HCC515	lung	6h	BRD-K50691590	387447	LSM-6281	CID387447		0	0.253976	0.000246861	204
LINCSCP_76250	Tozasertib	ABL1|AURKA|AURKB|AURKC|BCR|FLT3|JAK2	1.11uM	A375	skin	24h	BRD-K59369769	5494449	LSM-1021	CID5494449			-0.253966	0.000247005	204
LINCSCP_15262	XAV 939	TNKS|TNKS2	10uM	HA1E	kidney epithelial	24h	BRD-K12762134	2726824	LSM-5303	CID2726824		1	-0.253929	0.000247529	204
LINCSCP_139705	RASAGILINE	MAOB	3.33uM	MCF7	breast	24h	BRD-K58114536	3052776	LSM-45548	CID3052776			-0.253853	0.000248638	204
LINCSCP_76041	UNII-CVL1685GPH		0.37uM	A375	skin	24h	BRD-K56291712	16123056	LSM-36356	CID16123056			-0.253847	0.000248717	204
LINCSCP_164678	Vorinostat	HDAC1|HDAC2|HDAC3|HDAC6|HDAC8	1.11uM	SKL.C		24h	BRD-K81418486	5311	LSM-3828	CID5311			-0.253827	0.000249016	204
LINCSCP_17946	201038-74-6	HTR7	10uM	HCC515	lung	24h	BRD-K24201553	6604889	LSM-2529	CID6604889		0	-0.253662	0.000251409	204
LINCSCP_87461	AZD 1480	JAK1|JAK2	10uM	CD34	bone marrow	24h	BRD-A29009894	46861588	LSM-1140	CID46861588			-0.253585	0.000252543	204
LINCSCP_34770	BRD-K93610587		5uM	MCF7	breast	24h	BRD-K93610587	44500987	LSM-42362	CID44500987		1	-0.253582	0.00025259	204
LINCSCP_163409	Erlotinib	EGFR	10uM	SKBR3	breast	3h	BRD-K70401845	176870	LSM-1097	CID176870			-0.253394	0.000255372	204
LINCSCP_171569	Linopirdine	KCNQ2|KCNQ3	0.37uM	YAPC	pancreas	24h	BRD-K59332007	3932	LSM-3317	CID3932			-0.253389	0.000255442	204
LINCSCP_208272	THR1 Inhibitor, 2	BTK	10uM	HA1E	kidney epithelial	24h	BRD-A30655177	9906875	LSM-1445	CID9906875		0	-0.25338	0.000255578	204
LINCSCP_55302	BRD-K05456756		10uM	U937	haematopoietic and lymphoid tissue	24h	BRD-K05456756	2112466	LSM-45349	CID2112466		0	0.253367	0.000255777	204
LINCSCP_23367	Mitoxantrone	TOP2A	3uM	HEPG2	liver	24h	BRD-K21680192	4212	LSM-2481	CID4212		0	0.253304	0.000256713	204
LINCSCP_12886	pyrvinium-pamoate	AR	10uM	DV90	lung	6h	BRD-M86331534	73707397	NA	CID73707397		1	-0.253221	0.000257953	204
LINCSCP_27343	Piperacillin		10uM	HT29	large intestine	6h	BRD-K86873305	43672	LSM-5924	CID43672		1	-0.253205	0.000258186	204
LINCSCP_45562	MLS003568137		10uM	PC3	prostate	6h	BRD-K00366212	46873819	LSM-1980	CID46873819		0	0.253198	0.000258298	204
LINCSCP_72044	Oprozomib (ONX 0912)		0.37uM	A375	skin	24h	BRD-A36331462	17753743	LSM-45496	CID17753743			0.25314	0.00025917	204
LINCSCP_48229	CHEMBL2360806		5uM	PC3	prostate	24h	BRD-K03568952	54657494	LSM-8653	CID54657494		1	-0.253104	0.000259711	204
LINCSCP_32431	MLS000583957		10uM	MCF7	breast	24h	BRD-A72180425	3689416	LSM-1763	CID3689416		0	0.252963	0.000261845	204
LINCSCP_33041	Wortmannin	PIK3CA|PIK3CG|PLK1	10uM	MCF7	breast	24h	BRD-A11678676	3003565	LSM-1318	CID3003565		0	-0.25293	0.000262354	204
LINCSCP_86431	ZSTK 474	PIK3CG	3.33uM	BT20	breast	3h	BRD-K63068307	11647372	LSM-1053	CID11647372			-0.252815	0.000264105	204
LINCSCP_153980	Lexibulin	TUBA1A|TUBA1B|TUBA1C|TUBA3E|TUBA4A|TUBB|TUBB1|TUBB2A|TUBB2B|TUBB3|TUBB4A|TUBB4B|TUBB6|TUBB8	1.11uM	PC3	prostate	24h	BRD-K23363278	11351021	LSM-6232	CID11351021			0.252782	0.000264622	204
LINCSCP_7974	BRD-K48036219		10uM	A549	lung	6h	BRD-K48036219	44483993	LSM-39937	CID44483993		1	-0.252765	0.000264873	204
LINCSCP_4502	Gossypol	BCL2|BCL2L1|MCL1	10uM	A549	lung	24h	BRD-K19295594	3503	LSM-6229	CID3503		0	0.252751	0.000265093	204
LINCSCP_169882	Carfilzomib (PR-171)	ADRM1|PSMA1|PSMA2|PSMA3|PSMA4|PSMA5|PSMA6|PSMA7|PSMA8|PSMB1|PSMB10|PSMB11|PSMB2|PSMB3|PSMB4|PSMB5|PSMB6|PSMB7|PSMB8|PSMB9|PSMC1|PSMC2|PSMC3|PSMC4|PSMC5|PSMC6|PSMD1|PSMD11|PSMD12|PSMD13|PSMD14|PSMD2|PSMD3|PSMD4|PSMD6|PSMD7|PSMD8|SEM1	0.12uM	YAPC	pancreas	24h	BRD-K15179879	11556711	LSM-45547	CID11556711			0.252692	0.000265998	204
LINCSCP_51332	Lapatinib	EGFR|ERBB2	10uM	SKBR3	breast	24h	BRD-K19687926	208908	LSM-1051	CID208908		1	-0.252641	0.000266783	204
LINCSCP_29615	MLN-8054	AURKA	0.5uM	MCF10A	breast epithelial	24h	BRD-K83963101	11712649	LSM-1066	CID11712649		0	0.25256	0.000268042	204
LINCSCP_12428	Wortmannin	PIK3CA|PIK3CG|PLK1	0.5uM	CD34	bone marrow	6h	BRD-A75409952	312145	LSM-3947	CID312145		0	-0.252552	0.000268178	204
LINCSCP_121813	PF-04691502	MTOR|PIK3CA|PIK3CB|PIK3CD|PIK3CG|PIK3R1|PIK3R2|PIK3R3|PIK3R5	1.11uM	HT29	large intestine	24h	BRD-K07310275	25033539	LSM-45239	CID25033539			-0.252549	0.000268216	204
LINCSCP_114370	Rabusertib	CHEK1	10uM	HME1	breast	24h	BRD-K14109347	11955855	LSM-36359	CID11955855			0.252519	0.000268686	204
LINCSCP_30741	AKT Inhibitor VIII	AKT1|AKT2	10uM	MCF7	breast	6h	BRD-K04887706	10196499	LSM-1035	CID10196499		1	-0.252511	0.000268808	204
LINCSCP_16844	BRD-K49553303-001-01-8		10uM	HA1E	kidney epithelial	6h	BRD-K49553303	44491481	LSM-40022	CID44491481		1	-0.252398	0.00027057	204
LINCSCP_18414	MDL-28170	CAPN1|CTSB	10uM	HCC515	lung	6h	BRD-K43245338	72430	LSM-2958	CID72430		1	-0.252363	0.000271131	204
LINCSCP_22443	CHEMBL2131967		10uM	HEPG2	liver	6h	BRD-K93578426	44507158	LSM-42358	CID44507158		1	-0.252331	0.000271633	204
LINCSCP_39183	Tamatinib	SYK	1uM	MDAMB231		6h	BRD-K20285085	11213558	LSM-1040	CID11213558		0	-0.252281	0.000272418	204
LINCSCP_15581	PP-30	RAF1	10uM	HA1E	kidney epithelial	6h	BRD-K30677119	73707372	LSM-6238	CID73707372		0	-0.252247	0.000272948	204
LINCSCP_137833	Pomalidomide	CRBN|CUL4A|DDB1|RBX1	3.33uM	MCF7	breast	24h	BRD-A12994259	134780	LSM-45637	CID134780			-0.252199	0.000273707	204
LINCSCP_10655	AC1LDBAO		20uM	AGS	stomach	6h	BRD-K90826279	664279	LSM-4032	CID664279		1	-0.252153	0.000274437	204
LINCSCP_67422	Wortmannin	PIK3CA|PIK3CG|PLK1	0.1uM	MCF7	breast	6h	BRD-A75409952	312145	LSM-3947	CID312145		0	-0.252098	0.000275319	204
LINCSCP_115370	Erlotinib	EGFR	1.11uM	HS578T	breast	3h	BRD-K70401845	176870	LSM-1097	CID176870			-0.251993	0.000276994	204
LINCSCP_15694	PIK 90		10uM	HA1E	kidney epithelial	6h	BRD-K99818283	6857685	LSM-6697	CID6857685		0	-0.25199	0.000277044	204
LINCSCP_15629	TGX-115		100uM	HA1E	kidney epithelial	6h	BRD-K67075780	9902311	LSM-6262	CID9902311		0	-0.251949	0.000277709	204
LINCSCP_46323	BAS 08302902		10uM	PC3	prostate	6h	BRD-K13794505	1091784	LSM-4541	CID1091784		1	-0.251947	0.000277726	204
LINCSCP_94662	Emtricitabine		0.12uM	HA1E	kidney epithelial	24h	BRD-K61452026	60877	LSM-45730	CID60877			-0.251914	0.000278261	204
LINCSCP_98571	AZD5363	AKT1|AKT2|AKT3	3.33uM	HA1E	kidney epithelial	24h	BRD-K99023089	25227436	LSM-45868	CID25227436			-0.25189	0.000278647	204
LINCSCP_38713	Raloxifene	ESR1|ESR2	3.33uM	MCF7	breast	24h	BRD-K63828191	5035	LSM-3425	CID5035		0	-0.251864	0.000279065	204
LINCSCP_44537	Thiotepa	CYP2B6|CYP3A4	10uM	PC3	prostate	24h	BRD-K09631521	5453	LSM-2194	CID5453		0	-0.251829	0.000279642	204
LINCSCP_12901	6,10,10B-Trihydroxy-3,4a,7,7,10a-pentamethyl-1-oxo-3-vinyldodecahydro-1H-benzo[f]chromen-5-yl acetate	ADCY2	10uM	EFO27	ovary	6h	BRD-A70449690	3413	LSM-4467	CID3413		1	-0.251762	0.000280719	204
LINCSCP_65807	CHEMBL2139107		10uM	VCAP	prostate	6h	BRD-K33348232	54618343	LSM-7275	CID54618343		0	-0.251651	0.000282527	204
LINCSCP_20385	BRD-A80960055-001-01-7		10uM	HCC515	lung	6h	BRD-A80960055	73707418	LSM-5162	CID73707418		1	0.251582	0.000283654	204
LINCSCP_160071	NMS-1286937		3.33uM	PC3	prostate	24h	BRD-K83699324	49792852	LSM-45818	CID49792852			0.251557	0.000284064	204
LINCSCP_5610	MLS000038106		10uM	A549	lung	24h	BRD-K92317137	659101	LSM-4068	CID659101		0	0.251531	0.000284489	204
LINCSCP_146240	MLN-0128	MTOR	0.04uM	MNEU.E		24h	BRD-K59317601	45375953	LSM-1206	CID45375953			-0.251476	0.000285403	204
LINCSCP_4919	SMR000217164		10uM	A549	lung	24h	BRD-K19499941	1637653	LSM-2440	CID1637653		0	0.251439	0.000286015	204
LINCSCP_212220	Pyridostigmine	ACHE	10uM	HA1E	kidney epithelial	6h	BRD-K69688083	4991	LSM-5770	CID4991		1	-0.251416	0.000286391	204
LINCSCP_153227	Clarithromycin		0.12uM	PC3	prostate	24h	BRD-K16762525	84029	LSM-5606	CID84029			0.251301	0.000288295	204
LINCSCP_53732	PKC Beta Inhibitor	PRKCB	10uM	SNU1040	large intestine	6h	BRD-K89687904	6419755	LSM-4753	CID6419755		1	0.251143	0.000290925	204
LINCSCP_137221	GSK-923295		3.33uM	MCF7	breast	24h	BRD-K89015388	46898058	LSM-45692	CID46898058			0.251115	0.000291398	204
LINCSCP_53624	ABT-751		10uM	SNGM	endometrium	6h	BRD-K91623615	3035714	LSM-6285	CID3035714		1	0.251101	0.000291636	204
LINCSCP_108638	Pracinostat		0.37uM	HELA	large intestine	24h	BRD-K86797399	49855250	LSM-43290	CID49855250			-0.251081	0.000291977	204
LINCSCP_100616	CHEMBL3347630		10uM	HCC515	lung	24h	BRD-K52560704	53392493	LSM-43292	CID53392493			0.250976	0.000293741	204
LINCSCP_65815	BRD-K36091499		10uM	VCAP	prostate	6h	BRD-K36091499	44620377	LSM-39244	CID44620377		0	-0.250737	0.000297823	204
LINCSCP_89436	Tegobuvir		3.33uM	HA1E	kidney epithelial	24h	BRD-K26701552	71595631	LSM-45236	CID71595631			-0.250647	0.000299372	204
LINCSCP_240734	GW7647	PPARA	10uM	MCF7	breast	24h	BRD-K96263742	3392731	LSM-4172	CID3392731		0	-0.250635	0.000299566	204
LINCSCP_299980	BRD-K93247546		5uM	VCAP	prostate	24h	BRD-K93247546	54631814	LSM-14148	CID54631814		1	-0.250633	0.000299603	204
LINCSCP_72275	Lexibulin	TUBA1A|TUBA1B|TUBA1C|TUBA3E|TUBA4A|TUBB|TUBB1|TUBB2A|TUBB2B|TUBB3|TUBB4A|TUBB4B|TUBB6|TUBB8	1.11uM	A375	skin	24h	BRD-K23363278	11351021	LSM-6232	CID11351021			0.250518	0.000301595	204
LINCSCP_173243	OSI-906 (Linsitinib)	IGF1R|INSR	10uM	YAPC	pancreas	24h	BRD-K86118762	11640390	LSM-45278	CID11640390			-0.250498	0.000301945	204
LINCSCP_201525	Wortmannin	PIK3CA|PIK3CG|PLK1	0.001uM	A549	lung	6h	BRD-A75409952	312145	LSM-3947	CID312145		0	-0.250465	0.000302509	204
LINCSCP_142236	GDC-0068		3.33uM	MCF7	breast	24h	BRD-K71480163	59671085	LSM-45747	CID59671085			-0.250432	0.000303094	204
LINCSCP_19198	Indirubin-3'monoxime	CDK1|CDK5|GSK3A	10uM	HCC515	lung	6h	BRD-K53959060	5326739	LSM-2430	CID5326739		0	0.250364	0.000304273	204
LINCSCP_44716	LY-294002	MTOR|PIK3CA|PIK3CB|PIK3CD|PIK3CG|PLK1|PRKDC	10uM	PC3	prostate	24h	BRD-K27305650	3973	LSM-2597	CID3973		1	-0.250294	0.000305496	204
LINCSCP_87490	MGCD-265	AXL|FLT1|FLT4|KDR|MET|MST1R|TEK	0.04uM	CD34	bone marrow	24h	BRD-K56277358	24901704	LSM-1124	CID24901704			-0.250256	0.000306168	204
LINCSCP_16268	F0605-0375		10uM	HA1E	kidney epithelial	6h	BRD-K16346331	2218860	LSM-4554	CID2218860		1	-0.250074	0.000309394	204
LINCSCP_28912	NSC 663284	CDC25A|CDC25B	10uM	HUH7	liver	6h	BRD-K03109492	379077	LSM-2042	CID379077		1	0.250073	0.000309408	204
LINCSCP_67424	Wortmannin	PIK3CA|PIK3CG|PLK1	1uM	MCF7	breast	6h	BRD-A75409952	312145	LSM-3947	CID312145		0	-0.249858	0.000313254	204
LINCSCP_15567	Tamatinib	SYK	10uM	HA1E	kidney epithelial	6h	BRD-K20285085	11213558	LSM-1040	CID11213558		0	-0.249655	0.000316921	204
LINCSCP_55100	CHEMBL2141330		0.1uM	THP1	haematopoietic and lymphoid tissue	24h	BRD-K49010888	44507260	LSM-39999	CID44507260		0	-0.249607	0.000317781	204
LINCSCP_74533	MILNACIPRAN HYDROCHLORIDE	SLC6A2|SLC6A4	0.04uM	A375	skin	24h	BRD-A15202882	11622909	LSM-45870	CID11622909			-0.249578	0.000318319	204
LINCSCP_141874	NMS-1286937		0.04uM	MCF7	breast	24h	BRD-K83699324	49792852	LSM-45818	CID49792852			0.249561	0.000318624	204
LINCSCP_20867	Sirolimus	FKBP1A|MTOR	0.04uM	HCC515	lung	24h	BRD-K84937637	5284616	LSM-42782	CID5284616		0	-0.249504	0.000319675	204
LINCSCP_172055	Apocynin		0.04uM	YAPC	pancreas	24h	BRD-K64990520	2214	LSM-45904	CID2214			-0.249466	0.000320366	204
LINCSCP_12246	PCI-32765	BTK	0.5uM	BT20	breast	6h	BRD-A35869383	16126651	LSM-1129	CID16126651		0	-0.24946	0.000320473	204
LINCSCP_130905	C21H27N7O3	AKT1|AKT2|AKT3|PRKCQ	0.12uM	MCF10A	breast epithelial	3h	BRD-A87137733	16048642	LSM-1128	CID16048642			-0.249439	0.00032086	204
LINCSCP_174350	179324-69-7	ADRM1|PSMA1|PSMA2|PSMA3|PSMA4|PSMA5|PSMA6|PSMA7|PSMA8|PSMB1|PSMB10|PSMB11|PSMB2|PSMB3|PSMB4|PSMB5|PSMB6|PSMB7|PSMB8|PSMB9|PSMC1|PSMC2|PSMC3|PSMC4|PSMC5|PSMC6|PSMD1|PSMD11|PSMD12|PSMD13|PSMD14|PSMD2|PSMD3|PSMD4|PSMD6|PSMD7|PSMD8|SEM1	20uM	YAPC	pancreas	24h	BRD-K50691590	387447	LSM-6281	CID387447			0.249395	0.000321664	204
LINCSCP_16236	CHEMBL1619263		10uM	HA1E	kidney epithelial	6h	BRD-A80788753	23606608	LSM-4840	CID23606608		1	-0.249337	0.000322742	204
LINCSCP_52190	KI-16425	LPAR1|LPAR3	10uM	SKB		24h	BRD-A25569250	10367662	LSM-5013	CID10367662		1	-0.249332	0.000322828	204
LINCSCP_16917	BRD-K99756483		10uM	HA1E	kidney epithelial	6h	BRD-K99756483	44486455	LSM-42675	CID44486455		1	-0.249265	0.000324065	204
LINCSCP_165409	PCI-32765	BTK	0.37uM	SKL	skeletal muscle	24h	BRD-A35869383	16126651	LSM-1129	CID16126651			-0.249234	0.000324653	204
LINCSCP_266284	Y-26763	KCNJ8	10uM	PC3	prostate	24h	BRD-K45117373	121878	LSM-2992	CID121878		0	-0.249184	0.000325586	204
LINCSCP_87027	Entinostat	HDAC1|HDAC10|HDAC11|HDAC2|HDAC3|HDAC4|HDAC5|HDAC6|HDAC7|HDAC8|HDAC9	0.37uM	CD34	bone marrow	24h	BRD-K77908580	4261	LSM-4811	CID4261			-0.249181	0.00032564	204
LINCSCP_97810	LY2090314	GSK3A|GSK3B	10uM	HA1E	kidney epithelial	24h	BRD-K78055238	10029385	LSM-45915	CID10029385			0.249159	0.000326038	204
LINCSCP_27323	CHEMBL2132717		10uM	HT29	large intestine	6h	BRD-K53308430	44507247	LSM-40200	CID44507247		1	-0.24914	0.000326392	204
LINCSCP_15613	Selumetinib	MAP2K1|MAP2K2	80uM	HA1E	kidney epithelial	6h	BRD-K57080016	10127622	LSM-1056	CID10127622		0	-0.249117	0.000326821	204
LINCSCP_15291	Cytochalasin B	ACTB	10uM	HA1E	kidney epithelial	24h	BRD-K26664453	5311281	LSM-43278	CID5311281		1	-0.249117	0.000326829	204
LINCSCP_151354	Sirolimus	FKBP1A|MTOR	0.37uM	PC3	prostate	24h	BRD-A79768653	5374464	LSM-42783	CID5374464			-0.249085	0.000327418	204
LINCSCP_86443	EX-8678		3.33uM	BT20	breast	3h	BRD-K42918627	52914946	LSM-1147	CID52914946			-0.24908	0.000327525	204
LINCSCP_17739	SB-216763	GSK3B	10uM	HCC15	lung	6h	BRD-K59184148	176158	LSM-1161	CID176158		1	0.249001	0.000329004	204
LINCSCP_4806	MLS003587254		10uM	A549	lung	6h	BRD-K69181860	50910523	LSM-43332	CID50910523		1	-0.248901	0.000330881	204
LINCSCP_93401	Bupivacaine	SCN4A	0.37uM	HA1E	kidney epithelial	24h	BRD-A01636364	2474	LSM-4301	CID2474			-0.248883	0.000331219	204
LINCSCP_66803	Wortmannin	PIK3CA|PIK3CG|PLK1	10uM	HA1E	kidney epithelial	24h	BRD-A75409952	312145	LSM-3947	CID312145		0	-0.248848	0.000331883	204
LINCSCP_15812	Piceatannol		10uM	HA1E	kidney epithelial	24h	BRD-K91509126	667639	LSM-42918	CID667639		0	-0.248818	0.00033246	204
LINCSCP_150399	Rigosertib	CDK1|F2R|FLT1|FYN|PDGFRA|PLK1|PLK2|SRC	10uM	NPC.TAK		24h	BRD-K55187425	6918736	LSM-44531	CID6918736			0.248762	0.000333532	204
LINCSCP_168411	GDC-0980 (RG7422)	MTOR|PIK3CA|PIK3CB|PIK3CD|PIK3CG|PIK3R1|PIK3R2|PIK3R3|PIK3R5	1.11uM	YAPC	pancreas	24h	BRD-K23228615	25254071	LSM-45720	CID25254071			-0.248738	0.000333989	204
LINCSCP_84754	Sirolimus	FKBP1A|MTOR	10uM	ASC	adipose	24h	BRD-A79768653	5374464	LSM-42783	CID5374464			-0.248685	0.000334998	204
LINCSCP_240986	Sertraline	SLC6A4	10uM	MCF7	breast	6h	BRD-K82036761	68617	LSM-3843	CID68617		1	-0.248673	0.000335216	204
LINCSCP_24547	Tivozanib	FLT1|FLT4|KDR|KIT|PDGFRA|PDGFRB	10uM	HS578T	breast	6h	BRD-K53414658	9911830	LSM-1005	CID9911830		1	-0.248672	0.000335247	204
LINCSCP_109641	LY2090314	GSK3A|GSK3B	10uM	HELA	large intestine	24h	BRD-K78055238	10029385	LSM-45915	CID10029385			0.248564	0.000337324	204
LINCSCP_81109	CHEMBL1083527		0.37uM	A549	lung	24h	BRD-K20696416	46881851	LSM-1122	CID46881851			-0.248502	0.000338507	204
LINCSCP_4323	L-655,708	GABRA5	10uM	A549	lung	6h	BRD-A84389091	4203080	LSM-1859	CID4203080		0	-0.24847	0.000339127	204
LINCSCP_15760	2-(2,5-Dimethoxyphenylcarbamoyl)phenyl acetate		10uM	HA1E	kidney epithelial	24h	BRD-K37413063	3361211	LSM-2829	CID3361211		1	-0.248457	0.000339379	204
LINCSCP_6065	ST030350		10uM	A549	lung	6h	BRD-K44494044	1182617	LSM-4632	CID1182617		1	-0.248455	0.000339412	204
LINCSCP_143404	Dequalinium		0.04uM	MCF7	breast	24h	BRD-K77685957	2993	LSM-5846	CID2993			-0.248379	0.000340885	204
LINCSCP_28717	Vinblastine	TUBA1A|TUBA1B|TUBA1C|TUBA3E|TUBA4A|TUBB|TUBB1|TUBB2A|TUBB2B|TUBB3|TUBB4A|TUBB4B|TUBB6|TUBB8	3uM	HUH7	liver	24h	BRD-K01188359	13342	LSM-6068	CID13342		0	0.248264	0.000343139	204
LINCSCP_43991	SB-222200	TACR3	10uM	PC3	prostate	24h	BRD-K04414442	6604009	LSM-2075	CID6604009		0	-0.248191	0.000344573	204
LINCSCP_84549	Entinostat	HDAC1|HDAC10|HDAC11|HDAC2|HDAC3|HDAC4|HDAC5|HDAC6|HDAC7|HDAC8|HDAC9	3.33uM	ASC	adipose	24h	BRD-K77908580	4261	LSM-4811	CID4261			-0.248121	0.000345939	204
LINCSCP_11621	NU-7441	PRKDC	1uM	BT20	breast	24h	BRD-K00337317	11327430	LSM-1061	CID11327430		0	-0.248107	0.000346222	204
LINCSCP_143134	Sirolimus	FKBP1A|MTOR	0.04uM	MCF7	breast	24h	BRD-A79768653	5374464	LSM-42783	CID5374464			-0.248071	0.000346935	204
LINCSCP_23731	STK249718		3uM	HEPG2	liver	6h	BRD-A93000692	906542	LSM-6671	CID906542		1	0.248071	0.000346937	204
LINCSCP_9503	Withaferin A	IKBKB|NAMPT	10uM	A549	lung	24h	BRD-K88378636	265237	LSM-6685	CID265237		0	0.248035	0.000347633	204
LINCSCP_125291	Palovarotene	RARG	3.33uM	HT29	large intestine	24h	BRD-K83794243	10295295	LSM-45512	CID10295295			-0.248019	0.000347952	204
LINCSCP_51770	QL47	BMX|BTK	1uM	SKBR3	breast	6h	BRD-K99252563	71748056	LSM-6019	CID71748056		0	-0.248013	0.000348075	204
LINCSCP_150429	HMN-214	CSF1R|FLT1|FLT3|FLT4|KDR|KIT|PDGFRB|RET	10uM	NPC.TAK		24h	BRD-K70511574	9888590	LSM-42802	CID9888590			0.247741	0.000353513	204
LINCSCP_45629	VU0418934-2		10uM	PC3	prostate	6h	BRD-K89093471	46742340	LSM-3990	CID46742340		0	-0.247737	0.000353594	204
LINCSCP_47949	Levosalbutamol	ADRB2	10uM	PC3	prostate	6h	BRD-K34469523	123600	LSM-5480	CID123600		1	-0.247688	0.000354568	204
LINCSCP_27315	BRD-K41431262		10uM	HT29	large intestine	6h	BRD-K41431262	44494999	LSM-39564	CID44494999		1	-0.247682	0.000354702	204
LINCSCP_18851	YM90709	IL5RA	10uM	HCC515	lung	24h	BRD-K06712146	1103147	LSM-2128	CID1103147		0	-0.247681	0.000354706	204
LINCSCP_51415	AZD-6482	PIK3CA|PIK3CB|PIK3CD|PIK3CG|PIK3R1|PIK3R2|PIK3R3|PIK3R5	1uM	SKBR3	breast	24h	BRD-K58772419	44137675	LSM-1059	CID44137675		0	-0.247659	0.000355155	204
LINCSCP_16879	CHEMBL2135537		10uM	HA1E	kidney epithelial	6h	BRD-K74155249	44495181	LSM-6149	CID44495181		1	-0.247464	0.000359108	204
LINCSCP_262010	Mitotane	CYP11A1|CYP11B1	10uM	NPC	neural progenitor cells	24h	BRD-A31204924	4211	LSM-1451	CID4211		1	0.247357	0.000361295	204
LINCSCP_22440	GSK-461364	PLK1	10uM	HEPG2	liver	6h	BRD-K92428232	15983966	LSM-1013	CID15983966		1	-0.247339	0.000361665	204
LINCSCP_30430	PX 12	TXN|TXNRD1	30uM	MCF7	breast	24h	BRD-A56592690	219104	LSM-4918	CID219104		0	0.247293	0.000362618	204
LINCSCP_28945	D-64131	TUBB	10uM	HUH7	liver	6h	BRD-K26997899	3921152	LSM-2592	CID3921152		0	0.247266	0.000363177	204
LINCSCP_114797	Dasatinib	ABL1|BCR|BLK|EPHA2|FGR|FRK|FYN|HCK|KIT|LCK|LYN|PDGFRB|SRC|SRMS|YES1	0.12uM	HS578T	breast	24h	BRD-K49328571	3062316	LSM-1020	CID3062316			-0.247184	0.000364878	204
LINCSCP_10994	4-Hydroxy-retinoic acid		10uM	ASC	adipose	24h	BRD-A96799240	6438629	LSM-43161	CID6438629		1	-0.247155	0.000365481	204
LINCSCP_126181	Floxuridine		0.37uM	HT29	large intestine	24h	BRD-K73088654	7083563	LSM-45624	CID7083563			0.247152	0.00036554	204
LINCSCP_81071	Dasatinib	ABL1|BCR|BLK|EPHA2|FGR|FRK|FYN|HCK|KIT|LCK|LYN|PDGFRB|SRC|SRMS|YES1	3.33uM	A549	lung	24h	BRD-K49328571	3062316	LSM-1020	CID3062316			-0.247144	0.000365689	204
LINCSCP_126636	Genz-644282		1.11uM	HT29	large intestine	24h	BRD-K99475619	10294813	LSM-45838	CID10294813			0.247138	0.000365816	204
LINCSCP_165746	Dasatinib	ABL1|BCR|BLK|EPHA2|FGR|FRK|FYN|HCK|KIT|LCK|LYN|PDGFRB|SRC|SRMS|YES1	0.12uM	SKL	skeletal muscle	24h	BRD-K49328571	3062316	LSM-1020	CID3062316			-0.247107	0.000366466	204
LINCSCP_23384	BRD-K32581454-001-01-5		10uM	HEPG2	liver	24h	BRD-K32581454	54657690	LSM-6827	CID54657690		1	0.247104	0.000366536	204
LINCSCP_133188	EX-8678		3.33uM	MCF7	breast	3h	BRD-K42918627	52914946	LSM-1147	CID52914946			-0.247089	0.000366845	204
LINCSCP_145787	CHEMBL2136735	FGFR1|FGFR3|FLT1|FLT4|KDR|PDGFRA|PDGFRB	0.12uM	MDAMB231		3h	BRD-K49075727	56965894	LSM-1152	CID56965894			-0.247049	0.000367684	204
LINCSCP_76571	Etoricoxib	PTGS2	3.33uM	A375	skin	24h	BRD-K54770957	123619	LSM-5650	CID123619			-0.247021	0.000368269	204
LINCSCP_11649	PDK1 Inhibitor	PDPK1	10uM	BT20	breast	24h	BRD-K09186807	49766501	LSM-1081	CID49766501		0	0.246994	0.000368821	204
LINCSCP_12093	C24H25CLFN5O3	EGFR|ERBB2|ERBB4	0.5uM	BT20	breast	24h	BRD-A58767537	22225683	LSM-42794	CID22225683		0	-0.246991	0.000368885	204
LINCSCP_56891	Dorsomorphin	BMPR1A|BMPR1B|PRKAA1	10uM	VCAP	prostate	24h	BRD-K54233340	11524144	LSM-3207	CID11524144		0	0.246932	0.00037013	204
LINCSCP_266470	Estradiol Cypionate	ESR1	10uM	PC3	prostate	6h	BRD-A91452556	5702051	LSM-1899	CID5702051		1	-0.24693	0.000370161	204
LINCSCP_46852	252916-29-3	AURKA|AURKB|FGFR1|FGFR2|KDR|PDGFRA|PDGFRB	10uM	PC3	prostate	24h	BRD-K91696562	5995546	LSM-43214	CID5995546		0	-0.246809	0.000372713	204
LINCSCP_12377	2-(2-Bromo-4-methyl-phenylamino)-pyrido[3,2-e][1,3]thiazin-4-one		0.5uM	CD34	bone marrow	24h	BRD-K41790758	1963150	LSM-45312	CID1963150		0	-0.246753	0.000373893	204
LINCSCP_9723	MG-132	PSMB1	3uM	A549	lung	24h	BRD-K60230970	462382	LSM-1107	CID462382		0	0.246735	0.000374287	204
LINCSCP_262179	Raloxifene	ESR1|ESR2	10uM	NPC	neural progenitor cells	24h	BRD-K63828191	5035	LSM-3425	CID5035		1	-0.246699	0.000375044	204
LINCSCP_57849	Fluoxetine	SLC6A4	10uM	VCAP	prostate	6h	BRD-A31159102	3386	LSM-1449	CID3386		1	-0.246689	0.000375243	204
LINCSCP_146146	PCI-32765	BTK	3.33uM	MNEU.E		24h	BRD-A35869383	16126651	LSM-1129	CID16126651			-0.246679	0.000375465	204
LINCSCP_29383	PF-04217903	MET	40uM	LOVO	intestine	6h	BRD-K73319509	17754438	LSM-1166	CID17754438		1	-0.246638	0.00037634	204
LINCSCP_180692	AC1NR4QJ	CYSLTR1	10uM	A375	skin	6h	BRD-A31312900	5284590	LSM-43144	CID5284590		1	-0.246637	0.000376359	204
LINCSCP_114793	Dasatinib	ABL1|BCR|BLK|EPHA2|FGR|FRK|FYN|HCK|KIT|LCK|LYN|PDGFRB|SRC|SRMS|YES1	10uM	HS578T	breast	24h	BRD-K49328571	3062316	LSM-1020	CID3062316			-0.24663	0.000376505	204
LINCSCP_4798	AZD-2014	MTOR	10uM	A549	lung	6h	BRD-K67566344	16736978	LSM-5754	CID16736978		0	-0.246604	0.000377071	204
LINCSCP_20177	[4-(Cyclohexylsulfamoyl)-2-methylphenoxy]acetic acid		10uM	HCC515	lung	6h	BRD-K95895342	2222056	LSM-4773	CID2222056		1	-0.246603	0.000377093	204
LINCSCP_97388	HMN-214	CSF1R|FLT1|FLT3|FLT4|KDR|KIT|PDGFRB|RET	0.37uM	HA1E	kidney epithelial	24h	BRD-K70511574	9888590	LSM-42802	CID9888590			-0.246556	0.000378097	204
LINCSCP_94604	Diclofensine (hydrochloride)		10uM	HA1E	kidney epithelial	24h	BRD-A51078674	68871	LSM-45632	CID68871			-0.246519	0.000378876	204
LINCSCP_58321	NCGC00172397-01		10uM	VCAP	prostate	24h	BRD-K01614657	24869085	LSM-36640	CID24869085		1	-0.246428	0.000380838	204
LINCSCP_171381	UNII-CVL1685GPH		10uM	YAPC	pancreas	24h	BRD-K56291712	16123056	LSM-36356	CID16123056			-0.246403	0.000381377	204
LINCSCP_105370	BMS-299897		3.33uM	HELA	large intestine	24h	BRD-K02950022	11249248	LSM-6207	CID11249248			0.246313	0.000383321	204
LINCSCP_168611	Metronidazole	CYP2C9|CYP3A4	0.12uM	YAPC	pancreas	24h	BRD-K52020312	4173	LSM-5628	CID4173			0.246296	0.000383685	204
LINCSCP_108851	GDC-0068		10uM	HELA	large intestine	24h	BRD-K71480163	59671085	LSM-45747	CID59671085			-0.246205	0.000385665	204
LINCSCP_23660	Podofilox		3uM	HEPG2	liver	6h	BRD-K47869605	10607	LSM-3055	CID10607		0	0.2462	0.000385773	204
LINCSCP_143279	cortisone-acetate	TUBA1A|TUBA1B|TUBA1C|TUBA3E|TUBA4A|TUBB|TUBB1|TUBB2A|TUBB2B|TUBB3|TUBB4A|TUBB4B|TUBB6|TUBB8	10uM	MCF7	breast	24h	BRD-K74057757	2929	LSM-45387	CID2929			0.246182	0.000386162	204
LINCSCP_4695	CHEMBL1242477	PIK3CA|PIK3CB|PIK3CD|PIK3CG	20uM	A549	lung	6h	BRD-K03618428	24905203	LSM-6208	CID24905203		1	-0.246158	0.000386698	204
LINCSCP_72186	Benzthiazide	CA2|SLC12A3	1.11uM	A375	skin	24h	BRD-K21450440	2343	LSM-2474	CID2343			-0.246141	0.000387061	204
LINCSCP_114171	Dasatinib	ABL1|BCR|BLK|EPHA2|FGR|FRK|FYN|HCK|KIT|LCK|LYN|PDGFRB|SRC|SRMS|YES1	0.12uM	HME1	breast	24h	BRD-K49328571	3062316	LSM-1020	CID3062316			-0.246135	0.00038719	204
LINCSCP_61265	BRD-K65750227		5uM	VCAP	prostate	24h	BRD-K65750227	54632078	LSM-12435	CID54632078		1	-0.246055	0.00038894	204
LINCSCP_62330	BRD-K94694331		5uM	VCAP	prostate	24h	BRD-K94694331	54645990	LSM-14232	CID54645990		1	-0.246036	0.000389375	204
LINCSCP_108495	Palovarotene	RARG	0.12uM	HELA	large intestine	24h	BRD-K83794243	10295295	LSM-45512	CID10295295			-0.245888	0.000392634	204
LINCSCP_22529	Ziprasidone	DRD2|HRH1|HTR1A|HTR1B|HTR1D|HTR1E|HTR2A|HTR2C|HTR7	10uM	HEPG2	liver	6h	BRD-K29582115	60854	LSM-5433	CID60854		1	-0.245837	0.000393764	204
LINCSCP_174821	LY2090314	GSK3A|GSK3B	10uM	YAPC	pancreas	24h	BRD-K78055238	10029385	LSM-45915	CID10029385			0.245688	0.000397088	204
LINCSCP_50257	Cucurbitacin I	JAK2|STAT3	10uM	PHH		24h	BRD-A49680073	44483311	LSM-42825	CID44483311		1	0.245662	0.000397671	204
LINCSCP_288758	2-(4-chlorophenyl)-3-(2-methoxyphenyl)hexahydro-1H-pyrrolo[1,2-c]imidazol-1-one		1uM	U937	haematopoietic and lymphoid tissue	24h	BRD-A03772856	3237298	LSM-45309	CID3237298		1	-0.245532	0.000400602	204
LINCSCP_41737	SA-247582		10uM	NKDBA	kidney epithelial	24h	BRD-K63841267	44508028	LSM-40758	CID44508028		0	-0.245502	0.000401275	204
LINCSCP_33618	Tyrphostin B7	PDGFRB	10uM	MCF7	breast	24h	BRD-K33204703	5328748	LSM-42938	CID5328748		0	-0.245472	0.000401944	204
LINCSCP_51508	HG6-64-1		10uM	SKBR3	breast	24h	BRD-K98762074	53302361	LSM-43248	CID53302361		1	-0.245404	0.000403504	204
LINCSCP_47074	Tubastatin A	HDAC6	10uM	PC3	prostate	24h	BRD-K00627859	49850262	LSM-4806	CID49850262		0	-0.245401	0.000403555	204
LINCSCP_75506	Anandamide	CNR1|CNR2|TRPV1	10uM	A375	skin	24h	BRD-K42352790	5281969	LSM-43816	CID5281969			-0.245352	0.00040469	204
LINCSCP_20416	Tenofovir		10uM	HCC515	lung	6h	BRD-K15891719	464205	LSM-5340	CID464205		1	-0.245279	0.000406356	204
LINCSCP_38703	Raloxifene	ESR1|ESR2	0.12uM	MCF7	breast	24h	BRD-K63828191	5035	LSM-3425	CID5035		0	-0.245272	0.000406499	204
LINCSCP_86342	PI-103	MTOR|PIK3CA|PIK3CB|PIK3CD|PIK3CG	1.11uM	BT20	breast	3h	BRD-K67868012	9884685	LSM-1126	CID9884685			-0.245243	0.000407162	204
LINCSCP_139858	altrenogest		0.12uM	MCF7	breast	24h	BRD-K61195623	5351344	LSM-45498	CID5351344			0.245227	0.000407547	204
LINCSCP_131092	13-Hydroxy-8,14,19-trimethoxy-4,10,12,16-tetramethyl-3,20,22-trioxo-2-azabicyclo[16.3.1]docosa-1(21),4,6,10,18-pentaen-9-yl carbamate	HSP90AA1	0.04uM	MCF10A	breast epithelial	3h	BRD-A19500257	13017911	LSM-42815	CID13017911			0.245204	0.000408056	204
LINCSCP_129007	GSK-J2		0.04uM	HUVEC	umbilical vein	24h	BRD-K82484347	73010924	LSM-44940	CID73010924			-0.245115	0.00041012	204
LINCSCP_75548	SR 33805 oxalate		10uM	A375	skin	24h	BRD-K43002771	9850876	LSM-45933	CID9850876			0.244985	0.000413122	204
LINCSCP_90591	Lexibulin	TUBA1A|TUBA1B|TUBA1C|TUBA3E|TUBA4A|TUBB|TUBB1|TUBB2A|TUBB2B|TUBB3|TUBB4A|TUBB4B|TUBB6|TUBB8	3.33uM	HA1E	kidney epithelial	24h	BRD-K23363278	11351021	LSM-6232	CID11351021			0.244877	0.00041563	204
LINCSCP_86970	Ricolinostat		10uM	CD34	bone marrow	24h	BRD-K82928847	53340666	LSM-6324	CID53340666			-0.244842	0.000416471	204
LINCSCP_236529	ML162		10uM	MCF7	breast	24h	BRD-A36275421	3689413	LSM-1493	CID3689413		0	0.244793	0.000417612	204
LINCSCP_32735	Masitinib	FGFR3|KIT|LYN|PDGFRA|PDGFRB	10uM	MCF7	breast	6h	BRD-K71035033	10074640	LSM-1130	CID10074640		1	-0.244723	0.000419264	204
LINCSCP_44876	Prostoglandin A1		1uM	PC3	prostate	24h	BRD-K04010869	5281912	LSM-42846	CID5281912		0	-0.244721	0.000419309	204
LINCSCP_14174	Parthenolide		10uM	HA1E	kidney epithelial	24h	BRD-K98548675	7251185	LSM-43090	CID7251185		0	0.244619	0.000421699	204
LINCSCP_22381	STK568087		10uM	HEPG2	liver	6h	BRD-K58547240	1398027	LSM-4669	CID1398027		1	-0.244551	0.000423326	204
LINCSCP_174030	GDC-0068		3.33uM	YAPC	pancreas	24h	BRD-K71480163	59671085	LSM-45747	CID59671085			-0.244496	0.00042462	204
LINCSCP_141873	NMS-1286937		0.12uM	MCF7	breast	24h	BRD-K83699324	49792852	LSM-45818	CID49792852			0.244462	0.000425433	204
LINCSCP_31935	CHEMBL2134949		10uM	MCF7	breast	24h	BRD-K56196992	44507063	LSM-40355	CID44507063		1	-0.24441	0.000426675	204
LINCSCP_19085	Naproxol	PTGS1|PTGS2	10uM	HCC515	lung	6h	BRD-K34014345	3032818	LSM-2742	CID3032818		1	-0.244403	0.000426856	204
LINCSCP_59589	CHEMBL2132717		10uM	VCAP	prostate	6h	BRD-K53308430	44507247	LSM-40200	CID44507247		0	-0.244352	0.000428078	204
LINCSCP_222135	N-{3-[(4-methoxyphenyl)amino]-1,4-dioxo-1,4-dihydronaphthalen-2-yl}acetamide		0.5uM	HL60	haematopoietic and lymphoid tissue	24h	BRD-K16300438	4919237	LSM-45353	CID4919237		0	-0.244292	0.000429509	204
LINCSCP_216593	Latrunculin B	WWTR1|YAP1	10uM	HCC515	lung	6h	BRD-A19248578	6436219	LSM-43068	CID6436219		1	-0.244291	0.000429536	204
LINCSCP_155474	Cevimeline hydrochloride		10uM	PC3	prostate	24h	BRD-M98279124	73417326	LSM-45454	CID73417326			-0.244216	0.000431341	204
LINCSCP_14873	Colforsin	ADCY2	10uM	HA1E	kidney epithelial	6h	BRD-K09602097	47936	LSM-2193	CID47936		0	-0.244175	0.00043234	204
LINCSCP_53794	BMS-536924	IGF1R	10uM	SNUC4	large intestine	6h	BRD-K34581968	68925359	LSM-1210	CID68925359		1	-0.24411	0.000433923	204
LINCSCP_2185	Tozasertib	ABL1|AURKA|AURKB|AURKC|BCR|FLT3|JAK2	10uM	A375	skin	6h	BRD-K59369769	5494449	LSM-1021	CID5494449		0	-0.244106	0.000434021	204
LINCSCP_44509	Nafronyl		10uM	PC3	prostate	24h	BRD-A67862938	4417	LSM-1730	CID4417		0	-0.244101	0.000434131	204
LINCSCP_15460	Tamoxifen	ESR1|ESR2	30uM	HA1E	kidney epithelial	24h	BRD-K93754473	2733526	LSM-42959	CID2733526		0	-0.244088	0.000434451	204
LINCSCP_93680	Camptothecin	TOP1	1.11uM	HA1E	kidney epithelial	24h	BRD-K37890730	24360	LSM-4611	CID24360			0.244083	0.000434579	204
LINCSCP_39839	4,11-Diethyl-4,9-dihydroxy-1H-pyrano[3',4':6,7]indolizino[1,2-b]quinoline-3,14(4H,12H)-dione	TOP1	0.5uM	NCIH1694	lung	6h	BRD-A36630025	4014291	LSM-6189	CID4014291		1	0.244038	0.000435675	204
LINCSCP_61652	BRD-K79986209		5uM	VCAP	prostate	24h	BRD-K79986209	54638014	LSM-13311	CID54638014		1	0.243913	0.000438732	204
LINCSCP_130842	Dasatinib	ABL1|BCR|BLK|EPHA2|FGR|FRK|FYN|HCK|KIT|LCK|LYN|PDGFRB|SRC|SRMS|YES1	3.33uM	MCF10A	breast epithelial	3h	BRD-K49328571	3062316	LSM-1020	CID3062316			-0.243892	0.000439251	204
LINCSCP_32859	13-Methyl-7-[9-(4,4,5,5,5-pentafluoropentylsulfinyl)nonyl]-6,7,8,9,11,12,14,15,16,17-decahydrocyclopenta[a]phenanthrene-3,17-diol	ESR1	10uM	MCF7	breast	24h	BRD-A90490067	3478439	LSM-1895	CID3478439		0	-0.24388	0.000439539	204
LINCSCP_122165	BMS-299897		3.33uM	HT29	large intestine	24h	BRD-K02950022	11249248	LSM-6207	CID11249248			0.243873	0.000439716	204
LINCSCP_61940	BRD-K11868205		5uM	VCAP	prostate	24h	BRD-K11868205	54638638	LSM-9146	CID54638638		1	-0.243842	0.000440493	204
LINCSCP_13911	Oxindole I	KDR	10uM	HA1E	kidney epithelial	6h	BRD-K51816706	5908088	LSM-42977	CID5908088		1	-0.243782	0.000441968	204
LINCSCP_21901	VU0365117-1		10uM	HEPG2	liver	6h	BRD-K66032149	45281797	LSM-3472	CID45281797		1	0.24376	0.000442513	204
LINCSCP_306536	CHEMBL2356652		5uM	VCAP	prostate	6h	BRD-K34038660	54654149	LSM-10489	CID54654149		1	-0.243727	0.000443319	204
LINCSCP_47896	Methantheline	HRH2	10uM	PC3	prostate	6h	BRD-K09859624	4097	LSM-2202	CID4097		1	-0.243696	0.000444088	204
LINCSCP_53690	BMS-536924	IGF1R	10uM	SNU1040	large intestine	6h	BRD-K34581968	68925359	LSM-1210	CID68925359		1	-0.243682	0.000444437	204
LINCSCP_82732	GW620972X		0.12uM	A549	lung	24h	BRD-K76401790	766949	LSM-1209	CID766949			0.243681	0.000444457	204
LINCSCP_19426	Trifluoperazine	DRD2|DRD3|DRD4|HTR2A|HTR2C	10uM	HCC515	lung	24h	BRD-K89732114	5566	LSM-4010	CID5566		1	-0.24367	0.000444751	204
LINCSCP_169469	ZIDOVUDINE [AZT]		0.04uM	YAPC	pancreas	24h	BRD-A33692381	5726	LSM-45628	CID5726			-0.243635	0.000445623	204
LINCSCP_158792	Ursolic acid	HSD11B1|PTPN1	0.04uM	PC3	prostate	24h	BRD-A61767428	64945	LSM-4889	CID64945			-0.243598	0.000446537	204
LINCSCP_51391	WH-4-023	ABL1|SRC	10uM	SKBR3	breast	24h	BRD-K50199947	11844351	LSM-5613	CID11844351		1	-0.243594	0.000446627	204
LINCSCP_24746	BMS-387032	CDK2|CDK7|CDK9	0.5uM	HS578T	breast	24h	BRD-K43389698	3025986	LSM-1132	CID3025986		0	-0.243573	0.000447153	204
LINCSCP_52881	Arvanil	CNR1|TRPV1	10uM	SKB		24h	BRD-K34092021	6449767	LSM-42941	CID6449767		1	0.243543	0.0004479	204
LINCSCP_212259	Tamoxifen	ESR1|ESR2	10uM	HA1E	kidney epithelial	6h	BRD-K93754473	2733526	LSM-42959	CID2733526		0	-0.243459	0.000450025	204
LINCSCP_75361	CLONAZEPAM	GABRA1|GABRA2|GABRA3|GABRA4|GABRA5|GABRA6|GABRB1|GABRB2|GABRB3|GABRD|GABRE|GABRG1|GABRG2|GABRG3|GABRP|GABRQ	0.04uM	A375	skin	24h	BRD-K38183498	2802	LSM-45776	CID2802			0.243434	0.000450649	204
LINCSCP_23333	Vinblastine	TUBA1A|TUBA1B|TUBA1C|TUBA3E|TUBA4A|TUBB|TUBB1|TUBB2A|TUBB2B|TUBB3|TUBB4A|TUBB4B|TUBB6|TUBB8	10uM	HEPG2	liver	24h	BRD-K01188359	13342	LSM-6068	CID13342		1	0.243428	0.000450801	204
LINCSCP_90971	Argatroban		0.37uM	HA1E	kidney epithelial	24h	BRD-A10012892	6335411	LSM-45272	CID6335411			0.243351	0.000452729	204
LINCSCP_114890	Foretinib	FLT1|FLT3|FLT4|KDR|KIT|MET|PDGFRA|PDGFRB|TEK	3.33uM	HS578T	breast	24h	BRD-K03449891	42642645	LSM-1158	CID42642645			-0.243302	0.00045399	204
LINCSCP_103598	MG-132	PSMB1	20uM	HELA	large intestine	24h	BRD-K60230970	462382	LSM-1107	CID462382			0.243277	0.000454612	204
LINCSCP_157685	BRD-K00541818		10uM	PC3	prostate	24h	BRD-A39935389	17142	LSM-45799	CID17142			0.243274	0.000454695	204
LINCSCP_266290	313981-55-4		10uM	PC3	prostate	24h	BRD-K46384212	770820	LSM-3024	CID770820		0	-0.24326	0.000455045	204
LINCSCP_53572	LY 2183240	FAAH	10uM	SNGM	endometrium	6h	BRD-K37865504	11507802	LSM-2839	CID11507802		1	0.243206	0.000456422	204
LINCSCP_22293	SUGA2_000113		10uM	HEPG2	liver	6h	BRD-A95944315	23834891	LSM-36634	CID23834891		1	-0.243199	0.000456594	204
LINCSCP_19824	N-(2,3-Dimethylphenyl)bicyclo[2.2.1]heptane-2-carboxamide		10uM	HCC515	lung	6h	BRD-A81372523	3843095	LSM-1825	CID3843095		1	-0.243161	0.000457582	204
LINCSCP_12951	LY 2183240	FAAH	10uM	EFO27	ovary	6h	BRD-K37865504	11507802	LSM-2839	CID11507802		1	0.243124	0.000458519	204
LINCSCP_35614	13-Hydroxy-8,14,19-trimethoxy-4,10,12,16-tetramethyl-3,20,22-trioxo-2-azabicyclo[16.3.1]docosa-1(21),4,6,10,18-pentaen-9-yl carbamate	HSP90AA1	0.001uM	MCF7	breast	24h	BRD-A19500257	13017911	LSM-42815	CID13017911		0	0.243081	0.000459624	204
LINCSCP_138639	Olaparib	PARP1|PARP2|PARP3	0.37uM	MCF7	breast	24h	BRD-K02113016	23725625	LSM-1145	CID23725625			-0.242973	0.000462394	204
LINCSCP_59397	CHEMBL2357745		10uM	VCAP	prostate	6h	BRD-K82594686	44507983	LSM-6159	CID44507983		0	-0.24294	0.000463241	204
LINCSCP_87785	PIK-93		1.11uM	HA1E	kidney epithelial	24h	BRD-K29395450	6852167	LSM-1191	CID6852167			-0.242938	0.000463297	204
LINCSCP_29744	THZ-2-98-01		10uM	MCF10A	breast epithelial	6h	BRD-K49327517	73707613	LSM-45329	CID73707613		1	0.242833	0.000466025	204
LINCSCP_43896	Troglitazone	PPARG	10uM	PC3	prostate	24h	BRD-A13084692	5591	LSM-4890	CID5591		0	0.242826	0.0004662	204
LINCSCP_32709	Mirin	MRE11	10uM	MCF7	breast	6h	BRD-K55420858	1206243	LSM-43213	CID1206243		1	0.242712	0.000469176	204
LINCSCP_62777	BRD-K29636459		5uM	VCAP	prostate	24h	BRD-K29636459	54649036	LSM-10226	CID54649036		0	-0.242671	0.000470246	204
LINCSCP_93080	Rilpivirine		10uM	HA1E	kidney epithelial	24h	BRD-K06240250	6451164	LSM-45777	CID6451164			-0.242439	0.000476354	204
LINCSCP_36555	OSI-027	MTOR	0.5uM	MCF7	breast	24h	BRD-K94294671	72698550	LSM-1063	CID72698550		0	-0.242291	0.000480294	204
LINCSCP_19510	COT-10B		40uM	HCC515	lung	6h	BRD-K18190982	73707373	LSM-6226	CID73707373		0	0.242261	0.0004811	204
LINCSCP_50406	Cucurbitacin I	JAK2|STAT3	10uM	PHH		6h	BRD-A49680073	44483311	LSM-42825	CID44483311		0	0.242156	0.000483923	204
LINCSCP_59349	CHEMBL2361430		10uM	VCAP	prostate	6h	BRD-K46373671	44506860	LSM-39835	CID44506860		0	-0.242082	0.000485909	204
LINCSCP_16780	CHEMBL2137336		10uM	HA1E	kidney epithelial	6h	BRD-K03358980	44502032	LSM-37457	CID44502032		1	-0.242067	0.000486303	204
LINCSCP_62142	BRD-K31487253		5uM	VCAP	prostate	24h	BRD-K31487253	54639000	LSM-10337	CID54639000		1	-0.24206	0.00048649	204
LINCSCP_78691	GDC-0068		0.37uM	A375	skin	24h	BRD-K71480163	59671085	LSM-45747	CID59671085			-0.24202	0.000487577	204
LINCSCP_105507	Camptothecin	TOP1	10uM	HELA	large intestine	24h	BRD-K37890730	24360	LSM-4611	CID24360			0.241974	0.00048882	204
LINCSCP_14753	Chlorprothixene	DRD2|DRD3|HTR2A|HTR2C	10uM	HA1E	kidney epithelial	24h	BRD-K59058766	667466	LSM-42990	CID667466		0	-0.241942	0.0004897	204
LINCSCP_10123	2-(4-(4-Chloro-1,2-diphenylbut-1-en-1-yl)phenoxy)-n,n-dimethylethanamine	ESR1	10uM	A549	lung	24h	BRD-K67174588	6536897	LSM-42974	CID6536897		0	-0.241906	0.000490673	204
LINCSCP_22724	vincristine	TUBB	10uM	HEPG2	liver	6h	BRD-A76528577	5022426	NA	CID5022426		0	0.241899	0.00049086	204
LINCSCP_29779	AZD-6482	PIK3CA|PIK3CB|PIK3CD|PIK3CG|PIK3R1|PIK3R2|PIK3R3|PIK3R5	10uM	MCF10A	breast epithelial	6h	BRD-K58772419	44137675	LSM-1059	CID44137675		0	-0.241814	0.000493183	204
LINCSCP_35724	Withaferin A	IKBKB|NAMPT	0.5uM	MCF7	breast	24h	BRD-K88378636	265237	LSM-6685	CID265237		0	0.241796	0.000493696	204
LINCSCP_268952	SCHEMBL2554399		10uM	PC3	prostate	6h	BRD-K58935841	46907753	LSM-3303	CID46907753		1	-0.241718	0.000495838	204
LINCSCP_213974	Parthenolide		10uM	HCC515	lung	24h	BRD-K98548675	7251185	LSM-43090	CID7251185		1	0.24168	0.000496884	204
LINCSCP_30783	PP-30	RAF1	10uM	MCF7	breast	6h	BRD-K30677119	73707372	LSM-6238	CID73707372		0	-0.241656	0.000497546	204
LINCSCP_17905	CHEMBL323994	JAK3	10uM	HCC515	lung	24h	BRD-K04546108	9947841	LSM-42851	CID9947841		0	0.241643	0.000497887	204
LINCSCP_14911	Protriptyline	SLC6A2|SLC6A4	10uM	HA1E	kidney epithelial	6h	BRD-K42098891	4976	LSM-2936	CID4976		1	-0.241589	0.000499378	204
LINCSCP_171106	LY2228820	MAPK14	10uM	YAPC	pancreas	24h	BRD-K59227464	11539025	LSM-45439	CID11539025			-0.241556	0.000500303	204
LINCSCP_130565	Withaferin A	IKBKB|NAMPT	10uM	MCF10A	breast epithelial	24h	BRD-K88378636	265237	LSM-6685	CID265237			0.241497	0.00050193	204
LINCSCP_82571	Dasatinib	ABL1|BCR|BLK|EPHA2|FGR|FRK|FYN|HCK|KIT|LCK|LYN|PDGFRB|SRC|SRMS|YES1	0.04uM	A549	lung	24h	BRD-K49328571	3062316	LSM-1020	CID3062316			-0.241485	0.000502287	204
LINCSCP_77638	Ivermectin		10uM	A375	skin	24h	BRD-A48570745	45114068	LSM-42824	CID45114068			0.241367	0.000505567	204
LINCSCP_16233	Treprostinil	PTGIR	10uM	HA1E	kidney epithelial	6h	BRD-A67438293	73707411	LSM-5119	CID73707411		1	-0.241316	0.00050699	204
LINCSCP_81149	Withaferin A	IKBKB|NAMPT	3.33uM	A549	lung	24h	BRD-K88378636	265237	LSM-6685	CID265237			0.241294	0.000507625	204
LINCSCP_76642	BRD-A69951442-001-01-3	NR3C1	10uM	A375	skin	24h	BRD-A69951442	73707402	LSM-4466	CID73707402			-0.241292	0.000507667	204
LINCSCP_150517	GW620972X		0.12uM	NPC.TAK		24h	BRD-K76401790	766949	LSM-1209	CID766949			0.241267	0.000508374	204
LINCSCP_20383	Oxalomalicacid	ACO1|IDH1	10uM	HCC515	lung	6h	BRD-A80574334	439620	LSM-5156	CID439620		1	-0.241226	0.00050952	204
LINCSCP_252908	MG-132	PSMB1	1uM	MCF7	breast	6h	BRD-K60230970	462382	LSM-1107	CID462382		0	0.241159	0.00051142	204
LINCSCP_45590	MLS002699818		10uM	PC3	prostate	6h	BRD-K41185612	45136810	LSM-2918	CID45136810		0	-0.241153	0.000511587	204
LINCSCP_52923	Diazoxide	KCNJ11	10uM	SKB		24h	BRD-K73109821	3019	LSM-3639	CID3019		1	-0.241004	0.000515817	204
LINCSCP_25227	Karakoline		10uM	HT29	large intestine	24h	BRD-A43849199	23986045	LSM-1556	CID23986045		1	-0.240988	0.00051628	204
LINCSCP_48868	BRD-K16826857		10uM	PC3	prostate	6h	BRD-K16826857	54654676	LSM-38157	CID54654676		1	-0.240988	0.000516296	204
LINCSCP_38914	NU-7441	PRKDC	1uM	MDAMB231		24h	BRD-K00337317	11327430	LSM-1061	CID11327430		0	-0.240963	0.000516992	204
LINCSCP_166617	MG-132	PSMB1	20uM	YAPC	pancreas	24h	BRD-K60230970	462382	LSM-1107	CID462382			0.240949	0.000517414	204
LINCSCP_201553	CHEMBL258148	CTSL	0.001uM	A549	lung	6h	BRD-K08417745	44456237	LSM-6214	CID44456237		0	-0.240908	0.000518576	204
LINCSCP_201456	AKT Inhibitor IV	AKT1	10uM	A549	lung	24h	BRD-K28296557	2326992	LSM-43091	CID2326992		0	0.240849	0.000520256	204
LINCSCP_266274	Erythromycin Estolate	ABCB1|ALB|CYP3A4|CYP51A1|KCNH2|MLNR|SLC47A1	10uM	PC3	prostate	24h	BRD-K39746403	71277	LSM-2876	CID71277		0	-0.240806	0.00052152	204
LINCSCP_60509	BRD-K12957211		5uM	VCAP	prostate	24h	BRD-K12957211	44505020	LSM-7024	CID44505020		1	-0.24078	0.00052225	204
LINCSCP_54575	Dorsomorphin	BMPR1A|BMPR1B|PRKAA1	10uM	SW948	large intestine	6h	BRD-K54233340	11524144	LSM-3207	CID11524144		1	-0.240759	0.000522856	204
LINCSCP_95644	Myosin ATPase Activator, EMD57003		1.11uM	HA1E	kidney epithelial	24h	BRD-A65248799	187079	LSM-45380	CID187079			-0.240659	0.000525756	204
LINCSCP_38520	Raloxifene	ESR1|ESR2	10uM	MCF7	breast	24h	BRD-K63828191	5035	LSM-3425	CID5035		0	-0.240656	0.000525845	204
LINCSCP_250923	NVP-AUY922	HSP90AA1|HSP90AB1	0.1uM	MCF7	breast	6h	BRD-K41859756	53401173	LSM-1162	CID53401173		0	0.240598	0.00052755	204
LINCSCP_165394	PDK1 Inhibitor	PDPK1	10uM	SKL	skeletal muscle	24h	BRD-K09186807	49766501	LSM-1081	CID49766501			-0.240521	0.00052979	204
LINCSCP_55102	CHEMBL2141330		1uM	THP1	haematopoietic and lymphoid tissue	24h	BRD-K49010888	44507260	LSM-39999	CID44507260		0	-0.240513	0.000530018	204
LINCSCP_16743	Linifanib	CSF1R|FLT1|FLT3|FLT4|KDR|PDGFRA|PDGFRB	10uM	HA1E	kidney epithelial	6h	BRD-K99749624	11485656	LSM-1183	CID11485656		1	-0.240513	0.00053002	204
LINCSCP_233978	BRD-K69096174		3uM	HUH7	liver	24h	BRD-K69096174	54618368	LSM-6848	CID54618368		0	-0.240503	0.000530317	204
LINCSCP_309823	BRD-K87063901		30uM	VCAP	prostate	24h	BRD-K87063901	44496903	LSM-42020	CID44496903		0	-0.240496	0.000530507	204
LINCSCP_44085	PI828		10uM	PC3	prostate	24h	BRD-K97365803	25181195	LSM-4198	CID25181195		0	-0.240432	0.000532406	204
LINCSCP_11264	Vitinoin	RARA|RARB|RARG|RORB	10uM	ASC	adipose	24h	BRD-K06926592	5538	LSM-2135	CID5538		1	-0.2403	0.000536277	204
LINCSCP_168461	AT-9283	ABL1|AURKA|AURKB|FLT3|JAK2|JAK3	0.12uM	YAPC	pancreas	24h	BRD-K24576554	56965909	LSM-37023	CID56965909			-0.240287	0.000536669	204
LINCSCP_66470	Vorinostat	HDAC1|HDAC2|HDAC3|HDAC6|HDAC8	1uM	A375	skin	24h	BRD-K81418486	5311	LSM-3828	CID5311		0	-0.240252	0.00053769	204
LINCSCP_34297	Metergoline	HTR1A|HTR2A	10uM	MCF7	breast	24h	BRD-K56699285	28693	LSM-3265	CID28693		0	-0.24017	0.000540134	204
LINCSCP_9123	Phorbol 12-myristate-13-acetate	PRKCA	3uM	A549	lung	24h	BRD-A15079084	4792	LSM-4341	CID4792		0	0.240161	0.000540418	204
LINCSCP_103399	AEE788 (NVP-AEE788)	EGFR|ERBB2|FLT1|KDR	3.33uM	HELA	large intestine	24h	BRD-K40718343	10297043	LSM-45507	CID10297043			0.240143	0.000540951	204
LINCSCP_130654	Radicicol		0.04uM	MCF10A	breast epithelial	24h	BRD-A39996500	5311380	LSM-43303	CID5311380			-0.240038	0.000544082	204
LINCSCP_130937	Foretinib	FLT1|FLT3|FLT4|KDR|KIT|MET|PDGFRA|PDGFRB|TEK	10uM	MCF10A	breast epithelial	3h	BRD-K03449891	42642645	LSM-1158	CID42642645			-0.240003	0.000545122	204
LINCSCP_18106	Odq	GUCY1A2	10uM	HCC515	lung	6h	BRD-K26015241	1456	LSM-2568	CID1456		1	-0.239989	0.000545547	204
LINCSCP_142102	Epothilone B (EPO906, Patupilone)		0.04uM	MCF7	breast	24h	BRD-K68164687	129010071	LSM-46001	CID129010071			0.239949	0.000546755	204
LINCSCP_173546	179324-69-7	ADRM1|PSMA1|PSMA2|PSMA3|PSMA4|PSMA5|PSMA6|PSMA7|PSMA8|PSMB1|PSMB10|PSMB11|PSMB2|PSMB3|PSMB4|PSMB5|PSMB6|PSMB7|PSMB8|PSMB9|PSMC1|PSMC2|PSMC3|PSMC4|PSMC5|PSMC6|PSMD1|PSMD11|PSMD12|PSMD13|PSMD14|PSMD2|PSMD3|PSMD4|PSMD6|PSMD7|PSMD8|SEM1	20uM	YAPC	pancreas	24h	BRD-K50691590	387447	LSM-6281	CID387447			0.239921	0.000547598	204
LINCSCP_13136	Rottlerin		10uM	FIBRNPC		24h	BRD-K03816923	5281847	LSM-42845	CID5281847		1	0.239921	0.0005476	204
LINCSCP_6582	13-Cis-retinol	RXRA|RXRB|RXRG	10uM	A549	lung	6h	BRD-K13927029	9904001	LSM-43174	CID9904001		1	-0.239798	0.000551324	204
LINCSCP_113590	ZSTK 474	PIK3CG	3.33uM	HME1	breast	3h	BRD-K63068307	11647372	LSM-1053	CID11647372			-0.239784	0.00055176	204
LINCSCP_119793	SGX-523	MET	3.33uM	HT29	large intestine	24h	BRD-K19477839	24779724	LSM-1123	CID24779724			-0.239781	0.000551844	204
LINCSCP_28784	ST004815		5uM	HUH7	liver	24h	BRD-K41172353	673329	LSM-36681	CID673329		0	0.23976	0.000552488	204
LINCSCP_29019	YC1	GUCY1A2|HIF1A	20uM	HUH7	liver	6h	BRD-K60476892	5712	LSM-3346	CID5712		1	0.239636	0.000556273	204
LINCSCP_141976	IDOXURIDINE		0.04uM	MCF7	breast	24h	BRD-A85439007	51371334	LSM-45784	CID51371334			-0.239614	0.000556922	204
LINCSCP_112982	Sorafenib	BRAF|DDR2|FGFR1|FLT1|FLT3|FLT4|KDR|KIT|PDGFRB|RAF1|RET	1.11uM	HME1	breast	24h	BRD-K23984367	216239	LSM-1008	CID216239			0.239494	0.000560627	204
LINCSCP_98006	Genz-644282		0.04uM	HA1E	kidney epithelial	24h	BRD-K99475619	10294813	LSM-45838	CID10294813			0.239471	0.000561328	204
LINCSCP_171413	Vemurafenib	BRAF	1.11uM	YAPC	pancreas	24h	BRD-K56343971	42611257	LSM-1068	CID42611257			-0.23945	0.000561967	204
LINCSCP_90008	Dactolisib	MTOR|PIK3CA|PIK3CB|PIK3CD|PIK3CG|PIK3R1|PIK3R2|PIK3R3|PIK3R5	0.04uM	HA1E	kidney epithelial	24h	BRD-K12184916	11977753	LSM-4255	CID11977753			0.239428	0.000562664	204
LINCSCP_57591	VU0418000-1		10uM	VCAP	prostate	24h	BRD-K97516968	46172903	LSM-4203	CID46172903		0	-0.239298	0.000566695	204
LINCSCP_81508	C24H25CLFN5O3	EGFR|ERBB2|ERBB4	10uM	A549	lung	24h	BRD-A58767537	22225683	LSM-42794	CID22225683			0.239252	0.000568126	204
LINCSCP_73750	Cevimeline hydrochloride		3.33uM	A375	skin	24h	BRD-M98279124	73417326	LSM-45454	CID73417326			-0.239242	0.000568442	204
LINCSCP_30283	E6 Berbamine	CALM1	10uM	MCF7	breast	24h	BRD-K50464341	6610268	LSM-3111	CID6610268		1	-0.239216	0.000569239	204
LINCSCP_26268	ML162		10uM	HT29	large intestine	6h	BRD-A36275421	3689413	LSM-1493	CID3689413		0	0.239169	0.000570729	204
LINCSCP_141305	Fipronil		10uM	MCF7	breast	24h	BRD-A50675702	3352	LSM-1608	CID3352			-0.239159	0.00057103	204
LINCSCP_174166	MG-132	PSMB1	20uM	YAPC	pancreas	24h	BRD-K60230970	462382	LSM-1107	CID462382			0.239153	0.000571228	204
LINCSCP_86961	1268524-70-4		0.37uM	CD34	bone marrow	24h	BRD-K54606188	46907787	LSM-6332	CID46907787			-0.239134	0.000571812	204
LINCSCP_68007	Withaferin A	IKBKB|NAMPT	10uM	PC3	prostate	6h	BRD-K88378636	265237	LSM-6685	CID265237		0	0.239114	0.000572455	204
LINCSCP_64375	BRD-K22450189		5uM	VCAP	prostate	6h	BRD-K22450189	44618671	LSM-38486	CID44618671		1	-0.239097	0.000572974	204
LINCSCP_175155	MG-132	PSMB1	20uM	YAPC	pancreas	24h	BRD-K60230970	462382	LSM-1107	CID462382			0.239021	0.000575376	204
LINCSCP_32460	13-Cis-retinol	RXRA|RXRB|RXRG	10uM	MCF7	breast	24h	BRD-K13927029	9904001	LSM-43174	CID9904001		0	-0.238981	0.000576637	204
LINCSCP_28810	HMS1497A13		10uM	HUH7	liver	24h	BRD-K51674646	24002878	LSM-44576	CID24002878		1	0.238971	0.00057695	204
LINCSCP_15024	Maprotiline	SLC6A2	10uM	HA1E	kidney epithelial	24h	BRD-K03319035	4011	LSM-2043	CID4011		1	-0.238965	0.000577132	204
LINCSCP_18462	SB239063	MAPK11|MAPK14	10uM	HCC515	lung	6h	BRD-K98143437	5166	LSM-1036	CID5166		0	-0.238954	0.000577487	204
LINCSCP_66787	Wortmannin	PIK3CA|PIK3CG|PLK1	10uM	HA1E	kidney epithelial	24h	BRD-A75409952	312145	LSM-3947	CID312145		0	-0.238884	0.000579712	204
LINCSCP_141623	Podofilox		10uM	MCF7	breast	24h	BRD-K47869605	10607	LSM-3055	CID10607			0.238819	0.000581777	204
LINCSCP_99386	AKT Inhibitor VIII	AKT1|AKT2	1.11uM	HCC515	lung	24h	BRD-K04887706	10196499	LSM-1035	CID10196499			-0.238818	0.000581827	204
LINCSCP_9194	CHEMBL1242477	PIK3CA|PIK3CB|PIK3CD|PIK3CG	3uM	A549	lung	24h	BRD-K03618428	24905203	LSM-6208	CID24905203		0	-0.238762	0.000583592	204
LINCSCP_14992	Tianeptine	OPRD1|OPRK1|OPRM1|SLC6A4	10uM	HA1E	kidney epithelial	24h	BRD-A53077924	68870	LSM-1626	CID68870		1	-0.238728	0.000584684	204
LINCSCP_30837	MK-2206	AKT1|AKT2|AKT3	10uM	MCF7	breast	6h	BRD-K68065987	24964624	LSM-1057	CID24964624		0	-0.238694	0.000585775	204
LINCSCP_51586	Lapatinib	EGFR|ERBB2	1uM	SKBR3	breast	6h	BRD-K19687926	208908	LSM-1051	CID208908		0	-0.238641	0.000587469	204
LINCSCP_150431	HMN-214	CSF1R|FLT1|FLT3|FLT4|KDR|KIT|PDGFRB|RET	1.11uM	NPC.TAK		24h	BRD-K70511574	9888590	LSM-42802	CID9888590			0.238613	0.000588375	204
LINCSCP_114984	CI-1040	MAP2K1|MAP2K2	0.04uM	HS578T	breast	24h	BRD-K05104363	6918454	LSM-1048	CID6918454			0.238569	0.000589814	204
LINCSCP_120032	MG-132	PSMB1	20uM	HT29	large intestine	24h	BRD-K60230970	462382	LSM-1107	CID462382			0.238566	0.00058989	204
LINCSCP_65615	BRD-K29824954		10uM	VCAP	prostate	24h	BRD-K29824954	54618447	LSM-7231	CID54618447		0	-0.238563	0.000589993	204
LINCSCP_5228	CHEMBL1531854		10uM	A549	lung	6h	BRD-K15293421	46916206	LSM-2333	CID46916206		1	-0.238521	0.000591367	204
LINCSCP_82733	GW620972X		0.04uM	A549	lung	24h	BRD-K76401790	766949	LSM-1209	CID766949			0.238514	0.000591582	204
LINCSCP_72043	Oprozomib (ONX 0912)		1.11uM	A375	skin	24h	BRD-A36331462	17753743	LSM-45496	CID17753743			0.238512	0.000591652	204
LINCSCP_63142	BRD-K19914944		5uM	VCAP	prostate	6h	BRD-K19914944	54650153	LSM-6825	CID54650153		0	-0.238509	0.000591749	204
LINCSCP_20136	STK222600		10uM	HCC515	lung	6h	BRD-K68535470	870371	LSM-3535	CID870371		1	-0.238488	0.000592432	204
LINCSCP_121933	179324-69-7	ADRM1|PSMA1|PSMA2|PSMA3|PSMA4|PSMA5|PSMA6|PSMA7|PSMA8|PSMB1|PSMB10|PSMB11|PSMB2|PSMB3|PSMB4|PSMB5|PSMB6|PSMB7|PSMB8|PSMB9|PSMC1|PSMC2|PSMC3|PSMC4|PSMC5|PSMC6|PSMD1|PSMD11|PSMD12|PSMD13|PSMD14|PSMD2|PSMD3|PSMD4|PSMD6|PSMD7|PSMD8|SEM1	20uM	HT29	large intestine	24h	BRD-K50691590	387447	LSM-6281	CID387447			0.238477	0.000592769	204
LINCSCP_251377	Pictilisib	PIK3CA|PIK3CB|PIK3CD|PIK3CG|PIK3R1|PIK3R2|PIK3R3|PIK3R5	0.5uM	MCF7	breast	24h	BRD-K52911425	17755052	LSM-1047	CID17755052		0	-0.238472	0.000592933	204
LINCSCP_32994	NU-7026	PRKDC	10uM	MCF7	breast	6h	BRD-K09537769	9860529	LSM-2191	CID9860529		1	-0.23846	0.000593344	204
LINCSCP_89476	Lomeguatrib		10uM	HA1E	kidney epithelial	24h	BRD-K27955832	3025944	LSM-45635	CID3025944			-0.238456	0.000593451	204
LINCSCP_4666	PX 12	TXN|TXNRD1	30uM	A549	lung	6h	BRD-A56592690	219104	LSM-4918	CID219104		0	0.238453	0.000593547	204
LINCSCP_65386	BRD-K02549628		10uM	VCAP	prostate	6h	BRD-K02549628	54625523	LSM-37415	CID54625523		0	-0.238349	0.000596963	204
LINCSCP_6189	CHEMBL2141850		10uM	A549	lung	24h	BRD-K62970326	44502813	LSM-6136	CID44502813		1	0.23834	0.000597245	204
LINCSCP_4510	Lexibulin	TUBA1A|TUBA1B|TUBA1C|TUBA3E|TUBA4A|TUBB|TUBB1|TUBB2A|TUBB2B|TUBB3|TUBB4A|TUBB4B|TUBB6|TUBB8	1uM	A549	lung	24h	BRD-K23363278	11351021	LSM-6232	CID11351021		0	0.238118	0.000604548	204
LINCSCP_132519	Linsitinib	IGF1R|INSR	0.37uM	MCF7	breast	3h	BRD-K07667918	11640390	LSM-1135	CID11640390			-0.238039	0.000607139	204
LINCSCP_29617	MLN-8054	AURKA	1uM	MCF10A	breast epithelial	24h	BRD-K83963101	11712649	LSM-1066	CID11712649		0	0.238019	0.000607813	204
LINCSCP_50479	SCHEMBL16984312		10uM	PHH		6h	BRD-K55851396	54654475	LSM-6840	CID54654475		0	0.238013	0.00060802	204
LINCSCP_174103	BRD-A02747686		1.11uM	YAPC	pancreas	24h	BRD-K67789209	130918	LSM-45850	CID130918			-0.237901	0.000611758	204
LINCSCP_54729	Sirolimus	FKBP1A|MTOR	10uM	T3M10	lung	6h	BRD-A79768653	5374464	LSM-42783	CID5374464		1	-0.237895	0.000611935	204
LINCSCP_144961	AKT Inhibitor VIII	AKT1|AKT2	0.12uM	MDAMB231		3h	BRD-K04887706	10196499	LSM-1035	CID10196499			-0.237883	0.000612338	204
LINCSCP_133593	AT 7867		1.11uM	MCF7	breast	24h	BRD-K12040459	11175137	LSM-1155	CID11175137			0.237874	0.000612649	204
LINCSCP_47979	Clarithromycin	CYP3A4	10uM	PC3	prostate	6h	BRD-K49668410	84029	LSM-5606	CID84029		1	-0.237828	0.000614179	204
LINCSCP_38777	Broad-Sai-560		0.37uM	MCF7	breast	24h	BRD-K85133207		LSM-45991			0	-0.237824	0.000614306	204
LINCSCP_167699	MG-132	PSMB1	20uM	YAPC	pancreas	24h	BRD-K60230970	462382	LSM-1107	CID462382			0.23781	0.000614787	204
LINCSCP_150447	CC-401		10uM	NPC.TAK		24h	BRD-K45746021	10430360	LSM-1186	CID10430360			0.237688	0.000618909	204
LINCSCP_48331	BRD-K55191691		5uM	PC3	prostate	24h	BRD-K55191691	60191278	LSM-44794	CID60191278		1	-0.237659	0.000619892	204
LINCSCP_210021	LY 2183240	FAAH	10uM	HA1E	kidney epithelial	6h	BRD-K37865504	11507802	LSM-2839	CID11507802		0	0.23762	0.000621197	204
LINCSCP_57846	Aminoglutethimide	CYP11A1|CYP19A1	10uM	VCAP	prostate	6h	BRD-A25234499	2145	LSM-1409	CID2145		1	-0.237569	0.000622925	204
LINCSCP_78233	SCHEMBL6851809	MTOR	3.33uM	A375	skin	24h	BRD-A62025033	6440033	LSM-43061	CID6440033			-0.237522	0.000624523	204
LINCSCP_106610	Tacedinaline	HDAC1|HDAC10|HDAC11|HDAC2|HDAC3|HDAC4|HDAC5|HDAC6|HDAC7|HDAC8|HDAC9	3.33uM	HELA	large intestine	24h	BRD-K52313696	2746	LSM-19036	CID2746			-0.237512	0.000624866	204
LINCSCP_79062	tropisetron		0.04uM	A375	skin	24h	BRD-K70592483	92258	LSM-45589	CID92258			-0.237462	0.000626566	204
LINCSCP_4125	AC1NWAML	NR3C1	10uM	A549	lung	24h	BRD-A13133631	5702058	LSM-1325	CID5702058		1	0.237451	0.000626961	204
LINCSCP_257537	AKT Inhibitor VIII	AKT1|AKT2	10uM	NCIH596	lung	6h	BRD-K04887706	10196499	LSM-1035	CID10196499		1	-0.23741	0.000628361	204
LINCSCP_82567	Dasatinib	ABL1|BCR|BLK|EPHA2|FGR|FRK|FYN|HCK|KIT|LCK|LYN|PDGFRB|SRC|SRMS|YES1	3.33uM	A549	lung	24h	BRD-K49328571	3062316	LSM-1020	CID3062316			-0.237383	0.000629277	204
LINCSCP_53342	CHEMBL1222381		80uM	SKMEL1	skin	6h	BRD-K53903639	19582717	LSM-6252	CID19582717		1	-0.237374	0.000629577	204
LINCSCP_137500	KX2-391	SRC	0.12uM	MCF7	breast	24h	BRD-K29968218	23635314	LSM-45890	CID23635314			0.237359	0.00063011	204
LINCSCP_68541	Withaferin A	IKBKB|NAMPT	10uM	VCAP	prostate	24h	BRD-K88378636	265237	LSM-6685	CID265237		0	0.237328	0.000631181	204
LINCSCP_145010	WZ3105	CLK2|CSNK1E|FLT3|ULK1	0.04uM	MDAMB231		3h	BRD-K92571446	42628507	LSM-5970	CID42628507			-0.237296	0.000632283	204
LINCSCP_113027	Saracatinib	ABL1|SRC	10uM	HME1	breast	24h	BRD-K19540840	10302451	LSM-1032	CID10302451			-0.237252	0.000633775	204
LINCSCP_68961	CP-724714	ERBB2	10uM	A375	skin	24h	BRD-K76908866	9874913	LSM-42777	CID9874913			-0.237226	0.000634689	204
LINCSCP_61944	BRD-K13779607		5uM	VCAP	prostate	24h	BRD-K13779607	54638772	LSM-9262	CID54638772		1	-0.23717	0.000636622	204
LINCSCP_16298	BRD-K33676730		10uM	HA1E	kidney epithelial	6h	BRD-K33676730	44494622	LSM-39115	CID44494622		1	-0.23708	0.000639741	204
LINCSCP_38710	Raloxifene	ESR1|ESR2	0.37uM	MCF7	breast	24h	BRD-K63828191	5035	LSM-3425	CID5035		0	-0.237053	0.000640685	204
LINCSCP_9401	Sirolimus	FKBP1A|MTOR	0.01uM	A549	lung	24h	BRD-A79768653	5374464	LSM-42783	CID5374464		0	-0.237051	0.000640766	204
LINCSCP_167344	Oprozomib (ONX 0912)		1.11uM	YAPC	pancreas	24h	BRD-A36331462	17753743	LSM-45496	CID17753743			0.236967	0.000643705	204
LINCSCP_142696	Probucol	ABCA1	0.04uM	MCF7	breast	24h	BRD-K72029282	4912	LSM-3617	CID4912			-0.236948	0.000644343	204
LINCSCP_168578	AEE788 (NVP-AEE788)	EGFR|ERBB2|FLT1|KDR	3.33uM	YAPC	pancreas	24h	BRD-K40718343	10297043	LSM-45507	CID10297043			0.236912	0.000645632	204
LINCSCP_90465	Lapatinib	EGFR|ERBB2	10uM	HA1E	kidney epithelial	24h	BRD-K19687926	208908	LSM-1051	CID208908			-0.23689	0.00064639	204
LINCSCP_99750	GSK-3 Inhibitor IX		10uM	HCC515	lung	24h	BRD-K44100512	5287844	LSM-42780	CID5287844			0.236867	0.000647213	204
LINCSCP_18995	SPECTRUM_000826	NR3C1	10uM	HCC515	lung	6h	BRD-A01643550	5702107	LSM-1243	CID5702107		1	-0.236852	0.000647722	204
LINCSCP_71311	Hydroxyprogesterone Caproate	AR|ESR1|ESR2|NR1H4|NR1I2|NR3C1|PGR	0.12uM	A375	skin	24h	BRD-A29731977	5702072	LSM-4900	CID5702072			-0.2368	0.000649547	204
LINCSCP_225812	Cilastatin	DPEP1	10uM	HT29	large intestine	6h	BRD-K85518562	6435415	LSM-43242	CID6435415		0	-0.236755	0.000651159	204
LINCSCP_36572	WYE 125132	MTOR	0.5uM	MCF7	breast	6h	BRD-A45498368	25260757	LSM-1064	CID25260757		0	-0.236738	0.000651772	204
LINCSCP_79475	LY2090314	GSK3A|GSK3B	10uM	A375	skin	24h	BRD-K78055238	10029385	LSM-45915	CID10029385			0.236729	0.000652066	204
LINCSCP_76504	SPECTRUM_001873		10uM	A375	skin	24h	BRD-A53176877	5702085	LSM-6457	CID5702085			-0.236705	0.000652926	204
LINCSCP_9793	Wortmannin	PIK3CA|PIK3CG|PLK1	10uM	A549	lung	6h	BRD-A75409952	312145	LSM-3947	CID312145		0	-0.236697	0.000653209	204
LINCSCP_90953	Dabrafenib	BRAF	0.37uM	HA1E	kidney epithelial	24h	BRD-K09951645	44462760	LSM-6303	CID44462760			-0.236673	0.000654077	204
LINCSCP_87643	GSK 1059615	PIK3CA|PIK3CB|PIK3CD|PIK3CG	1.11uM	HA1E	kidney epithelial	24h	BRD-K02708799	23658330	LSM-42799	CID23658330			-0.236622	0.000655893	204
LINCSCP_220128	ZINC00969081		10uM	HEPG2	liver	6h	BRD-K69569876	1201976	LSM-3555	CID1201976		1	-0.236621	0.000655916	204
LINCSCP_60176	BRD-K37168393		5uM	VCAP	prostate	24h	BRD-K37168393	54618568	LSM-7324	CID54618568		1	-0.236608	0.000656376	204
LINCSCP_66288	AZD-8055	MTOR	10uM	WSUDLCL2	haematopoietic and lymphoid tissue	6h	BRD-K69932463	25262965	LSM-1007	CID25262965		1	-0.236554	0.000658294	204
LINCSCP_30687	SMR000075319	KPNB1	60uM	MCF7	breast	6h	BRD-A02481876	2949965	LSM-6371	CID2949965		0	0.236549	0.00065847	204
LINCSCP_172994	MG-132	PSMB1	20uM	YAPC	pancreas	24h	BRD-K60230970	462382	LSM-1107	CID462382			0.236487	0.000660701	204
LINCSCP_22289	MEGXP0_001030		10uM	HEPG2	liver	6h	BRD-A68274214	23955883	LSM-4462	CID23955883		1	-0.236474	0.000661172	204
LINCSCP_66280	PI-103	MTOR|PIK3CA|PIK3CB|PIK3CD|PIK3CG	10uM	WSUDLCL2	haematopoietic and lymphoid tissue	6h	BRD-K67868012	9884685	LSM-1126	CID9884685		1	-0.236415	0.000663273	204
LINCSCP_59144	WZ-7043	CSF1R	10uM	VCAP	prostate	6h	BRD-U31801276		LSM-42718			1	-0.23641	0.000663457	204
LINCSCP_60511	MLS003129316		5uM	VCAP	prostate	24h	BRD-K15912359	51358831	LSM-7064	CID51358831		1	-0.236369	0.000664963	204
LINCSCP_2322	CHEMBL585951	MAPK8	10uM	A375	skin	6h	BRD-K19220233	25222038	LSM-36386	CID25222038		1	-0.236331	0.000666309	204
LINCSCP_120600	Sepantronium	BIRC5	3.33uM	HT29	large intestine	24h	BRD-K76703230	10126189	LSM-5399	CID10126189			0.236327	0.000666453	204
LINCSCP_90152	VGX-1027		0.04uM	HA1E	kidney epithelial	24h	BRD-A32269193	10798271	LSM-45622	CID10798271			-0.236327	0.000666458	204
LINCSCP_61055	BRD-K53101279		5uM	VCAP	prostate	24h	BRD-K53101279	54631851	LSM-11667	CID54631851		1	-0.236323	0.000666621	204
LINCSCP_90903	TAS-103 (dihydrochloride)		3.33uM	HA1E	kidney epithelial	24h	BRD-K09426783	177285	LSM-45292	CID177285			0.236298	0.000667513	204
LINCSCP_29720	CHEMBL552425	DDR1	1uM	MCF10A	breast epithelial	6h	BRD-K22096725	24875320	LSM-1003	CID24875320		0	0.236289	0.000667835	204
LINCSCP_124329	MLN9708		0.12uM	HT29	large intestine	24h	BRD-A66419424	49867936	LSM-45406	CID49867936			0.236214	0.000670549	204
LINCSCP_6460	HMN-214	CSF1R|FLT1|FLT3|FLT4|KDR|KIT|PDGFRB|RET	10uM	A549	lung	24h	BRD-K70511574	9888590	LSM-42802	CID9888590		0	0.236176	0.000671925	204
LINCSCP_53915	GF-109203	PRKCA	10uM	SNUC5	large intestine	6h	BRD-K31342827	2396	LSM-2677	CID2396		1	0.236162	0.000672447	204
LINCSCP_28708	Cucurbitacin I	JAK2|STAT3	10uM	HUH7	liver	24h	BRD-A49680073	44483311	LSM-42825	CID44483311		1	0.236142	0.00067319	204
LINCSCP_28804	Podofilox		10uM	HUH7	liver	24h	BRD-K47869605	10607	LSM-3055	CID10607		0	0.236138	0.000673318	204
LINCSCP_16790	Staurosporine	CDK2|GSK3B	10uM	HA1E	kidney epithelial	6h	BRD-K17953061	44259	LSM-1103	CID44259		1	-0.236095	0.000674891	204
LINCSCP_47741	Dirithromycin		10uM	PC3	prostate	6h	BRD-K52756523	6473883	LSM-5636	CID6473883		1	-0.236033	0.000677155	204
LINCSCP_14732	Suloctidil		10uM	HA1E	kidney epithelial	24h	BRD-K42635745	5354	LSM-1469	CID5354		0	-0.236019	0.000677671	204
LINCSCP_135595	Trimipramine	ADRA1A|ADRA1B|ADRA1D|DRD2|HRH1|HTR2A|HTR2C|SLC6A2|SLC6A3|SLC6A4	0.04uM	MCF7	breast	24h	BRD-A19195498	5584	LSM-1371	CID5584			-0.235967	0.000679585	204
LINCSCP_267616	Vanoxerine	SLC6A3	10uM	PC3	prostate	24h	BRD-K32501161	3455	LSM-2703	CID3455		0	-0.235961	0.000679806	204
LINCSCP_148499	Ipatasertib	AKT1|AKT2|AKT3	1.11uM	NPC	neural progenitor cells	24h	BRD-K43002773	24788740	LSM-6341	CID24788740			-0.235935	0.000680792	204
LINCSCP_28709	Cucurbitacin I	JAK2|STAT3	3uM	HUH7	liver	24h	BRD-A49680073	44483311	LSM-42825	CID44483311		0	0.235924	0.000681187	204
LINCSCP_97020	GDC-0068		3.33uM	HA1E	kidney epithelial	24h	BRD-K71480163	59671085	LSM-45747	CID59671085			-0.235911	0.00068165	204
LINCSCP_133290	1166227-08-2		0.12uM	MCF7	breast	24h	BRD-K49055432	42636535	LSM-1204	CID42636535			-0.235882	0.000682732	204
LINCSCP_14157	ML7	MYLK	10uM	HA1E	kidney epithelial	24h	BRD-K93201660	4216	LSM-4095	CID4216		0	-0.235879	0.000682835	204
LINCSCP_59735	BRD-K12601591		5uM	VCAP	prostate	6h	BRD-K12601591	44484302	LSM-37919	CID44484302		1	-0.235832	0.000684565	204
LINCSCP_1109	MLS002699920		10uM	A375	skin	24h	BRD-K12238169	12425537	LSM-2252	CID12425537		1	-0.235826	0.000684804	204
LINCSCP_122490	BUTORPHANOL-(+)-TARTRATE (DEA license)	OPRK1|OPRM1	1.11uM	HT29	large intestine	24h	BRD-K42417338	5361092	LSM-45696	CID5361092			-0.235742	0.000687937	204
LINCSCP_14836	Coleoforsin	ADCY2|ADCY5	10uM	HA1E	kidney epithelial	6h	BRD-A55416093	5702265	LSM-1644	CID5702265		1	-0.235703	0.000689389	204
LINCSCP_81532	GSK-1904529A	IGF1R|INSR	10uM	A549	lung	24h	BRD-K04833372	25124816	LSM-1134	CID25124816			-0.235694	0.000689703	204
LINCSCP_34289	SPECTRUM_001028	ESR1|ESR2	10uM	MCF7	breast	24h	BRD-K43744935	5376	LSM-2966	CID5376		0	-0.235678	0.000690329	204
LINCSCP_135224	Fluoxetine	SLC6A4	10uM	MCF7	breast	24h	BRD-A31159102	3386	LSM-1449	CID3386			-0.235675	0.00069044	204
LINCSCP_130601	AZD-6482	PIK3CA|PIK3CB|PIK3CD|PIK3CG|PIK3R1|PIK3R2|PIK3R3|PIK3R5	10uM	MCF10A	breast epithelial	24h	BRD-K58772419	44137675	LSM-1059	CID44137675			-0.235642	0.000691656	204
LINCSCP_13949	NNC 05-2090	SLC6A12	10uM	HA1E	kidney epithelial	6h	BRD-K85015012	9888030	LSM-3905	CID9888030		1	-0.235631	0.000692066	204
LINCSCP_237373	KUC104491N		10uM	MCF7	breast	24h	BRD-K50135923	44640177	LSM-3102	CID44640177		1	0.235589	0.000693655	204
LINCSCP_165388	Dasatinib	ABL1|BCR|BLK|EPHA2|FGR|FRK|FYN|HCK|KIT|LCK|LYN|PDGFRB|SRC|SRMS|YES1	10uM	SKL	skeletal muscle	24h	BRD-K49328571	3062316	LSM-1020	CID3062316			-0.235585	0.00069381	204
LINCSCP_12235	PF431396		1uM	BT20	breast	24h	BRD-K93788137	11598628	LSM-1116	CID11598628		0	0.235565	0.000694554	204
LINCSCP_67446	Wortmannin	PIK3CA|PIK3CG|PLK1	10uM	MCF7	breast	24h	BRD-A75409952	312145	LSM-3947	CID312145		0	-0.235557	0.000694861	204
LINCSCP_20308	PCL2_000349		10uM	HCC515	lung	6h	BRD-K67010098	23891087	LSM-36709	CID23891087		1	-0.235532	0.000695783	204
LINCSCP_105695	BUTORPHANOL-(+)-TARTRATE (DEA license)	OPRK1|OPRM1	1.11uM	HELA	large intestine	24h	BRD-K42417338	5361092	LSM-45696	CID5361092			-0.235514	0.000696466	204
LINCSCP_34115	BRD-A49848186		10uM	MCF7	breast	24h	BRD-A49848186	51003698	LSM-36420	CID51003698		1	0.235508	0.000696681	204
LINCSCP_24822	SAR245409		0.5uM	HS578T	breast	24h	BRD-K75308783	49867926	LSM-1174	CID49867926		0	-0.235486	0.000697502	204
LINCSCP_110750	PF-562271	PTK2|PTK2B	3.33uM	HELA	large intestine	24h	BRD-K99545815	11713159	LSM-1072	CID11713159			0.235424	0.000699859	204
LINCSCP_33424	Dienestrol	ESR1	10uM	MCF7	breast	24h	BRD-K95309561	667476	LSM-43043	CID667476		0	0.235388	0.000701203	204
LINCSCP_60755	BRD-K36959991		5uM	VCAP	prostate	24h	BRD-K36959991	44498557	LSM-8215	CID44498557		1	-0.235388	0.000701234	204
LINCSCP_5046	MLS002703105		10uM	A549	lung	6h	BRD-A09719808	44640137	LSM-1300	CID44640137		1	0.235375	0.000701715	204
LINCSCP_5760	Fluticasone Propionate	NR3C1|PGR	10uM	A549	lung	24h	BRD-K62310379	444036	LSM-3384	CID444036		0	0.235367	0.000702022	204
LINCSCP_109665	Dolastatin 10		10uM	HELA	large intestine	24h	BRD-K78567475	9810929	LSM-45943	CID9810929			0.235304	0.000704412	204
LINCSCP_10298	Teniposide	TOP2A	1uM	A673	bone	6h	BRD-A35588707	6708778	LSM-1483	CID6708778		1	0.235255	0.000706261	204
LINCSCP_49675	Avrainvillamide-analog-1		0.37uM	PC3	prostate	24h	BRD-K61691971	73707607	LSM-37146	CID73707607		0	-0.235181	0.000709121	204
LINCSCP_15582	PNU-74654	CTNNB1|TCF4	80uM	HA1E	kidney epithelial	6h	BRD-K30707190	9836739	LSM-44945	CID9836739		0	0.235113	0.000711715	204
LINCSCP_9832	Scriptaid	HDAC1	0.1uM	A549	lung	6h	BRD-K22503835	5186	LSM-2499	CID5186		0	-0.235093	0.000712492	204
LINCSCP_5998	MLS000583956		10uM	A549	lung	6h	BRD-A39093044	3689415	LSM-1515	CID3689415		0	0.235073	0.000713234	204
LINCSCP_174849	Dolastatin 10		0.12uM	YAPC	pancreas	24h	BRD-K78567475	9810929	LSM-45943	CID9810929			0.235028	0.000714993	204
LINCSCP_33673	Metoprolol	ADRB1|ADRB2	10uM	MCF7	breast	6h	BRD-A03623303	4171	LSM-1259	CID4171		1	-0.235002	0.000715997	204
LINCSCP_141438	EDOXUDINE		3.33uM	MCF7	breast	24h	BRD-K86892782	66377	LSM-45811	CID66377			-0.23496	0.000717598	204
LINCSCP_8034	CHEMBL2002102		10uM	A549	lung	6h	BRD-K32582686	44488207	LSM-39063	CID44488207		1	-0.234954	0.000717833	204
LINCSCP_8140	BRD-K36906780		5uM	A549	lung	24h	BRD-K36906780	44488670	LSM-39290	CID44488670		1	-0.234926	0.000718911	204
LINCSCP_45699	MLS002264447		10uM	PC3	prostate	24h	BRD-K42489623	26471808	LSM-2942	CID26471808		0	0.234924	0.000718988	204
LINCSCP_174850	Dolastatin 10		0.04uM	YAPC	pancreas	24h	BRD-K78567475	9810929	LSM-45943	CID9810929			0.23492	0.000719162	204
LINCSCP_38555	Sirolimus	FKBP1A|MTOR	0.04uM	MCF7	breast	24h	BRD-K84937637	5284616	LSM-42782	CID5284616		0	-0.234906	0.000719719	204
LINCSCP_280484	Raloxifene	ESR1|ESR2	10uM	PC3	prostate	24h	BRD-K63828191	5035	LSM-3425	CID5035		0	-0.234894	0.000720163	204
LINCSCP_32857	Brazilin		10uM	MCF7	breast	24h	BRD-A83326220	222515	LSM-1844	CID222515		0	0.234861	0.000721462	204
LINCSCP_43435	Calpain Inhibitor I		10uM	NPC	neural progenitor cells	24h	BRD-K35923252	443118	LSM-37060	CID443118		1	0.234819	0.000723096	204
LINCSCP_103380	Ganetespib (STA-9090)	HSP90AA1|HSP90AB1	10uM	HELA	large intestine	24h	BRD-K38852836	53629907	LSM-45281	CID53629907			0.234803	0.000723705	204
LINCSCP_31533	Mepivacaine	SCN10A|SCN11A|SCN1A|SCN2A|SCN3A|SCN4A|SCN5A|SCN7A|SCN8A|SCN9A	10uM	MCF7	breast	24h	BRD-A03216249	4062	LSM-4306	CID4062		0	-0.234782	0.00072453	204
LINCSCP_211825	Enzastaurin	PRKCB	10uM	HA1E	kidney epithelial	6h	BRD-K79404599	176167	LSM-1069	CID176167		0	0.234753	0.000725673	204
LINCSCP_5184	CHEMBL1398049		10uM	A549	lung	6h	BRD-K95352812	44623864	LSM-4144	CID44623864		1	-0.234741	0.000726124	204
LINCSCP_39061	SCHEMBL15556278	DDR1	0.1uM	MDAMB231		24h	BRD-K68191783	24880028	LSM-1002	CID24880028		0	0.234714	0.000727188	204
LINCSCP_59408	BRD-K89696951		10uM	VCAP	prostate	6h	BRD-K89696951	44491888	LSM-6164	CID44491888		0	-0.234698	0.000727825	204
LINCSCP_171935	Fluphenazine	DRD1|DRD2	0.04uM	YAPC	pancreas	24h	BRD-K55127134	3372	LSM-3226	CID3372			-0.234696	0.000727908	204
LINCSCP_23364	CHEMBL2359886		3uM	HEPG2	liver	24h	BRD-K19876534	54646516	LSM-6824	CID54646516		0	0.234655	0.000729504	204
LINCSCP_88194	EX-8678		3.33uM	HA1E	kidney epithelial	24h	BRD-K42918627	52914946	LSM-1147	CID52914946			-0.234623	0.00073078	204
LINCSCP_44559	Rhamnetin	ALOX5	10uM	PC3	prostate	24h	BRD-K37206356	5281691	LSM-2821	CID5281691		0	-0.234616	0.000731058	204
LINCSCP_28716	Vinblastine	TUBA1A|TUBA1B|TUBA1C|TUBA3E|TUBA4A|TUBB|TUBB1|TUBB2A|TUBB2B|TUBB3|TUBB4A|TUBB4B|TUBB6|TUBB8	10uM	HUH7	liver	24h	BRD-K01188359	13342	LSM-6068	CID13342		1	0.234612	0.000731183	204
LINCSCP_122304	Camptothecin	TOP1	1.11uM	HT29	large intestine	24h	BRD-K37890730	24360	LSM-4611	CID24360			0.234582	0.00073237	204
LINCSCP_168948	138402-11-6	AGTR1	10uM	YAPC	pancreas	24h	BRD-K60038276	3749	LSM-3338	CID3749			-0.234573	0.000732734	204
LINCSCP_143132	Sirolimus	FKBP1A|MTOR	0.37uM	MCF7	breast	24h	BRD-A79768653	5374464	LSM-42783	CID5374464			-0.234502	0.000735542	204
LINCSCP_153384	Mephentermine	ADRA1A|ADRA1B|ADRA1D|ADRA2A|ADRA2B|ADRA2C|ADRB1|ADRB2|ADRB3	10uM	PC3	prostate	24h	BRD-K18194590	3677	LSM-2396	CID3677			-0.23447	0.000736805	204
LINCSCP_131800	AS-605240	PIK3CG	0.12uM	MCF10A	breast epithelial	3h	BRD-K41895714	10377751	LSM-42784	CID10377751			0.234454	0.000737446	204
LINCSCP_37512	Thiostrepton	FOXM1	3uM	MCF7	breast	6h	BRD-A20697603	16129666	LSM-43142	CID16129666		0	0.234442	0.000737918	204
LINCSCP_38965	CHEMBL2132289	RPS6KA3	10uM	MDAMB231		24h	BRD-K24859147	56965963	LSM-1044	CID56965963		1	-0.234424	0.000738645	204
LINCSCP_222113	BRD-A74382794		10uM	HL60	haematopoietic and lymphoid tissue	24h	BRD-A74382794	3593902	LSM-45339	CID3593902		1	-0.234387	0.000740104	204
LINCSCP_169470	Tioconazole		10uM	YAPC	pancreas	24h	BRD-A33084557	5482	LSM-5028	CID5482			0.234365	0.000740986	204
LINCSCP_163065	Alpelisib	PIK3CA	0.37uM	SKBR3	breast	24h	BRD-K54997624	56649450	LSM-4256	CID56649450			-0.234351	0.000741559	204
LINCSCP_47955	Levisoprenaline		10uM	PC3	prostate	6h	BRD-K37264083	5808	LSM-5503	CID5808		1	-0.234348	0.000741682	204
LINCSCP_135773	Lexibulin	TUBA1A|TUBA1B|TUBA1C|TUBA3E|TUBA4A|TUBB|TUBB1|TUBB2A|TUBB2B|TUBB3|TUBB4A|TUBB4B|TUBB6|TUBB8	0.37uM	MCF7	breast	24h	BRD-K23363278	11351021	LSM-6232	CID11351021			0.234344	0.000741811	204
LINCSCP_44137	4-(4-Octadecylphenyl)-4-oxobut-2-enoic acid	PLA2G1B	10uM	PC3	prostate	6h	BRD-K48029790	4579	LSM-3058	CID4579		1	-0.234311	0.000743158	204
LINCSCP_126638	Genz-644282		0.12uM	HT29	large intestine	24h	BRD-K99475619	10294813	LSM-45838	CID10294813			0.234272	0.000744721	204
LINCSCP_74548	Carfilzomib (PR-171)	ADRM1|PSMA1|PSMA2|PSMA3|PSMA4|PSMA5|PSMA6|PSMA7|PSMA8|PSMB1|PSMB10|PSMB11|PSMB2|PSMB3|PSMB4|PSMB5|PSMB6|PSMB7|PSMB8|PSMB9|PSMC1|PSMC2|PSMC3|PSMC4|PSMC5|PSMC6|PSMD1|PSMD11|PSMD12|PSMD13|PSMD14|PSMD2|PSMD3|PSMD4|PSMD6|PSMD7|PSMD8|SEM1	0.12uM	A375	skin	24h	BRD-K15179879	11556711	LSM-45547	CID11556711			0.234231	0.000746346	204
LINCSCP_205454	BRD-K26684619		0.5uM	CD34	bone marrow	24h	BRD-K26684619	1432578	LSM-45323	CID1432578		0	0.234224	0.000746623	204
LINCSCP_19518	Lexibulin	TUBA1A|TUBA1B|TUBA1C|TUBA3E|TUBA4A|TUBB|TUBB1|TUBB2A|TUBB2B|TUBB3|TUBB4A|TUBB4B|TUBB6|TUBB8	1uM	HCC515	lung	6h	BRD-K23363278	11351021	LSM-6232	CID11351021		0	0.234217	0.000746902	204
LINCSCP_88197	EX-8678		0.12uM	HA1E	kidney epithelial	24h	BRD-K42918627	52914946	LSM-1147	CID52914946			-0.234161	0.00074915	204
LINCSCP_9671	AC1Q6JJ5	TOP2A	0.5uM	A549	lung	24h	BRD-A71390734	42594	LSM-6192	CID42594		0	0.234101	0.000751578	204
LINCSCP_83455	Vorinostat	HDAC1|HDAC2|HDAC3|HDAC6|HDAC8	3.33uM	ASC.C		24h	BRD-K81418486	5311	LSM-3828	CID5311			-0.234094	0.000751875	204
LINCSCP_16634	SMR000178575		10uM	HA1E	kidney epithelial	6h	BRD-K32644160	1090779	LSM-2708	CID1090779		0	-0.234093	0.000751911	204
LINCSCP_19771	MLS002264468		10uM	HCC515	lung	6h	BRD-K66037923	44142148	LSM-3473	CID44142148		1	0.23409	0.000752021	204
LINCSCP_31006	MLS000062185		10uM	MCF7	breast	24h	BRD-K76425766	2047223	LSM-3708	CID2047223		0	-0.234077	0.000752535	204
LINCSCP_20334	ASN 04482680		10uM	HCC515	lung	6h	BRD-K86631041	1143390	LSM-3933	CID1143390		1	-0.23407	0.000752838	204
LINCSCP_38744	Alisertib	AURKA	0.37uM	MCF7	breast	24h	BRD-K75295174	24771867	LSM-37184	CID24771867		0	-0.234065	0.000753032	204
LINCSCP_265746	RO 16-6941		10uM	PC3	prostate	24h	BRD-K44899736	4289	LSM-2985	CID4289		0	-0.234045	0.000753828	204
LINCSCP_150354	Dasatinib	ABL1|BCR|BLK|EPHA2|FGR|FRK|FYN|HCK|KIT|LCK|LYN|PDGFRB|SRC|SRMS|YES1	0.37uM	NPC.TAK		24h	BRD-K49328571	3062316	LSM-1020	CID3062316			-0.234038	0.000754119	204
LINCSCP_60604	BRD-K66809950		5uM	VCAP	prostate	24h	BRD-K66809950	44504919	LSM-7740	CID44504919		1	-0.234038	0.000754124	204
LINCSCP_125652	GDC-0068		1.11uM	HT29	large intestine	24h	BRD-K71480163	59671085	LSM-45747	CID59671085			-0.234038	0.000754124	204
[truncated: 2,351 more rows]

## Sheet: Chem_pertrub_Hyper
SignatureId	Perturbagen	GeneTargets	Concentration	CellLine	Tissue	Time	perturbagenID	pubChemID	lincspertid	stitchID	factor	is_exemplar	Concordance	pValue	nGenes
[truncated: 1,318 more rows]

[truncated: 1 more sheets: Chem_pertrub_RemoLV]
